# Supplementary material for: CRISPRbuilder-TB: “CRISPR-builder for tuberculosis”. Exhaustive reconstruction of the CRISPR locus in mycobacterium tuberculosis complex using SRA
Source: PLoS Comput Biol. 2021 Mar 5;17(3):e1008500. doi: 10.1371/journal.pcbi.1008500 (PMC7968741; doi:10.1371/journal.pcbi.1008500)
Supplement: S1 Table — (XLSX) [file pcbi.1008500.s001.xlsx]

## Sheet: Feuil1
S1_Table: List of other tools to explore CRISPR presence
Reference	tool	link	Year publication	Last update	input	aims and outputs
[1]	PILER-CR	http://www.drive5.com/pilercr/	2007	2017	Genome (unique fasta)	Identifies CRISPRs, their boundaries, the catalog of spacers, the order in which they appear
[2]	CRISPR Recognition Tool (CRT)	http://www.room220.com/crt/	2007	2008	Genome (unique fasta)	Identifies CRISPRs, their boundaries, the catalog of spacers, , the order in which they appear… slightly faster than PILER-CR
[3-4]	CRISPRfinder, CRISPRCasFinder	https://crisprcas.i2bc.paris-saclay.fr/	2007	2018	Genome (unique fasta)	Identifies CRISPR-Cas systems, the catalog of spacers, the catalog of DR variants, the order in which they appear,... with a nice graphic interface
[5]	CRISPRAlign	https://omics.informatics.indiana.edu/CRISPR/	2012	2017	SRA	Identifies sequences partly similar to known CRISPRs
[5]	metaCRT	https://omics.informatics.indiana.edu/CRISPR/	2012		SRA	Identifies CRISPRs, their boundaries, the catalog of spacers, the order in which they appear
[6]	Crass	http://ctskennerton.github.io/crass	2013	2016	SRA (not too short reads, >100bp)	Identifies CRISPRs, their boundaries, the catalog of spacers, the order in which they appear
[7]	CRISPRdetector	http://www.cs.tau.ac.il/~bchor/CRISPR_JCB/	2015		SRA	Presence of a CRISPR and DR sequence
[8]	metaCRISPR	https://github.com/hangelwen/metaCRISPR	2016		SRA (paired-end)	Identifies CRISPRs, their boundaries, the catalog of spacers, the order in which they appear
References:
1. Edgar RC. PILER-CR: fast and accurate identification of CRISPR repeats. BMC Bioinformatics. 2007;8:18. PubMed PMID: 17239253
2. Bland C, Ramsey TL, Sabree F, Lowe M, Brown K, Kyrpides NC, et al. CRISPR recognition tool (CRT): a tool for automatic detection of clustered regularly interspaced palindromic repeats. BMC Bioinformatics. 2007;8:209. Epub 2007/06/20. doi: 10.1186/1471-2105-8-209. PubMed PMID: 17577412; PubMed Central PMCID: PMCPMC1924867.
3. Grissa I, Vergnaud G, Pourcel C. CRISPRFinder: a web tool to identify clustered regularly interspaced short palindromic repeats. Nucleic Acids Res. 2007;35(Web Server issue):W52-7. Epub 2007/06/01. doi: 10.1093/nar/gkm360. PubMed PMID: 17537822; PubMed Central PMCID: PMC1933234.
4. Couvin D, Bernheim A, Toffano-Nioche C, Touchon M, Michalik J, Neron B, et al. CRISPRCasFinder, an update of CRISRFinder, includes a portable version, enhanced performance and integrates search for Cas proteins. Nucleic Acids Res. 2018. Epub 2018/05/24. doi: 10.1093/nar/gky425. PubMed PMID: 29790974.
5. Rho M, Wu YW, Tang H, Doak TG, Ye Y. Diverse CRISPRs evolving in human microbiomes. PLoS Genet. 2012;8(6):e1002441. Epub 2012/06/22. doi: 10.1371/journal.pgen.1002441. PubMed PMID: 22719260; PubMed Central PMCID: PMCPMC3374615
7. Skennerton CT, Imelfort M, Tyson GW. Crass: identification and reconstruction of CRISPR from unassembled metagenomic data. Nucleic Acids Res. 2013;41(10):e105. Epub 2013/03/21. doi: 10.1093/nar/gkt183. PubMed PMID: 23511966; PubMed Central PMCID: PMCPMC3664793.
8. Ben-Bassat I, Chor B. CRISPR Detection From Short Reads Using Partial Overlap Graphs. J Comput Biol. 2016;23(6):461-71. Epub 2016/04/09. doi: 10.1089/cmb.2015.0226. PubMed PMID: 27058690.
9. Lei J, Sun Y. Assemble CRISPRs from metagenomic sequencing data. Bioinformatics. 2016;32(17):i520-i8. Epub 2016/09/03. doi: 10.1093/bioinformatics/btw456. PubMed PMID: 27587670.
