# Supplementary material for: CRISPRbuilder-TB: “CRISPR-builder for tuberculosis”. Exhaustive reconstruction of the CRISPR locus in mycobacterium tuberculosis complex using SRA
Source: PLoS Comput Biol. 2021 Mar 5;17(3):e1008500. doi: 10.1371/journal.pcbi.1008500 (PMC7968741; doi:10.1371/journal.pcbi.1008500)
Supplement: S2 Table — (XLSX) [file pcbi.1008500.s002.xlsx]

## Sheet: List of DR, spacers, patterns
S2_File: Table listing the DR, spacer variants and specifically searched patterns in our pipeline (page 1) , and tables listing updated SITVIT listing and SNPs used to infer classification (page 2-6)
DR0	GTCGTCAGACCCAAAACCCCGAGAGGGGACGGAAAC
DR1	GTCGTCAGACCCAAAACCCCGAGAGGGGACGGGAAC
DR2	GTCGTCAGACCCAAAACCCCGAGAGAGGACGGAAAC
DR3	GTCGTCAGACCTAAAACCCCGAGAGGGGACGGAAAC
DR4	GTCCTCAGACCCAAAACCCCGAGAGGGGACGGAAAC
DR5	GTCGTCAGACCCAAAACCACGAGAGGGGACGGAAAC
DR6	GTCGTCGGACCCAAAACCCCGAGAGGGGACGGAAAC
DR7	GCCGTCAGACCCAAAACCCCGAGAGGGGACGGAAAC
DR8	GTCGTCCGACCCAAAACCCCGAGAGGGGACGGAAAC
DR9	GTCGGCAGACCCAAAACCCCGAGAGGGGACGGAAAC
DR10	GTCGTCAGACCCAAAACGACGAGAGGGGACGGAAAC
DR11	GTCGTCAGGCCCAAAACCCCGAGAGGGGACGGAAAC
DR12	GTCGTCAGACCCAAAACCCCGAGAGGGGACGGACAC
DR13	GTCGTCAGACCCAAAACCCCAAGAGAGGACGGAAAC
DR14	GTCGTCAGACCCAAAACCCCGAGAAGGGACGGAAAC
DR15	GTCGTCAGACCCAAAACCCCGAGAGGGGACGTAAAC
DR16	GTCGTCAGACCCAAAACCCCGAGAGGGGACGGAAAG
DR17	GTCGTCAGACCCAAAACCCCGAAAGGGGACGGAAAC
DR18	GTCGTCAGACCCAAAACCCCGAGAGGGTACGGAAAC
DR19	GTCGTCAGACCCAAAAGCCCGAGAGGGGACGGAAAC
DR20	GTTGTCAGACCCAAAACCCCGAGAGGGGACGGAAAC
DR21	GTCGTCAGACCCAAAACCCCGATAGGGGACGGAAAC
DR22	GTCGTCAGACCCAAAACTCCGAGAGGGGACGGAAAC
DR23	GTCGTCAGACCCAAAACCCCGAGAGGGGAAGGAAAC
DR24	GTCGTCAGACCCAAAACCCCGAGATGGGACGGAAAC
DR25	GTCGTCAGACTCAAAACCCCGAGAGGGGACGGAAAC
DR26	GTCGTCAGACCCTAAACCCCGAGAGGGGACGGAAAC
DR27	GTCGTCAGACCCAAAACCCCGA - - - GGGACGGAAAC
DR28	GTCGTCAGACCCAAAACCCCGAGAGGGGACTGAAAC
esp1	TTAAAACCGTGTTGCACTGCAACCCGGAATTCTTGCAC
esp2	CATAGAGGGTCGCCGGCTCTGGATCACGCTCCCCTAGTCGT
esp3	TTTTTGCCTCATGCTTGGGCGACAGCTTTTGACCAA
esp4	TCGCAAGCGCCGTGCTTCCAGTGATCGCCTTCTA
esp4(1)	TCGCAAGCGCCGTGCTTCCAGTGATCACCTTGTA
esp4(2)	TCGCAAGCGCCGTGCTTCCAGTGATCACCTTCTA
esp5	TCGCGGCGCGGCATGGCACGGCAGGCGTGGCTAGGGG
esp6	ATGTGCGCCGTCGCCGTAAGTGCCCCACGGCCCGT
esp6(1)	ATGTGCGCCGTCGCCGTAAGTACCCCACGGCCCGT
esp6(2)	ATGTGCGCCGTCGCCGTAAGTACCCCACGGCCAGT
esp7	ATTTCGACGACAATTCGTTGACCACGAATTTTCAGA
esp8	ACATCCCACGCGTTACCGCTGGCGCGCATCATTCATCGA
esp9	CCATATCGGGGACGGCGACGCTGCGAGAGGACACGCCGA
esp9(1)	CCATATCGGGAACGGCGACGCTGCGAGAGGACACGCCGA
esp10	TACACCACGCGTCGTGCCATCAGTCAGCGTCCTCCTC
esp11	TTGAACACGGAGCCGTGCACATGCCGTGGCTCAGGGGT
esp12	AACACCTCAGTAGCACGTCATACGCCGACCAATCATCAG
esp12(1)	AACACCTCAGTAGCACGTCATACGCCAACCAATCATCAG
esp12(2)	AACACATCAGTAGCACGTCATACGCCGACCAATCATCAG
esp13	TTTTCTGACCACTTGTGCGGGATTAGCGGGCTTAG
esp14	ACCAATGCGTCGTCATTTCCGGCTTCAATTTCAGCCT
esp15	CTGAGGAGAGCGAGTACTCGGGGCTGCCGTCTGCGCTG
esp15(1)	CTGAGGAGAGCGAGTACTCGGGGCTGCCGTCTGCGGTG
esp16	ACGACGTTAGGGCATGCAGCATGCCGTCCCCGTTTTTGA
esp17	TGCTCTTGAGCAACGCCATCATCCGGCGCCGCAGCTCCGC
esp18	GCGTGAAACCGCCCCCAGCCTCGCCGGGGCCGCCTAG
esp19	ACTCGGAATCCCATGTGCTGACAGCGGATTCGCAT
esp20	CGGGCAGCGTTCGACACCCGCTCTAGTTGACTTCCGG
esp21	CAGGTGAGCAACGGCGGCGGCAACCTGGCGGCCACGGGTCG
esp22	ATGGGATATCTGCTGCCCGCCCGGGGAGATGCTGTCCGAG
esp23	TTCGTCGACCATCATTGCCATTCCCTCTCCCCACGT
esp24	TTGCGCCAACCCTTTCGGTGTGATGCGGATGGTCGGCTCGG
esp24(1)	TTGCGCCA- CCCTTTCGGTGTGATGCGGATGGTCGGCTCGG
esp25	CTTGAATAACGCGCAGTGAATTTCGCGGATCAGACCC
esp26	ATTCGCACGAGTTCCCGTCAGCGTCGTAAATCGCCA
esp26(1)	ATTCGCACGAGTTCCCTTCAGCGTCGTAAATCGCCA
esp27	CCGGCAACAATCGCGCCGGCCCGCGCGGATGACTCCG
esp28	CGCATGGACCCGGGCGAGCTGCAGATGGTCCGGGAG
esp29	TGGATTGCGCTAACTGGCTTGGCGCTGATCCTGGTG
esp30	TCCACATCGATTTCCTTGACCTCGCCAGGAGAGAAGATCAC
esp31	TCGTCGACGATCGCGTCGATGTCGATGTCCCAATCGTCGA
esp32	TTGGAGCGTGTCACCGCAGACGGCACGATTGAGACAA
esp33	CCTCAGCTCAGCATCGCTGATGCGGTCCAGCTCGTCCGT
esp34	CCAACCTCACCGCCTGCTGGGTGAGACGTGCTCGCCGCGA
esp35	TCGGGGAGCCGATCAGCGACCACCGCACCCTGTCA
esp35(1)	TCGGGGAGCCGATCAGCGACCACCGCACC- - GTCA
esp36	CTTCAGCACCACCATCATCCGGCGCCTCAGCTCAGCAT
esp37	CCTTCGACGCCGGATTCGTGATCTCTTCCCGCGGATAG
esp38	TGCCCCGGCGTTTAGCGATCACAACACCAACTAATG
esp38(1)	TGCCCCAGCGTTTAGCGATCACAACACCAACTAATG
esp39	CAGCGAAATACAGGCTCCACGACACGACCACAACGC
esp40	TCTTGACGATGCGGTTGCCCCGCGCCCTTTTCCAGCC
esp41	AGGTTCGCGTCAGACAGGTTCGCGTCGATCAAGTCCG
esp42	TTTATCACTCCCGACCAAATAGGTATCGGCGTGTTCAA
esp42(1)	TTTATCACTCCCGACCAAATAGATATCGGCGTGTTCAA
esp43	TCGACACCGACATGACGGCGGTGCCGCACTTGACGCA
esp44	CTTTGCGAAGTCACCTCGCCCACACCGTCGAAGCGCCT
esp45	GCGGATGGTGGGCAAGTTGGCGCTGGGGTCTGAGTCAA
esp46	CTGCATCCGGAAAGTCCGTACGCTCGAAACGCTTCCAACGT
esp47	TCGAAATCCAGCACCACATCCGCAGCTGCGGCATGCTCCCGAA
esp48	GCGAGGAACCGTCCCACCTGGGCCTGCCCCCAGCGG
esp49	TCAATAACACTTTTTTTGAGCGTGGCGCGGTTGAGAGT
esp50	ACGGAAACGCAGCACCAGCCTGACAATCTTATTCTCGC
esp50(1)	ACGGAAACGCAGCACCAGCCTGACAATCTTATTCACGC
esp51	ATTTTGAGCGCGAACTCGTCCACAGTCCCCCTTTCAG
esp51(1)	ATTTTGAGCGCGAACTCGTCGACAGTCCCCCTTTCAG
esp52	GCCCCGTGGATGGCGGATGCGTTGTGCGCGCAAGT
esp53	CCGACGATGGCCAGTAAATCGGCGTGGGTAACCGATCCGG
esp54	CCTCGCAGAAAAGGGCATCGATCATGAGAGTTGCGTTGAT
esp55	AATGCTGGCGACGATTTTCGCTGTTGTGGTTCTCATT
esp56	GCACACCAGCACCTCCCTTGACAATCCGGCAGATCAGAC
esp56(1)	GCACACCAGCACCTCCCTTGGCAATCCGGCAGATCAGAC
esp57	TCGCGGGCTCTGGCCTAAGGGTGCTGACTTCGCCTGTA
esp57(1)	TCGCGGGCTCTGGCATAAGGGTGCTGACTTCGCCTGTA
esp58	CCGACGACGAGCAGCGGCATACAGAGCCACGGATACGCCAG
esp59	TTGCATCCACTCGTCGCCGACACGGCGGACTTCCGCGA
esp60	TGGTAATTGCGTCACGGCGCGCCTGGCGGGCCGATT
esp60(1)	TGGTAATTGCATCACGGCGCGCCTGGCGGGCCGATT
esp61	ACCATCCGACGCAGGCACCGAAGTCGATGACAAGCC
esp62	TAGTACGCCATCTGTGCCTCATACAGGTCCAGTGCCCT
esp63	CTGACGGCACGGAGCTTTCCGGCTTCTATCAGGTA
esp63(1)	CTGACGTCACGGAGCTTTCCGGCTTCTATCAGGTA
esp64	CCTCATGGTGGGACATGGACGAGCGCGACTATCGGG
esp65	TGGACGCAGAATCGCACCGGGTGCGGGAGGTGCAGCA
esp66	GCATATCGCCCGCCACACCACAGCCACGCTACTGCTCCAT
esp66(1)	GCATATCGCCCACCACACCACAGCCACGCTACTGCTCCAT
esp67	ACACCGCCGATGACAGCTATGTCCGAGTGACATCCTCCCA
esp68	TTGAACCGCCCTTCGCGCGGTGTTTCGGCCGTGCCCGA
esp69	TTGGAGGTGTCGTTGCATTCGTCGACTGCGTGGTATT
esp70	ATGCCCGCTGGTAGCGGCCCCGGCGGCGCCGAGAA
esp71	TTGGTGATCTTCCATGACTTGACGCCGTTGACCGCGAT
esp72	GCGGTGCTCGATGCGGCCACTAGGCCGCGGCCAACTCGG
esp73	TCGGTGCTGACCCCATGGATGCGAAGCGTAGACCTCTGT
esp74	CAACAAGGTCTACGCGTCGAGGTCCACGGCTCAGAA
esp75	ATGTGGCGATTACGCCTGATCAGGCGAAGGCGA
esp76	TTCAGTAAATTGCAGCGACGGGCGAATCCAGCAACC
esp77	CTTCAACGACGCTGTATTGGGCCATGTGGGCTGGTCTTTCA
esp78	AGCAGCATGGACGGTTTCGCCTGTATCCGGGTAAAAAA
esp79	TCGATGGCGGCGCGGTTGCGGATGTGGTGGTCGCGTAGC
esp80	TTGGCGTACATAGCGAGCTGTGCGGCAGTAGAGTGCGG
esp81	CTTCGATTGTGCCGCCGCGGGTTTCGTTCAC
esp82	TCCCCGGGCTGGGGCGTGTGTTCGTAGTCGCCTAAT
esp82(1)	TCCCCGGGCTGAGGCGTGTGTTCGTAGTCGCCTAAT
esp83	CCTTGCCAAGGGAGGTGCTGGTGTGCTTATGCCTAACAG
esp84	TAGTTGACGCCAAATGTTTGGACTGTGATCAATTCAA
esp85	GCTTGACAATGCGGTTGTCGCGCGCCTTTTTCCAGCCGAG
esp86	GTGTGTTTCAACGGGTTTCAGTTTTCTTGTCCCAGTG
esp87	ACTGGTTGTTGCCCGGCGACGGCGGCGCGTTGGCGTGTC
esp88	CATCCAGAGGTCGAAGTGGTGTTCGGTGTTCTCCTGTAC
esp89	TTCTGCGCGGCGATCCGGTCATGACGAGCCCGCAG
esp90	ATCACGACACGGCCTGATCGGTGTCGGTGGCGGCAAGTCGTCAGA
esp91	CAGAAGGGTAGCGTCGGCCGGATTGTCTGGCCCAC
esp92	CATCGAACAAGCGCGCGTCGGCTAAGCACGCGTCTGTCAA
esp93	TCTCCGTGATAGGTGAGGACCACCGAATCACCATCA
esp94	TCTGGTAGTGGGCTTCTGCCGGTGCGCGGGTTTGTGTCT
esp95	CCGCGTCATCGGGCACGACCACGAACAGGTCCGTGAAG
esp96	ATACCGGAAGCACATTCGCGCCAGTGGTCGTCGCAGAAG
esp97	ATTCCGACTAGCGCGTCGTCGTTTCCAGCCTCAAT
esp98	CGACAAGTTTGCGCGGATCAAGTCCGCGCCGGTCAA
IS6110	TGAACCGCCCCGGCATGTCCGGAGACTCCAGTTCTTGGAAAGGATGG
IS6110c	TGAACCGCCCCGGTGAGTCCGGAGACTCTCTGATCTGAGACCTCAGC
IS6110c(1)	TGAACCACCCCGGTGAGTCCGGAGACTCTCTGATCTGAGACCTCAGC
fin/endIS6110c	AAGAACTGGAGTCTCCGGACATGCCGGGGCGGTTCA
fin/endIS6110	AGATCAGAGAGTCTCCGGACTCACCGGGGCGGTTCA
IS6110*DRb1	GACTCACCGGGGCGGTTCACCCCGAGAGGGGACGGAAAC
rDRa1*IS6110	GTCGTCAGACCCAAAACCCTGAACCGCCCCGGCA
Csm4[:341]*IS6110c	GATGGCACGGCCGACCTGAATGAACCGCCCCGGTGAGTC
motif_debut1/start_pattern1	CATCATCAGCAGGCATTGTTACCACACGCTGGACGAATTGTCCATAGA
motif_debut2/start_pattern2	CATCATCAGCAGGCATTGTTACCACACGCTGGACGAATTGTCCATCGA
motif_debut3/start_pattern3	CATCATCAGCAGGCATTGCTACCACACGCTGGACGAATTGTCCATAGA
motif_fin1/end_pattern1	TACGACGACTGGGTCGCCACCGCGTCTGTTGACCGGCATTCAGGATGA
motif_fin2/end_pattern2	GCATGATGGCGGCGTTGACGGTGAGGACGTTTGGTCATGAAATGA
motif_fin3/end_pattern2	CCCCGCCGGGAGATGTCCGGCGGGGTCGGTGGTGTTCGGGGTGTCGGT GTGGTGT
Rv2816c	GCTTGTCAGCGCAGAGGAGTTTGTGTTCTTTTGA
Rv2813c	TCAGTCTGCCGTGACTTCGGCGATGGCGG

## Sheet: SITVIT2_3882
IsoNumber	Nb Strains	Spoligotype Binary	Spoligotype Octal	12-loci MIRU	15-loci MIRU	24-loci MIRU	VNTR	SIT	12-MIT	15-MIT	24-MIT	VIT	Clade	Latitude	Longitude	Origin Country	Isolation Country	Year	Drug Resistance	Sex	Age	HIV	Investigator	City of Isolation	Remarks
IND0820040495	1	oooooooooooooooooooooooooooooooooonnnnnnnnn	000000000003771	2333_6343423				1	Orphan				Beijing			?	IND	2004	1	M	48	?	Varma M	New Delhi	M/48 - Resistance SIRE (SSSS)
IND0820040496	1	oooooooooooooooooooooooooooooooooonnnnnnnnn	000000000003771	2332_6322433				1	Orphan				Beijing			?	IND	2004	2	F	18	?	Varma M	New Delhi	F/18 - Resistance SIRE (RRRR)
IND0820040500	1	oooooooooooooooooooooooooooooooooonnnnnnnnn	000000000003771	2532_7143423				1	Orphan				Beijing			?	IND	2004	2	M	20	?	Varma M	New Delhi	M/20 - Resistance SIRE (RRRR)
IND0820050558	1	oooooooooooooooooooooooooooooooooonnnnnnnnn	000000000003771	2233_5233535				1	Orphan				Beijing			?	IND	2005	0	F	18	?	Varma M	New Delhi	F/18 -
IND0820050570	1	oooooooooooooooooooooooooooooooooonnnnnnnnn	000000000003771	2343_6164853				1	Orphan				Beijing			?	IND	2005	3	F	28	?	Varma M	New Delhi	F/28 - Resistance SIRE (RSSS)
FXX0300000623	1	oooooooooooooooooooooooooooooooooonnnnnnnnn	000000000003771					1					Beijing			?	FRA		0	?	?	?	Maugein J	Bordeaux
FXX0300000794	1	oooooooooooooooooooooooooooooooooonnnnnnnnn	000000000003771					1					Beijing			?	FRA		0	?	?	?	Maugein J	Bordeaux
MEX0820050962	1	oooooooooooooooooooooooooooooooooonnnnnnnnn	000000000003771					1					Beijing			?	MEX	2005	0	?	?	?	Peñuelas K	Monterrey	Other Investigator: Said S
ZAF05000001094	1	oooooooooooooooooooooooooooooooooonnnnnnnnn	000000000003771					1					Beijing			?	ZAF		0	?	?	?	Warren RM	Pretoria
ZAF05000001169	1	oooooooooooooooooooooooooooooooooonnnnnnnnn	000000000003771					1					Beijing			?	ZAF		0	?	?	?	Warren RM	Pretoria
DEU06200101195	1	oooooooooooooooooooooooooooooooooonnnnnnnnn	000000000003771					1					Beijing			RUS	DEU	2001	0	?	?	?	Ellermeier C	Berlin
DEU06200201203	1	oooooooooooooooooooooooooooooooooonnnnnnnnn	000000000003771					1					Beijing			RUS	DEU	2002	0	?	?	?	Ellermeier C	Berlin
DEU06200201225	1	oooooooooooooooooooooooooooooooooonnnnnnnnn	000000000003771					1					Beijing			DEU	DEU	2002	0	?	?	?	Ellermeier C	Berlin
DEU06200201228	1	oooooooooooooooooooooooooooooooooonnnnnnnnn	000000000003771					1					Beijing			DEU	DEU	2002	0	?	?	?	Ellermeier C	Berlin
DEU06200301252	1	oooooooooooooooooooooooooooooooooonnnnnnnnn	000000000003771					1					Beijing			RUS	DEU	2003	0	?	?	?	Ellermeier C	Berlin
DEU06200301255	1	oooooooooooooooooooooooooooooooooonnnnnnnnn	000000000003771					1					Beijing			RUS	DEU	2003	0	?	?	?	Ellermeier C	Berlin
DEU06200301256	1	oooooooooooooooooooooooooooooooooonnnnnnnnn	000000000003771					1					Beijing			RUS	DEU	2003	0	?	?	?	Ellermeier C	Berlin
BEL04199601322	1	oooooooooooooooooooooooooooooooooonnnnnnnnn	000000000003771					1					Beijing			?	BEL	1996	0	?	?	?	Fauville-Dufaux M	Brussels
BEL04199701346	1	oooooooooooooooooooooooooooooooooonnnnnnnnn	000000000003771					1					Beijing			?	BEL	1997	0	?	?	?	Fauville-Dufaux M	Brussels
BEL04199701353	1	oooooooooooooooooooooooooooooooooonnnnnnnnn	000000000003771					1					Beijing			?	BEL	1997	0	?	?	?	Fauville-Dufaux M	Brussels
BEL04199801357	1	oooooooooooooooooooooooooooooooooonnnnnnnnn	000000000003771					1					Beijing			?	BEL	1998	0	?	?	?	Fauville-Dufaux M	Brussels
BEL04199901375	1	oooooooooooooooooooooooooooooooooonnnnnnnnn	000000000003771					1					Beijing			?	BEL	1999	0	?	?	?	Fauville-Dufaux M	Brussels
BEL04200001389	1	oooooooooooooooooooooooooooooooooonnnnnnnnn	000000000003771					1					Beijing			?	BEL	2000	0	?	?	?	Fauville-Dufaux M	Brussels
BEL04200001392	1	oooooooooooooooooooooooooooooooooonnnnnnnnn	000000000003771					1					Beijing			?	BEL	2000	0	?	?	?	Fauville-Dufaux M	Brussels
BEL04200101397	1	oooooooooooooooooooooooooooooooooonnnnnnnnn	000000000003771					1					Beijing			?	BEL	2001	0	?	?	?	Fauville-Dufaux M	Brussels
BEL04200101409	1	oooooooooooooooooooooooooooooooooonnnnnnnnn	000000000003771					1					Beijing			?	BEL	2001	0	?	?	?	Fauville-Dufaux M	Brussels
BEL04200201437	1	oooooooooooooooooooooooooooooooooonnnnnnnnn	000000000003771	223325153533			42425	1	16			70	Beijing			?	BEL	2002	0	?	?	?	Fauville-Dufaux M	Brussels
BEL04200201459	1	oooooooooooooooooooooooooooooooooonnnnnnnnn	000000000003771					1					Beijing			?	BEL	2002	0	?	?	?	Fauville-Dufaux M	Brussels
BEL04200201462	1	oooooooooooooooooooooooooooooooooonnnnnnnnn	000000000003771					1					Beijing			?	BEL	2002	0	?	?	?	Fauville-Dufaux M	Brussels
BEL04200301491	1	oooooooooooooooooooooooooooooooooonnnnnnnnn	000000000003771	223325163533			42425	1	83			70	Beijing			?	BEL	2003	0	?	?	?	Fauville-Dufaux M	Brussels
BEL04200301504	1	oooooooooooooooooooooooooooooooooonnnnnnnnn	000000000003771	222325173533			42425	1	94			70	Beijing			VNM	BEL	2003	0	?	?	?	Fauville-Dufaux M	Brussels
BEL04200301523	1	oooooooooooooooooooooooooooooooooonnnnnnnnn	000000000003771	223325133633			42426	1	196			107	Beijing			ARM	BEL	2003	0	?	?	?	Fauville-Dufaux M	Brussels
BEL04200301555	1	oooooooooooooooooooooooooooooooooonnnnnnnnn	000000000003771	223325173533			42425	1	17			70	Beijing			BEL	BEL	2003	2	?	?	?	Fauville-Dufaux M	Brussels	MDR
BEL04200301559	1	oooooooooooooooooooooooooooooooooonnnnnnnnn	000000000003771	223325153533			42325	1	16			Orphan	Beijing			RUS	BEL	2003	0	?	?	?	Fauville-Dufaux M	Brussels	Tchétchène
BEL04200301566	1	oooooooooooooooooooooooooooooooooonnnnnnnnn	000000000003771	223325133633			42426	1	196			107	Beijing			?	BEL	2003	0	?	?	?	Fauville-Dufaux M	Brussels
BEL04200301670	1	oooooooooooooooooooooooooooooooooonnnnnnnnn	000000000003771	223325153533			42425	1	16			70	Beijing			GEO	BEL	2003	0	?	?	?	Fauville-Dufaux M	Brussels
BEL04200301675	1	oooooooooooooooooooooooooooooooooonnnnnnnnn	000000000003771	213325153534			42415	1	Orphan			69	Beijing			FRA	BEL	2003	0	?	?	?	Fauville-Dufaux M	Brussels
BEL04200301714	1	oooooooooooooooooooooooooooooooooonnnnnnnnn	000000000003771	223325173533			42425	1	17			70	Beijing			NPL	BEL	2003	0	?	?	?	Fauville-Dufaux M	Brussels
BEL04200301722	1	oooooooooooooooooooooooooooooooooonnnnnnnnn	000000000003771	224325133633			42426	1	Orphan			107	Beijing			RUS	BEL	2003	0	?	?	?	Fauville-Dufaux M	Brussels
BEL04200301734	1	oooooooooooooooooooooooooooooooooonnnnnnnnn	000000000003771	223325173533			42425	1	17			70	Beijing			?	BEL	2003	0	?	?	?	Fauville-Dufaux M	Brussels
BEL04200401782	1	oooooooooooooooooooooooooooooooooonnnnnnnnn	000000000003771	223325173533			42425	1	17			70	Beijing			?	BEL	2004	0	?	?	?	Fauville-Dufaux M	Brussels
BEL04200401799	1	oooooooooooooooooooooooooooooooooonnnnnnnnn	000000000003771	223325173533			42425	1	17			70	Beijing			CHN	BEL	2004	0	?	?	?	Fauville-Dufaux M	Brussels
MAR03200412127	1	oooooooooooooooooooooooooooooooooonnnnnnnnn	000000000003771					1					Beijing			MAR	MAR	2004	1	M	21	?	Lahlou O	Salé	Sex/Age:M/21
MAR03200512333	1	oooooooooooooooooooooooooooooooooonnnnnnnnn	000000000003771					1					Beijing			MAR	MAR	2005	1	M	24	?	Lahlou O	Marrakech	Sex/Age:M/24
MAR03200512376	1	oooooooooooooooooooooooooooooooooonnnnnnnnn	000000000003771					1					Beijing			MAR	MAR	2005	1	M	21	?	Lahlou O	Fes	Sex/Age:M/21
MAR03200512440	1	oooooooooooooooooooooooooooooooooonnnnnnnnn	000000000003771					1					Beijing			MAR	MAR	2005	1	F	23	?	Lahlou O	Fes	Sex/Age:F/23
MAR03200612580	1	oooooooooooooooooooooooooooooooooonnnnnnnnn	000000000003771					1					Beijing			MAR	MAR	2006	1	M	30	?	Lahlou O	Marrakech	Sex/Age:M/30
PRT02199902632	1	oooooooooooooooooooooooooooooooooonnnnnnnnn	000000000003771					1					Beijing			?	PRT	1999	0	?	?	?	David S	Lisbon
PRT02200002700	1	oooooooooooooooooooooooooooooooooonnnnnnnnn	000000000003771					1					Beijing			?	PRT	2000	0	?	?	?	David S	Lisbon
PRT02200102822	1	oooooooooooooooooooooooooooooooooonnnnnnnnn	000000000003771					1					Beijing			?	PRT	2001	0	?	?	?	David S	Lisbon
PRT02200302968	1	oooooooooooooooooooooooooooooooooonnnnnnnnn	000000000003771					1					Beijing			?	PRT	2003	0	?	?	?	David S	Lisbon
BHS01200712980	1	oooooooooooooooooooooooooooooooooonnnnnnnnn	000000000003771					1					Beijing			?	BHS	2007	1	F	32	?	Baboolal S	Nassau	(Sex/Age:32/F)
GUY01200723081	1	oooooooooooooooooooooooooooooooooonnnnnnnnn	000000000003771					1					Beijing			?	GUY	2007	2	?	?	?	Baboolal S	Georgetown
JAM01200613133	1	oooooooooooooooooooooooooooooooooonnnnnnnnn	000000000003771					1					Beijing			?	JAM	2006	1	?	47	?	Baboolal S	Kingston	(Age:47)
JAM01200713144	1	oooooooooooooooooooooooooooooooooonnnnnnnnn	000000000003771					1					Beijing			?	JAM	2007	1	?	43	?	Baboolal S	Kingston	(Age:43)
JAM01200713177	1	oooooooooooooooooooooooooooooooooonnnnnnnnn	000000000003771					1					Beijing			?	JAM	2007	1	F	35	?	Baboolal S	?	35/F
JAM01200813201	1	oooooooooooooooooooooooooooooooooonnnnnnnnn	000000000003771					1					Beijing			?	JAM	2008	1	?	37	?	Baboolal S	?	37/
SUR01200613217	1	oooooooooooooooooooooooooooooooooonnnnnnnnn	000000000003771					1					Beijing			?	SUR	2006	1	M	36	?	Baboolal S	Paramaribo	(Age/Sex:36/M)
SUR01200613239	1	oooooooooooooooooooooooooooooooooonnnnnnnnn	000000000003771					1					Beijing			?	SUR	2006	1	M	55	?	Baboolal S	Paramaribo	(Age/Sex:55/M)
SUR01200713263	1	oooooooooooooooooooooooooooooooooonnnnnnnnn	000000000003771					1					Beijing			?	SUR	2007	1	?	?	?	Baboolal S	Paramaribo
SUR01200813291	1	oooooooooooooooooooooooooooooooooonnnnnnnnn	000000000003771					1					Beijing			?	SUR	2008	1	?	?	?	Baboolal S	?
SUR01200813292	1	oooooooooooooooooooooooooooooooooonnnnnnnnn	000000000003771					1					Beijing			?	SUR	2008	1	?	?	?	Baboolal S	?
TTO01200713357	1	oooooooooooooooooooooooooooooooooonnnnnnnnn	000000000003771	222325173542				1	491				Beijing			TTO	TTO	2007	1	F	29	?	Baboolal S	Port of spain	(Sex/Age:F/29) St George West
TTO01200713358	1	oooooooooooooooooooooooooooooooooonnnnnnnnn	000000000003771	222325173542				1	491				Beijing			TTO	TTO	2007	1	?	?	?	Baboolal S	Port of spain
TTO01200713360	1	oooooooooooooooooooooooooooooooooonnnnnnnnn	000000000003771	222325173542				1	491				Beijing			TTO	TTO	2007	1	F	30	?	Baboolal S	Port of spain	(Sex/Age:F/30) St George West
TTO01200713390	1	oooooooooooooooooooooooooooooooooonnnnnnnnn	000000000003771	223325183533				1	84				Beijing			TTO	TTO	2007	1	M	63	?	Baboolal S	Port of spain	(Sex/Age:M/63) St Andrew / St David
TTO01200713405	1	oooooooooooooooooooooooooooooooooonnnnnnnnn	000000000003771	222325173542				1	491				Beijing			TTO	TTO	2007	1	M	43	?	Baboolal S	Port of spain	(Sex/Age:M/43) St George Central
TTO01200713450	1	oooooooooooooooooooooooooooooooooonnnnnnnnn	000000000003771	222325173542				1	491				Beijing			TTO	TTO	2007	1	M	40	?	Baboolal S	Port of spain	(Sex/Age:M/40) St George West
POL02200423540	1	oooooooooooooooooooooooooooooooooonnnnnnnnn	000000000003771					1					Beijing			POL	POL	2004	2	M	31	?	Zwolska Z	Wroclaw	SM-res; Pulmonary TB ; Sex/Age: M/31
POL02200423548	1	oooooooooooooooooooooooooooooooooonnnnnnnnn	000000000003771					1					Beijing			MNG	POL	2004	2	M	37	?	Zwolska Z	Radom	SM, EMB-res; Pulmonary TB ; Sex/Age: M/37
POL02200423551	1	oooooooooooooooooooooooooooooooooonnnnnnnnn	000000000003771					1					Beijing			POL	POL	2004	2	M	65	?	Zwolska Z	Rudka	SM-res; Pulmonary TB ; Sex/Age: M/65
POL02200423561	1	oooooooooooooooooooooooooooooooooonnnnnnnnn	000000000003771					1					Beijing			POL	POL	2004	2	M	55	?	Zwolska Z	Bialystok	SM, EMB-res; Pulmonary TB ; Sex/Age: M/55
KAZ01200323673	1	oooooooooooooooooooooooooooooooooonnnnnnnnn	000000000003771					1					Beijing			?	KAZ	2003	2	M	47	?	Mokrousov I	Atyrau	m./47, Investigators: Zhakipbayeva B., Narvskaya O., Beisembayeva S. rpoB mutations: Ser 531 - Leu katG, inhA mutaitions: Ser 315 - Thr Sputum smear: positive observation: New Specific resistance to: (INH+RIF), SM, EMB, Ethnicity: KAZ/Kazakh
KAZ01200323674	1	oooooooooooooooooooooooooooooooooonnnnnnnnn	000000000003771					1					Beijing			?	KAZ	2003	2	M	22	?	Mokrousov I	Atyrau	m./22, Investigators: Zhakipbayeva B., Narvskaya O., Beisembayeva S. rpoB mutations: Ser 531 - Leu katG, inhA mutaitions: Ser 315 - Thr Sputum smear: positive observation: Retreatment Specific resistance to: (INH+RIF), SM, EMB, Ethnicity: KAZ/Kazakh
KAZ01200333678	1	oooooooooooooooooooooooooooooooooonnnnnnnnn	000000000003771					1					Beijing			?	KAZ	2003	3	M	35	?	Mokrousov I	Atyrau	m./35, Investigators: Zhakipbayeva B., Narvskaya O., Beisembayeva S. rpoB mutations: wt katG, inhA mutaitions: wt Sputum smear: positive observation: Retreatment Specific resistance to: RIF, Ethnicity: KAZ/Kazakh
KAZ01200333679	1	oooooooooooooooooooooooooooooooooonnnnnnnnn	000000000003771					1					Beijing			?	KAZ	2003	3	F	21	?	Mokrousov I	Atyrau	f./21, Investigators: Zhakipbayeva B., Narvskaya O., Beisembayeva S. Sputum smear: positive observation: Retreatment Specific resistance to: SM, Ethnicity: KAZ/Kazakh
KAZ01200423683	1	oooooooooooooooooooooooooooooooooonnnnnnnnn	000000000003771					1					Beijing			?	KAZ	2004	2	M	32	?	Mokrousov I	Almaty	m./32, Investigators: Zhakipbayeva B., Narvskaya O., Beisembayeva S. rpoB mutations: Ser 531 - Leu katG, inhA mutaitions: Ser 315 - Thr Sputum smear: negative observation: Retreatment Specific resistance to: (INH+RIF), SM, EMB, Ethnicity: KAZ/Kazakh
KAZ01200423684	1	oooooooooooooooooooooooooooooooooonnnnnnnnn	000000000003771				32535	1				362	Beijing			?	KAZ	2004	2	M	21	?	Mokrousov I	Atyrau	m./21, Investigators: Zhakipbayeva B., Narvskaya O., Beisembayeva S. rpoB mutations: Ser 531 - Leu katG, inhA mutaitions: Ser 315 - Thr Sputum smear: positive observation: Retreatment Specific resistance to: (INH+RIF), SM, EMB, Ethnicity: KAZ/Kazakh
KAZ01200423686	1	oooooooooooooooooooooooooooooooooonnnnnnnnn	000000000003771				42435	1				34	Beijing			?	KAZ	2004	2	F	26	?	Mokrousov I	Almaty	f./26, Investigators: Zhakipbayeva B., Narvskaya O., Beisembayeva S. rpoB mutations: Ser 531 - Leu katG, inhA mutaitions: Ser 315 - Thr Sputum smear: negative observation: Retreatment Specific resistance to: (INH+RIF), SM, EMB, Ethnicity: KAZ/Kazakh
KAZ01200423694	1	oooooooooooooooooooooooooooooooooonnnnnnnnn	000000000003771					1					Beijing			?	KAZ	2004	2	M	20	?	Mokrousov I	Atyrau	m./20, Investigators: Zhakipbayeva B., Narvskaya O., Beisembayeva S. rpoB mutations: Ser 531 - Leu katG, inhA mutaitions: Ser 315 - Thr Sputum smear: negative observation: Retreatment Specific resistance to: (INH+RIF), SM, EMB, Ethnicity: KAZ/Kazakh
KAZ01200423696	1	oooooooooooooooooooooooooooooooooonnnnnnnnn	000000000003771					1					Beijing			?	KAZ	2004	2	M	29	positive	Mokrousov I	Karaganda	m./29, Investigators: Zhakipbayeva B., Narvskaya O., Beisembayeva S. rpoB mutations: Ser 531 - Leu katG, inhA mutaitions: Ser 315 - Thr Sputum smear: negative observation: Retreatment HIV: positive Specific resistance to: (INH+RIF), SM, EMB, Ethnicity: KAZ/Russian
KAZ01200423697	1	oooooooooooooooooooooooooooooooooonnnnnnnnn	000000000003771					1					Beijing			?	KAZ	2004	2	M	23	?	Mokrousov I	Atyrau	m./23, Investigators: Zhakipbayeva B., Narvskaya O., Beisembayeva S. rpoB mutations: Ser 531 - Leu katG, inhA mutaitions: Ser 315 - Thr Sputum smear: positive observation: Retreatment Specific resistance to: (INH+RIF), SM, EMB, Ethnicity: KAZ/Kazakh
KAZ01200423702	1	oooooooooooooooooooooooooooooooooonnnnnnnnn	000000000003771					1					Beijing			?	KAZ	2004	2	M	35	positive	Mokrousov I	Atyrau	m./35, Investigators: Zhakipbayeva B., Narvskaya O., Beisembayeva S. rpoB mutations: Ser 531 - Leu katG, inhA mutaitions: Ser 315 - Thr Sputum smear: positive observation: New HIV: positive Specific resistance to: (INH+RIF), SM, EMB, Ethnicity: KAZ/Russian
KAZ01200423704	1	oooooooooooooooooooooooooooooooooonnnnnnnnn	000000000003771					1					Beijing			?	KAZ	2004	2	M	30	?	Mokrousov I	Atyrau	m./30, Investigators: Zhakipbayeva B., Narvskaya O., Beisembayeva S. katG, inhA mutaitions: Ser 315 - Thr Sputum smear: positive observation: Retreatment Specific resistance to: (INH+RIF), SM, EMB, Ethnicity: KAZ/Kazakh
KAZ01200423706	1	oooooooooooooooooooooooooooooooooonnnnnnnnn	000000000003771					1					Beijing			?	KAZ	2004	2	M	32	?	Mokrousov I	Karaganda	m./32, Investigators: Zhakipbayeva B., Narvskaya O., Beisembayeva S. rpoB mutations: Ser 531 - Leu katG, inhA mutaitions: Ser 315 - Thr Sputum smear: positive observation: Retreatment Specific resistance to: (INH+RIF), SM, EMB, Ethnicity: KAZ/Russian
KAZ01200423707	1	oooooooooooooooooooooooooooooooooonnnnnnnnn	000000000003771					1					Beijing			?	KAZ	2004	2	M	38	?	Mokrousov I	Atyrau	m./38, Investigators: Zhakipbayeva B., Narvskaya O., Beisembayeva S. rpoB mutations: Ser 531 - Leu katG, inhA mutaitions: Ser 315 - Thr Sputum smear: positive observation: Retreatment Specific resistance to: (INH+RIF), SM, EMB, Ethnicity: KAZ/Kazakh
KAZ01200423708	1	oooooooooooooooooooooooooooooooooonnnnnnnnn	000000000003771					1					Beijing			?	KAZ	2004	2	F	41	positive	Mokrousov I	Karaganda	f./41, Investigators: Zhakipbayeva B., Narvskaya O., Beisembayeva S. rpoB mutations: Ser 531 - Leu katG, inhA mutaitions: Ser 315 - Thr Sputum smear: positive observation: Retreatment HIV: positive Specific resistance to: (INH+RIF), SM, EMB, Ethnicity: KAZ/Belorussian
KAZ01200423711	1	oooooooooooooooooooooooooooooooooonnnnnnnnn	000000000003771				42435	1				34	Beijing			?	KAZ	2004	2	M	30	?	Mokrousov I	Karaganda	m./30, Investigators: Zhakipbayeva B., Narvskaya O., Beisembayeva S. rpoB mutations: Ser531-Tyr katG, inhA mutaitions: Ser315-Thr Sputum smear: positive observation: Retreatment Specific resistance to: (INH+RIF), SM, EMB, Ethnicity: KAZ/Russian
KAZ01200423712	1	oooooooooooooooooooooooooooooooooonnnnnnnnn	000000000003771					1					Beijing			?	KAZ	2004	2	M	36	?	Mokrousov I	Karaganda	m./36, Investigators: Zhakipbayeva B., Narvskaya O., Beisembayeva S. rpoB mutations: Ser 531 - Leu katG, inhA mutaitions: Ser 315 - Thr Sputum smear: positive observation: Retreatment Specific resistance to: (INH+RIF), SM, EMB, Ethnicity: KAZ/Kazakh
KAZ01200423722	1	oooooooooooooooooooooooooooooooooonnnnnnnnn	000000000003771					1					Beijing			?	KAZ	2004	2	M	41	?	Mokrousov I	Atyrau	m./41, Investigators: Zhakipbayeva B., Narvskaya O., Beisembayeva S. rpoB mutations: Ser 531 - Leu katG, inhA mutaitions: Ser 315 - Thr Sputum smear: positive observation: Retreatment Specific resistance to: (INH+RIF), SM, EMB, Ethnicity: KAZ/Kazakh
KAZ01200423723	1	oooooooooooooooooooooooooooooooooonnnnnnnnn	000000000003771					1					Beijing			?	KAZ	2004	2	F	32	?	Mokrousov I	Atyrau	f./32, Investigators: Zhakipbayeva B., Narvskaya O., Beisembayeva S. rpoB mutations: His 526 - Tyr katG, inhA mutaitions: Ser 315 - Thr Sputum smear: positive observation: Retreatment Specific resistance to: (INH+RIF), SM, EMB, Ethnicity: KAZ/Russian
KAZ01200503728	1	oooooooooooooooooooooooooooooooooonnnnnnnnn	000000000003771					1					Beijing			?	KAZ	2005	0	F	46	?	Mokrousov I	Atyrau	f./46, Investigators: Zhakipbayeva B., Narvskaya O., Beisembayeva S. Sputum smear: positive observation: New , Ethnicity: KAZ/Kazakh
KAZ01200523730	1	oooooooooooooooooooooooooooooooooonnnnnnnnn	000000000003771					1					Beijing			?	KAZ	2005	2	M	76	?	Mokrousov I	Karaganda	m./76, Investigators: Zhakipbayeva B., Narvskaya O., Beisembayeva S. rpoB mutations: Ser 531 - Leu katG, inhA mutaitions: Ser 315 - Thr Sputum smear: positive observation: Retreatment Specific resistance to: (INH+RIF), SM, Ethnicity: KAZ/Russian
KAZ01200533731	1	oooooooooooooooooooooooooooooooooonnnnnnnnn	000000000003771				42435	1				34	Beijing			?	KAZ	2005	3	F	35	?	Mokrousov I	Karaganda	f./35, Investigators: Zhakipbayeva B., Narvskaya O., Beisembayeva S. rpoB mutations: wt katG, inhA mutaitions: wt Sputum smear: negative observation: New Specific resistance to: SM, Ethnicity: KAZ/Kazakh
KAZ01200603745	1	oooooooooooooooooooooooooooooooooonnnnnnnnn	000000000003771				42435	1				34	Beijing			?	KAZ	2006	0	F	26	?	Mokrousov I	Atyrau	f./26, Investigators: Zhakipbayeva B., Narvskaya O., Beisembayeva S. rpoB mutations: w (abs.Ser 531-Leu) katG, inhA mutaitions: w (abs.Ser 315-Thr) Sputum smear: positive observation: New , Ethnicity: KAZ/Kazakh
KAZ01200623748	1	oooooooooooooooooooooooooooooooooonnnnnnnnn	000000000003771				42435	1				34	Beijing			?	KAZ	2006	2	F	51	?	Mokrousov I	Atyrau	f./51, Investigators: Zhakipbayeva B., Narvskaya O., Beisembayeva S. rpoB mutations: Ser 531 - Leu katG, inhA mutaitions: Ser 315 - Thr Sputum smear: positive observation: Retreatment Specific resistance to: (INH+RIF), SM, Ethnicity: KAZ/Kazakh
KAZ01200623749	1	oooooooooooooooooooooooooooooooooonnnnnnnnn	000000000003771				42435	1				34	Beijing			?	KAZ	2006	2	F	44	?	Mokrousov I	Atyrau	f./44, Investigators: Zhakipbayeva B., Narvskaya O., Beisembayeva S. rpoB mutations: w (abs.Ser 531-Leu) katG, inhA mutaitions: Ser 315 - Thr Sputum smear: positive observation: Retreatment Specific resistance to: (INH+RIF), SM, Ethnicity: KAZ/Kazakh
KAZ01200703760	1	oooooooooooooooooooooooooooooooooonnnnnnnnn	000000000003771				42435	1				34	Beijing			?	KAZ	2007	0	M	30	positive	Mokrousov I	Shymkent	m./30, Investigators: Zhakipbayeva B., Narvskaya O., Beisembayeva S. Sputum smear: negative observation: Retreatment HIV: positive , Ethnicity: KAZ/Korean
KAZ01200703761	1	oooooooooooooooooooooooooooooooooonnnnnnnnn	000000000003771					1					Beijing			?	KAZ	2007	0	M	40	?	Mokrousov I	Shymkent	m./40, Investigators: Zhakipbayeva B., Narvskaya O., Beisembayeva S. Sputum smear: positive observation: Retreatment , Ethnicity: KAZ/Kazakh
RUS01000003773	114	oooooooooooooooooooooooooooooooooonnnnnnnnn	000000000003771	223325153533			42235	1	16			30	Beijing			?	RUS		0	?	?	?	Mokrousov I	Moskva
RUS01000003774	1	oooooooooooooooooooooooooooooooooonnnnnnnnn	000000000003771	223325153533			42435	1	16			34	Beijing			?	RUS		0	?	?	?	Mokrousov I	Moskva
RUS01000003776	1	oooooooooooooooooooooooooooooooooonnnnnnnnn	000000000003771				42435	1				34	Beijing			?	RUS		0	?	?	?	Mokrousov I	Moskva
RUS01000003777	1	oooooooooooooooooooooooooooooooooonnnnnnnnn	000000000003771				42435	1				34	Beijing			?	RUS		0	?	?	?	Mokrousov I	Moskva
RUS01000003779	1	oooooooooooooooooooooooooooooooooonnnnnnnnn	000000000003771				42435	1				34	Beijing			?	RUS		0	?	?	?	Mokrousov I	Moskva
RUS01000003780	1	oooooooooooooooooooooooooooooooooonnnnnnnnn	000000000003771				42435	1				34	Beijing			?	RUS		0	?	?	?	Mokrousov I	Moskva
RUS01000003784	1	oooooooooooooooooooooooooooooooooonnnnnnnnn	000000000003771				42435	1				34	Beijing			?	RUS		0	?	?	?	Mokrousov I	Moskva
RUS01000003786	1	oooooooooooooooooooooooooooooooooonnnnnnnnn	000000000003771				42435	1				34	Beijing			?	RUS		0	?	?	?	Mokrousov I	Moskva
RUS01000003787	1	oooooooooooooooooooooooooooooooooonnnnnnnnn	000000000003771	223325153633			42336	1	138			Orphan	Beijing			?	RUS		0	?	?	?	Mokrousov I	Moskva
RUS01000003792	1	oooooooooooooooooooooooooooooooooonnnnnnnnn	000000000003771				42435	1				34	Beijing			?	RUS		0	?	?	?	Mokrousov I	Moskva
RUS01000003793	1	oooooooooooooooooooooooooooooooooonnnnnnnnn	000000000003771					1					Beijing			?	RUS		0	?	?	?	Mokrousov I	Moskva
RUS01000003796	1	oooooooooooooooooooooooooooooooooonnnnnnnnn	000000000003771					1					Beijing			?	RUS		0	?	?	?	Mokrousov I	Moskva
RUS01000003799	1	oooooooooooooooooooooooooooooooooonnnnnnnnn	000000000003771	223325153533			32435	1	16			54	Beijing			?	RUS		0	?	?	?	Mokrousov I	Moskva
RUS01000003801	1	oooooooooooooooooooooooooooooooooonnnnnnnnn	000000000003771					1					Beijing			?	RUS		0	?	?	?	Mokrousov I	Moskva
RUS01000003802	1	oooooooooooooooooooooooooooooooooonnnnnnnnn	000000000003771					1					Beijing			?	RUS		0	?	?	?	Mokrousov I	Moskva
RUS01000003805	1	oooooooooooooooooooooooooooooooooonnnnnnnnn	000000000003771	223325153533				1	16				Beijing			?	RUS		0	?	?	?	Mokrousov I	Moskva
RUS01000003807	1	oooooooooooooooooooooooooooooooooonnnnnnnnn	000000000003771				42435	1				34	Beijing			?	RUS		0	?	?	?	Mokrousov I	Moskva
RUS01000003808	1	oooooooooooooooooooooooooooooooooonnnnnnnnn	000000000003771				42435	1				34	Beijing			?	RUS		0	?	?	?	Mokrousov I	Moskva
RUS01000003809	1	oooooooooooooooooooooooooooooooooonnnnnnnnn	000000000003771				42435	1				34	Beijing			?	RUS		0	?	?	?	Mokrousov I	Moskva
RUS01000003810	1	oooooooooooooooooooooooooooooooooonnnnnnnnn	000000000003771				42435	1				34	Beijing			?	RUS		0	?	?	?	Mokrousov I	Moskva
RUS01000003813	1	oooooooooooooooooooooooooooooooooonnnnnnnnn	000000000003771	223325153533				1	16				Beijing			?	RUS		0	?	?	?	Mokrousov I	Moskva
RUS01000003814	1	oooooooooooooooooooooooooooooooooonnnnnnnnn	000000000003771					1					Beijing			?	RUS		0	?	?	?	Mokrousov I	Moskva
RUS01000003815	1	oooooooooooooooooooooooooooooooooonnnnnnnnn	000000000003771				42435	1				34	Beijing			?	RUS		0	?	?	?	Mokrousov I	Moskva
RUS01000003816	1	oooooooooooooooooooooooooooooooooonnnnnnnnn	000000000003771				42435	1				34	Beijing			?	RUS		0	?	?	?	Mokrousov I	Moskva
RUS01000003819	1	oooooooooooooooooooooooooooooooooonnnnnnnnn	000000000003771				42435	1				34	Beijing			?	RUS		0	?	?	?	Mokrousov I	Moskva
RUS01000003820	1	oooooooooooooooooooooooooooooooooonnnnnnnnn	000000000003771				42435	1				34	Beijing			?	RUS		0	?	?	?	Mokrousov I	Moskva
RUS01000003826	1	oooooooooooooooooooooooooooooooooonnnnnnnnn	000000000003771				42435	1				34	Beijing			?	RUS		0	?	?	?	Mokrousov I	Moskva
RUS01000003827	1	oooooooooooooooooooooooooooooooooonnnnnnnnn	000000000003771					1					Beijing			?	RUS		0	?	?	?	Mokrousov I	Moskva
RUS01000003832	1	oooooooooooooooooooooooooooooooooonnnnnnnnn	000000000003771					1					Beijing			?	RUS		0	?	?	?	Mokrousov I	Moskva
RUS01000003834	1	oooooooooooooooooooooooooooooooooonnnnnnnnn	000000000003771					1					Beijing			?	RUS		0	?	?	?	Mokrousov I	Moskva
RUS01000003835	1	oooooooooooooooooooooooooooooooooonnnnnnnnn	000000000003771					1					Beijing			?	RUS		0	?	?	?	Mokrousov I	Moskva
RUS01000003836	1	oooooooooooooooooooooooooooooooooonnnnnnnnn	000000000003771				42435	1				34	Beijing			?	RUS		0	?	?	?	Mokrousov I	Moskva
RUS01000003839	1	oooooooooooooooooooooooooooooooooonnnnnnnnn	000000000003771					1					Beijing			?	RUS		0	?	?	?	Mokrousov I	Moskva
RUS01000003840	1	oooooooooooooooooooooooooooooooooonnnnnnnnn	000000000003771					1					Beijing			?	RUS		0	?	?	?	Mokrousov I	Moskva
RUS01000003841	1	oooooooooooooooooooooooooooooooooonnnnnnnnn	000000000003771					1					Beijing			?	RUS		0	?	?	?	Mokrousov I	Moskva
RUS01000003846	1	oooooooooooooooooooooooooooooooooonnnnnnnnn	000000000003771				42435	1				34	Beijing			?	RUS		0	?	?	?	Mokrousov I	Moskva
RUS01000003852	1	oooooooooooooooooooooooooooooooooonnnnnnnnn	000000000003771					1					Beijing			?	RUS		0	?	?	?	Mokrousov I	Moskva
RUS01000003855	1	oooooooooooooooooooooooooooooooooonnnnnnnnn	000000000003771				42435	1				34	Beijing			?	RUS		0	?	?	?	Mokrousov I	Moskva
RUS01000003856	1	oooooooooooooooooooooooooooooooooonnnnnnnnn	000000000003771					1					Beijing			?	RUS		0	?	?	?	Mokrousov I	Moskva
RUS01000003857	1	oooooooooooooooooooooooooooooooooonnnnnnnnn	000000000003771					1					Beijing			?	RUS		0	?	?	?	Mokrousov I	Moskva
RUS01000003860	1	oooooooooooooooooooooooooooooooooonnnnnnnnn	000000000003771					1					Beijing			?	RUS		0	?	?	?	Mokrousov I	Moskva
RUS01000003862	1	oooooooooooooooooooooooooooooooooonnnnnnnnn	000000000003771					1					Beijing			?	RUS		0	?	?	?	Mokrousov I	Moskva
RUS01000003863	1	oooooooooooooooooooooooooooooooooonnnnnnnnn	000000000003771	223325153533				1	16				Beijing			?	RUS		0	?	?	?	Mokrousov I	Moskva
RUS01000003867	1	oooooooooooooooooooooooooooooooooonnnnnnnnn	000000000003771					1					Beijing			?	RUS		0	?	?	?	Mokrousov I	Moskva
RUS01000003869	1	oooooooooooooooooooooooooooooooooonnnnnnnnn	000000000003771				42435	1				34	Beijing			?	RUS		0	?	?	?	Mokrousov I	Moskva
RUS01000003870	1	oooooooooooooooooooooooooooooooooonnnnnnnnn	000000000003771					1					Beijing			?	RUS		0	?	?	?	Mokrousov I	Moskva
RUS01000003871	1	oooooooooooooooooooooooooooooooooonnnnnnnnn	000000000003771					1					Beijing			?	RUS		0	?	?	?	Mokrousov I	Moskva
RUS01000003874	1	oooooooooooooooooooooooooooooooooonnnnnnnnn	000000000003771				42435	1				34	Beijing			?	RUS		0	?	?	?	Mokrousov I	Moskva
RUS01000003876	1	oooooooooooooooooooooooooooooooooonnnnnnnnn	000000000003771				42435	1				34	Beijing			?	RUS		0	?	?	?	Mokrousov I	Moskva
RUS01000003881	1	oooooooooooooooooooooooooooooooooonnnnnnnnn	000000000003771					1					Beijing			?	RUS		0	?	?	?	Mokrousov I	Moskva
RUS01000003883	1	oooooooooooooooooooooooooooooooooonnnnnnnnn	000000000003771				42435	1				34	Beijing			?	RUS		0	?	?	?	Mokrousov I	Moskva
RUS01000003885	1	oooooooooooooooooooooooooooooooooonnnnnnnnn	000000000003771				42435	1				34	Beijing			?	RUS		0	?	?	?	Mokrousov I	Moskva
RUS01000003888	1	oooooooooooooooooooooooooooooooooonnnnnnnnn	000000000003771				42435	1				34	Beijing			?	RUS		0	?	?	?	Mokrousov I	Moskva
RUS01000003889	1	oooooooooooooooooooooooooooooooooonnnnnnnnn	000000000003771					1					Beijing			?	RUS		0	?	?	?	Mokrousov I	Moskva
RUS01000003891	1	oooooooooooooooooooooooooooooooooonnnnnnnnn	000000000003771				42435	1				34	Beijing			?	RUS		0	?	?	?	Mokrousov I	Moskva
RUS01000003892	1	oooooooooooooooooooooooooooooooooonnnnnnnnn	000000000003771				42435	1				34	Beijing			?	RUS		0	?	?	?	Mokrousov I	Moskva
RUS01000003893	1	oooooooooooooooooooooooooooooooooonnnnnnnnn	000000000003771					1					Beijing			?	RUS		0	?	?	?	Mokrousov I	Moskva
RUS01000003894	1	oooooooooooooooooooooooooooooooooonnnnnnnnn	000000000003771					1					Beijing			?	RUS		0	?	?	?	Mokrousov I	Moskva
RUS01000003895	1	oooooooooooooooooooooooooooooooooonnnnnnnnn	000000000003771				42435	1				34	Beijing			?	RUS		0	?	?	?	Mokrousov I	Moskva
RUS01000003896	1	oooooooooooooooooooooooooooooooooonnnnnnnnn	000000000003771				42435	1				34	Beijing			?	RUS		0	?	?	?	Mokrousov I	Moskva
RUS01000003897	1	oooooooooooooooooooooooooooooooooonnnnnnnnn	000000000003771				42435	1				34	Beijing			?	RUS		0	?	?	?	Mokrousov I	Moskva
RUS01000003899	1	oooooooooooooooooooooooooooooooooonnnnnnnnn	000000000003771				42435	1				34	Beijing			?	RUS		0	?	?	?	Mokrousov I	Moskva
RUS01000003902	1	oooooooooooooooooooooooooooooooooonnnnnnnnn	000000000003771				42435	1				34	Beijing			?	RUS		0	?	?	?	Mokrousov I	Moskva
RUS01000003903	1	oooooooooooooooooooooooooooooooooonnnnnnnnn	000000000003771					1					Beijing			?	RUS		0	?	?	?	Mokrousov I	Moskva
RUS01000003911	1	oooooooooooooooooooooooooooooooooonnnnnnnnn	000000000003771				42435	1				34	Beijing			?	RUS		0	?	?	?	Mokrousov I	Moskva
RUS01000003920	1	oooooooooooooooooooooooooooooooooonnnnnnnnn	000000000003771				42435	1				34	Beijing			?	RUS		0	?	?	?	Mokrousov I	Moskva
RUS01000003921	1	oooooooooooooooooooooooooooooooooonnnnnnnnn	000000000003771	223325153533				1	16				Beijing			?	RUS		0	?	?	?	Mokrousov I	Moskva
RUS01199603932	1	oooooooooooooooooooooooooooooooooonnnnnnnnn	000000000003771	223325153533				1	16				Beijing			?	RUS	1996	0	?	?	?	Mokrousov I	Moskva
RUS01199703933	1	oooooooooooooooooooooooooooooooooonnnnnnnnn	000000000003771	223325173533				1	17				Beijing			?	RUS	1997	0	?	?	?	Mokrousov I	Moskva
RUS01199703935	1	oooooooooooooooooooooooooooooooooonnnnnnnnn	000000000003771	223325153533				1	16				Beijing			?	RUS	1997	0	?	?	?	Mokrousov I	Moskva
RUS01199703936	1	oooooooooooooooooooooooooooooooooonnnnnnnnn	000000000003771	223225173533				1	91				Beijing			?	RUS	1997	0	?	?	?	Mokrousov I	Moskva
RUS01199703937	1	oooooooooooooooooooooooooooooooooonnnnnnnnn	000000000003771	223325153533				1	16				Beijing			?	RUS	1997	0	?	?	?	Mokrousov I	Moskva
RUS01199703938	1	oooooooooooooooooooooooooooooooooonnnnnnnnn	000000000003771	221325173533				1	135				Beijing			?	RUS	1997	0	?	?	?	Mokrousov I	Moskva
RUS01199703939	1	oooooooooooooooooooooooooooooooooonnnnnnnnn	000000000003771	223325153533				1	16				Beijing			?	RUS	1997	0	?	?	?	Mokrousov I	Moskva
RUS01199803945	1	oooooooooooooooooooooooooooooooooonnnnnnnnn	000000000003771	223325153533				1	16				Beijing			?	RUS	1998	0	?	?	?	Mokrousov I	Moskva
RUS01199803946	1	oooooooooooooooooooooooooooooooooonnnnnnnnn	000000000003771	223225153533				1	123				Beijing			?	RUS	1998	0	?	?	?	Mokrousov I	Moskva
RUS01199803947	1	oooooooooooooooooooooooooooooooooonnnnnnnnn	000000000003771	223325173533				1	17				Beijing			?	RUS	1998	0	?	?	?	Mokrousov I	Moskva
RUS01199903961	1	oooooooooooooooooooooooooooooooooonnnnnnnnn	000000000003771	223325153533				1	16				Beijing			?	RUS	1999	0	?	?	?	Mokrousov I	Moskva
RUS01199903964	1	oooooooooooooooooooooooooooooooooonnnnnnnnn	000000000003771	223325173533				1	17				Beijing			?	RUS	1999	0	?	?	?	Mokrousov I	Moskva
RUS01199903965	1	oooooooooooooooooooooooooooooooooonnnnnnnnn	000000000003771	223325173533				1	17				Beijing			?	RUS	1999	0	?	?	?	Mokrousov I	Moskva
RUS01199903970	1	oooooooooooooooooooooooooooooooooonnnnnnnnn	000000000003771	223325153633				1	138				Beijing			?	RUS	1999	0	?	?	?	Mokrousov I	Moskva
RUS01199903972	1	oooooooooooooooooooooooooooooooooonnnnnnnnn	000000000003771	223325153533				1	16				Beijing			?	RUS	1999	0	?	?	?	Mokrousov I	Moskva
RUS01199903973	1	oooooooooooooooooooooooooooooooooonnnnnnnnn	000000000003771	223325153533				1	16				Beijing			?	RUS	1999	0	?	?	?	Mokrousov I	Moskva
RUS01199903974	1	oooooooooooooooooooooooooooooooooonnnnnnnnn	000000000003771	223325153533				1	16				Beijing			?	RUS	1999	0	?	?	?	Mokrousov I	Moskva
RUS01199903975	1	oooooooooooooooooooooooooooooooooonnnnnnnnn	000000000003771	223325153533				1	16				Beijing			?	RUS	1999	0	?	?	?	Mokrousov I	Moskva
RUS01200003988	1	oooooooooooooooooooooooooooooooooonnnnnnnnn	000000000003771	223325153533				1	16				Beijing			?	RUS	2000	0	?	?	?	Mokrousov I	Moskva
RUS01200003991	1	oooooooooooooooooooooooooooooooooonnnnnnnnn	000000000003771	223325173533				1	17				Beijing			?	RUS	2000	0	?	?	?	Mokrousov I	Moskva
RUS01200003992	1	oooooooooooooooooooooooooooooooooonnnnnnnnn	000000000003771	223325173533				1	17				Beijing			?	RUS	2000	0	?	?	?	Mokrousov I	Moskva
RUS01200003993	1	oooooooooooooooooooooooooooooooooonnnnnnnnn	000000000003771	223325153533				1	16				Beijing			?	RUS	2000	0	?	?	?	Mokrousov I	Moskva
RUS01200003994	1	oooooooooooooooooooooooooooooooooonnnnnnnnn	000000000003771	223325153533				1	16				Beijing			?	RUS	2000	0	?	?	?	Mokrousov I	Moskva
RUS01200003995	1	oooooooooooooooooooooooooooooooooonnnnnnnnn	000000000003771	223325153533				1	16				Beijing			?	RUS	2000	0	?	?	?	Mokrousov I	Moskva
RUS01200003996	1	oooooooooooooooooooooooooooooooooonnnnnnnnn	000000000003771	223325143533				1	137				Beijing			?	RUS	2000	0	?	?	?	Mokrousov I	Moskva
RUS01200003997	1	oooooooooooooooooooooooooooooooooonnnnnnnnn	000000000003771	223325153533				1	16				Beijing			?	RUS	2000	0	?	?	?	Mokrousov I	Moskva
RUS01200003998	1	oooooooooooooooooooooooooooooooooonnnnnnnnn	000000000003771	223325153533				1	16				Beijing			?	RUS	2000	0	?	?	?	Mokrousov I	Moskva
RUS01200003999	1	oooooooooooooooooooooooooooooooooonnnnnnnnn	000000000003771	223325173533				1	17				Beijing			?	RUS	2000	0	?	?	?	Mokrousov I	Moskva
RUS01200104007	1	oooooooooooooooooooooooooooooooooonnnnnnnnn	000000000003771	223325173433				1	86				Beijing			?	RUS	2001	0	?	?	?	Mokrousov I	Moskva
RUS01200104008	1	oooooooooooooooooooooooooooooooooonnnnnnnnn	000000000003771	223325153533				1	16				Beijing			?	RUS	2001	0	?	?	?	Mokrousov I	Moskva
RUS01200104012	1	oooooooooooooooooooooooooooooooooonnnnnnnnn	000000000003771	223325153533				1	16				Beijing			?	RUS	2001	0	?	?	?	Mokrousov I	Moskva
RUS01200104013	1	oooooooooooooooooooooooooooooooooonnnnnnnnn	000000000003771	223325153434				1	136				Beijing			?	RUS	2001	0	?	?	?	Mokrousov I	Moskva
RUS01200104014	1	oooooooooooooooooooooooooooooooooonnnnnnnnn	000000000003771	223325153533				1	16				Beijing			?	RUS	2001	0	?	?	?	Mokrousov I	Moskva
RUS01200104016	1	oooooooooooooooooooooooooooooooooonnnnnnnnn	000000000003771	223325133633				1	196				Beijing			?	RUS	2001	0	?	?	?	Mokrousov I	Moskva
RUS01200104017	1	oooooooooooooooooooooooooooooooooonnnnnnnnn	000000000003771	223325153533				1	16				Beijing			?	RUS	2001	0	?	?	?	Mokrousov I	Moskva
RUS01200104018	1	oooooooooooooooooooooooooooooooooonnnnnnnnn	000000000003771	223315153533				1	364				Beijing			?	RUS	2001	0	?	?	?	Mokrousov I	Moskva
RUS01200104019	1	oooooooooooooooooooooooooooooooooonnnnnnnnn	000000000003771	223325173533				1	17				Beijing			?	RUS	2001	0	?	?	?	Mokrousov I	Moskva
RUS01200304033	1	oooooooooooooooooooooooooooooooooonnnnnnnnn	000000000003771	223325173533				1	17				Beijing			?	RUS	2003	0	?	?	?	Mokrousov I	Moskva
RUS01200304034	1	oooooooooooooooooooooooooooooooooonnnnnnnnn	000000000003771	223325153533				1	16				Beijing			?	RUS	2003	0	?	?	?	Mokrousov I	Moskva
RUS01200304035	1	oooooooooooooooooooooooooooooooooonnnnnnnnn	000000000003771	223325173533				1	17				Beijing			?	RUS	2003	0	?	?	?	Mokrousov I	Moskva
RUS01200304036	1	oooooooooooooooooooooooooooooooooonnnnnnnnn	000000000003771	223325173531				1	139				Beijing			?	RUS	2003	0	?	?	?	Mokrousov I	Moskva
RUS01200304037	1	oooooooooooooooooooooooooooooooooonnnnnnnnn	000000000003771	223325153533				1	16				Beijing			?	RUS	2003	0	?	?	?	Mokrousov I	Moskva
RUS01200304038	1	oooooooooooooooooooooooooooooooooonnnnnnnnn	000000000003771	223325153533				1	16				Beijing			?	RUS	2003	0	?	?	?	Mokrousov I	Moskva
RUS01200304039	1	oooooooooooooooooooooooooooooooooonnnnnnnnn	000000000003771	223325153533				1	16				Beijing			?	RUS	2003	0	?	?	?	Mokrousov I	Moskva
RUS01200604040	1	oooooooooooooooooooooooooooooooooonnnnnnnnn	000000000003771	223325153533				1	16				Beijing			?	RUS	2006	0	?	49	?	Mokrousov I	Kaliningrad	49
RUS01200604041	1	oooooooooooooooooooooooooooooooooonnnnnnnnn	000000000003771	223325173533				1	17				Beijing			?	RUS	2006	0	?	50	?	Mokrousov I	Kaliningrad	50
RUS01200604043	1	oooooooooooooooooooooooooooooooooonnnnnnnnn	000000000003771					1					Beijing			?	RUS	2006	0	?	?	?	Mokrousov I	Saint Petersburg
RUS01200604045	1	oooooooooooooooooooooooooooooooooonnnnnnnnn	000000000003771	223325173533				1	17				Beijing			?	RUS	2006	0	?	52	?	Mokrousov I	Kaliningrad	52
RUS01200604047	1	oooooooooooooooooooooooooooooooooonnnnnnnnn	000000000003771					1					Beijing			?	RUS	2006	0	?	?	?	Mokrousov I	Saint Petersburg
RUS01200604048	1	oooooooooooooooooooooooooooooooooonnnnnnnnn	000000000003771					1					Beijing			?	RUS	2006	0	?	?	?	Mokrousov I	Saint Petersburg
RUS01200604052	1	oooooooooooooooooooooooooooooooooonnnnnnnnn	000000000003771	223325153533				1	16				Beijing			?	RUS	2006	0	?	57	?	Mokrousov I	Kaliningrad	57
RUS01200604053	1	oooooooooooooooooooooooooooooooooonnnnnnnnn	000000000003771	223325173533				1	17				Beijing			?	RUS	2006	0	?	58	?	Mokrousov I	Kaliningrad	58
RUS01200604054	1	oooooooooooooooooooooooooooooooooonnnnnnnnn	000000000003771	221325173533				1	135				Beijing			?	RUS	2006	0	?	2	?	Mokrousov I	Kaliningrad	2
RUS01200604057	1	oooooooooooooooooooooooooooooooooonnnnnnnnn	000000000003771	223325173533				1	17				Beijing			?	RUS	2006	0	?	61	?	Mokrousov I	Kaliningrad	61
RUS01200604060	1	oooooooooooooooooooooooooooooooooonnnnnnnnn	000000000003771					1					Beijing			?	RUS	2006	0	?	?	?	Mokrousov I	Saint Petersburg
RUS01200604061	1	oooooooooooooooooooooooooooooooooonnnnnnnnn	000000000003771	223325173533				1	17				Beijing			?	RUS	2006	0	?	3	?	Mokrousov I	Kaliningrad	3
RUS01200604062	1	oooooooooooooooooooooooooooooooooonnnnnnnnn	000000000003771					1					Beijing			?	RUS	2006	0	?	?	?	Mokrousov I	Saint Petersburg
RUS01200604064	1	oooooooooooooooooooooooooooooooooonnnnnnnnn	000000000003771	223325153533				1	16				Beijing			?	RUS	2006	0	?	65	?	Mokrousov I	Kaliningrad	65
RUS01200604065	1	oooooooooooooooooooooooooooooooooonnnnnnnnn	000000000003771	223325173533				1	17				Beijing			?	RUS	2006	0	?	66	?	Mokrousov I	Kaliningrad	66
RUS01200604066	1	oooooooooooooooooooooooooooooooooonnnnnnnnn	000000000003771	223325173533				1	17				Beijing			?	RUS	2006	0	?	67	?	Mokrousov I	Kaliningrad	67
RUS01200604068	1	oooooooooooooooooooooooooooooooooonnnnnnnnn	000000000003771					1					Beijing			?	RUS	2006	0	?	?	?	Mokrousov I	Saint Petersburg
RUS01200604069	1	oooooooooooooooooooooooooooooooooonnnnnnnnn	000000000003771	223325173533				1	17				Beijing			?	RUS	2006	0	?	68	?	Mokrousov I	Kaliningrad	68
RUS01200604070	1	oooooooooooooooooooooooooooooooooonnnnnnnnn	000000000003771					1					Beijing			?	RUS	2006	0	?	?	?	Mokrousov I	Saint Petersburg
RUS01200604071	1	oooooooooooooooooooooooooooooooooonnnnnnnnn	000000000003771	223225153533				1	123				Beijing			?	RUS	2006	0	?	69	?	Mokrousov I	Kaliningrad	69
RUS01200604073	1	oooooooooooooooooooooooooooooooooonnnnnnnnn	000000000003771	223325173533				1	17				Beijing			?	RUS	2006	0	?	70	?	Mokrousov I	Kaliningrad	70
RUS01200604075	1	oooooooooooooooooooooooooooooooooonnnnnnnnn	000000000003771	223325153533				1	16				Beijing			?	RUS	2006	0	?	71	?	Mokrousov I	Kaliningrad	71
RUS01200604078	1	oooooooooooooooooooooooooooooooooonnnnnnnnn	000000000003771					1					Beijing			?	RUS	2006	0	?	?	?	Mokrousov I	Saint Petersburg
RUS01200604079	1	oooooooooooooooooooooooooooooooooonnnnnnnnn	000000000003771					1					Beijing			?	RUS	2006	0	?	?	?	Mokrousov I	Saint Petersburg
RUS01200604080	1	oooooooooooooooooooooooooooooooooonnnnnnnnn	000000000003771					1					Beijing			?	RUS	2006	0	?	?	?	Mokrousov I	Saint Petersburg
RUS01200604081	1	oooooooooooooooooooooooooooooooooonnnnnnnnn	000000000003771					1					Beijing			?	RUS	2006	0	?	?	?	Mokrousov I	Saint Petersburg
RUS01200604082	1	oooooooooooooooooooooooooooooooooonnnnnnnnn	000000000003771	223325173533				1	17				Beijing			?	RUS	2006	0	?	72	?	Mokrousov I	Kaliningrad	72
RUS01200604083	1	oooooooooooooooooooooooooooooooooonnnnnnnnn	000000000003771					1					Beijing			?	RUS	2006	0	?	?	?	Mokrousov I	Saint Petersburg
RUS01200604084	1	oooooooooooooooooooooooooooooooooonnnnnnnnn	000000000003771					1					Beijing			?	RUS	2006	0	?	?	?	Mokrousov I	Saint Petersburg
RUS01200604085	1	oooooooooooooooooooooooooooooooooonnnnnnnnn	000000000003771					1					Beijing			?	RUS	2006	0	?	?	?	Mokrousov I	Saint Petersburg
RUS01200604086	1	oooooooooooooooooooooooooooooooooonnnnnnnnn	000000000003771					1					Beijing			?	RUS	2006	0	?	?	?	Mokrousov I	Saint Petersburg
RUS01200604087	1	oooooooooooooooooooooooooooooooooonnnnnnnnn	000000000003771					1					Beijing			?	RUS	2006	0	?	?	?	Mokrousov I	Saint Petersburg
RUS01200604089	1	oooooooooooooooooooooooooooooooooonnnnnnnnn	000000000003771					1					Beijing			?	RUS	2006	0	?	?	?	Mokrousov I	Saint Petersburg
RUS01200604091	1	oooooooooooooooooooooooooooooooooonnnnnnnnn	000000000003771					1					Beijing			?	RUS	2006	0	?	?	?	Mokrousov I	Saint Petersburg
RUS01200604093	1	oooooooooooooooooooooooooooooooooonnnnnnnnn	000000000003771	223325153523				1	203				Beijing			?	RUS	2006	0	?	74	?	Mokrousov I	Kaliningrad	74
RUS01200604094	1	oooooooooooooooooooooooooooooooooonnnnnnnnn	000000000003771	223325173533				1	17				Beijing			?	RUS	2006	0	?	6	?	Mokrousov I	Kaliningrad	6
RUS01200604095	1	oooooooooooooooooooooooooooooooooonnnnnnnnn	000000000003771	223325173533				1	17				Beijing			?	RUS	2006	0	?	37	?	Mokrousov I	Kaliningrad	37
RUS01200604096	1	oooooooooooooooooooooooooooooooooonnnnnnnnn	000000000003771	223325173533				1	17				Beijing			?	RUS	2006	0	?	5	?	Mokrousov I	Kaliningrad	5
RUS01200604097	1	oooooooooooooooooooooooooooooooooonnnnnnnnn	000000000003771	224325173533				1	229				Beijing			?	RUS	2006	0	?	7	?	Mokrousov I	Kaliningrad	7
RUS01200604098	1	oooooooooooooooooooooooooooooooooonnnnnnnnn	000000000003771	223325153533				1	16				Beijing			?	RUS	2006	0	?	39	?	Mokrousov I	Kaliningrad	39
RUS01200604099	1	oooooooooooooooooooooooooooooooooonnnnnnnnn	000000000003771					1					Beijing			?	RUS	2006	0	?	?	?	Mokrousov I	Saint Petersburg
RUS01200604101	1	oooooooooooooooooooooooooooooooooonnnnnnnnn	000000000003771					1					Beijing			?	RUS	2006	0	?	?	?	Mokrousov I	Saint Petersburg
RUS01200604103	1	oooooooooooooooooooooooooooooooooonnnnnnnnn	000000000003771					1					Beijing			?	RUS	2006	0	?	?	?	Mokrousov I	Saint Petersburg
RUS01200604105	1	oooooooooooooooooooooooooooooooooonnnnnnnnn	000000000003771	223325173533				1	17				Beijing			?	RUS	2006	0	?	8	?	Mokrousov I	Kaliningrad	8
RUS01200604106	1	oooooooooooooooooooooooooooooooooonnnnnnnnn	000000000003771					1					Beijing			?	RUS	2006	0	?	?	?	Mokrousov I	Saint Petersburg
RUS01200604107	1	oooooooooooooooooooooooooooooooooonnnnnnnnn	000000000003771					1					Beijing			?	RUS	2006	0	?	?	?	Mokrousov I	Saint Petersburg
RUS01200604108	1	oooooooooooooooooooooooooooooooooonnnnnnnnn	000000000003771					1					Beijing			?	RUS	2006	0	?	?	?	Mokrousov I	Saint Petersburg
RUS01200604109	1	oooooooooooooooooooooooooooooooooonnnnnnnnn	000000000003771					1					Beijing			?	RUS	2006	0	?	?	?	Mokrousov I	Saint Petersburg
RUS01200604110	1	oooooooooooooooooooooooooooooooooonnnnnnnnn	000000000003771	223325173533				1	17				Beijing			?	RUS	2006	0	?	38	?	Mokrousov I	Kaliningrad	38
RUS01200604113	1	oooooooooooooooooooooooooooooooooonnnnnnnnn	000000000003771					1					Beijing			?	RUS	2006	0	?	?	?	Mokrousov I	Saint Petersburg
RUS01200604115	1	oooooooooooooooooooooooooooooooooonnnnnnnnn	000000000003771					1					Beijing			?	RUS	2006	0	?	?	?	Mokrousov I	Saint Petersburg
RUS01200604118	1	oooooooooooooooooooooooooooooooooonnnnnnnnn	000000000003771					1					Beijing			?	RUS	2006	0	?	?	?	Mokrousov I	Saint Petersburg
RUS01200604119	1	oooooooooooooooooooooooooooooooooonnnnnnnnn	000000000003771					1					Beijing			?	RUS	2006	0	?	?	?	Mokrousov I	Saint Petersburg
RUS01200604120	1	oooooooooooooooooooooooooooooooooonnnnnnnnn	000000000003771					1					Beijing			?	RUS	2006	0	?	?	?	Mokrousov I	Saint Petersburg
RUS01200604126	1	oooooooooooooooooooooooooooooooooonnnnnnnnn	000000000003771					1					Beijing			?	RUS	2006	0	?	?	?	Mokrousov I	Saint Petersburg
RUS01200604127	1	oooooooooooooooooooooooooooooooooonnnnnnnnn	000000000003771					1					Beijing			?	RUS	2006	0	?	?	?	Mokrousov I	Saint Petersburg
RUS01200604129	1	oooooooooooooooooooooooooooooooooonnnnnnnnn	000000000003771					1					Beijing			?	RUS	2006	0	?	?	?	Mokrousov I	Saint Petersburg
RUS01200604132	1	oooooooooooooooooooooooooooooooooonnnnnnnnn	000000000003771					1					Beijing			?	RUS	2006	0	?	?	?	Mokrousov I	Saint Petersburg
RUS01200604135	1	oooooooooooooooooooooooooooooooooonnnnnnnnn	000000000003771	223325173533				1	17				Beijing			?	RUS	2006	0	?	14	?	Mokrousov I	Kaliningrad	14
RUS01200604141	1	oooooooooooooooooooooooooooooooooonnnnnnnnn	000000000003771	223325173533				1	17				Beijing			?	RUS	2006	0	?	17	?	Mokrousov I	Kaliningrad	17
RUS01200604143	1	oooooooooooooooooooooooooooooooooonnnnnnnnn	000000000003771	223325173533				1	17				Beijing			?	RUS	2006	0	?	79	?	Mokrousov I	Kaliningrad	79
RUS01200604144	1	oooooooooooooooooooooooooooooooooonnnnnnnnn	000000000003771	223325153533				1	16				Beijing			?	RUS	2006	0	?	42	?	Mokrousov I	Kaliningrad	42
RUS01200604147	1	oooooooooooooooooooooooooooooooooonnnnnnnnn	000000000003771	223325173533				1	17				Beijing			?	RUS	2006	0	?	44	?	Mokrousov I	Kaliningrad	44
RUS01200604148	1	oooooooooooooooooooooooooooooooooonnnnnnnnn	000000000003771	223325173533				1	17				Beijing			?	RUS	2006	0	?	80	?	Mokrousov I	Kaliningrad	80
RUS01200604156	1	oooooooooooooooooooooooooooooooooonnnnnnnnn	000000000003771	223325173533				1	17				Beijing			?	RUS	2006	0	?	45	?	Mokrousov I	Kaliningrad	45
RUS01200604157	1	oooooooooooooooooooooooooooooooooonnnnnnnnn	000000000003771	223325173533				1	17				Beijing			?	RUS	2006	0	?	1	?	Mokrousov I	Kaliningrad	1
RUS01200604159	1	oooooooooooooooooooooooooooooooooonnnnnnnnn	000000000003771	223325173533				1	17				Beijing			?	RUS	2006	0	?	26	?	Mokrousov I	Kaliningrad	26
RUS01200604160	1	oooooooooooooooooooooooooooooooooonnnnnnnnn	000000000003771	223325153531				1	707				Beijing			?	RUS	2006	0	?	27	?	Mokrousov I	Kaliningrad	27
RUS01200604161	1	oooooooooooooooooooooooooooooooooonnnnnnnnn	000000000003771	223325173533				1	17				Beijing			?	RUS	2006	0	?	83	?	Mokrousov I	Kaliningrad	83
RUS01200604170	1	oooooooooooooooooooooooooooooooooonnnnnnnnn	000000000003771	223325173531				1	139				Beijing			?	RUS	2006	0	?	86	?	Mokrousov I	Kaliningrad	86
RUS01200604173	1	oooooooooooooooooooooooooooooooooonnnnnnnnn	000000000003771	223325173533				1	17				Beijing			?	RUS	2006	0	?	32	?	Mokrousov I	Kaliningrad	32
RUS01200604174	1	oooooooooooooooooooooooooooooooooonnnnnnnnn	000000000003771	223325153533				1	16				Beijing			?	RUS	2006	0	?	88	?	Mokrousov I	Kaliningrad	88
RUS01200604177	1	oooooooooooooooooooooooooooooooooonnnnnnnnn	000000000003771	223325173533				1	17				Beijing			?	RUS	2006	0	?	34	?	Mokrousov I	Kaliningrad	34
RUS01200604178	1	oooooooooooooooooooooooooooooooooonnnnnnnnn	000000000003771	224325173533				1	229				Beijing			?	RUS	2006	0	?	35	?	Mokrousov I	Kaliningrad	35
RUS01200604179	1	oooooooooooooooooooooooooooooooooonnnnnnnnn	000000000003771	223325173533				1	17				Beijing			?	RUS	2006	0	?	91	?	Mokrousov I	Kaliningrad	91
NLD01940204198	1	oooooooooooooooooooooooooooooooooonnnnnnnnn	000000000003771	223325173233				1	573				Beijing			?	NLD		0	?	?	?	Kolk AH	?
NLD06940204202	1	oooooooooooooooooooooooooooooooooonnnnnnnnn	000000000003771	223325173532				1	97				Beijing			?	NLD		0	?	?	?	Kolk AH	?
NLD06940204203	1	oooooooooooooooooooooooooooooooooonnnnnnnnn	000000000003771	223325153533				1	16				Beijing			?	NLD		0	?	?	?	Kolk AH	?
NLD03940174204	1	oooooooooooooooooooooooooooooooooonnnnnnnnn	000000000003771	223325173543				1	99				Beijing			?	NLD		0	?	?	?	Pillay	?
NLD03940174205	1	oooooooooooooooooooooooooooooooooonnnnnnnnn	000000000003771	223325183533				1	84				Beijing			?	NLD		0	?	?	?	Pillay	?
LBY01000004273	1	oooooooooooooooooooooooooooooooooonnnnnnnnn	000000000003771				41424	1				181	Beijing			?	LBY		0	?	?	?	Martial D	Tripoli
LBY01000004280	1	oooooooooooooooooooooooooooooooooonnnnnnnnn	000000000003771					1					Beijing			?	LBY		0	?	?	?	Martial D	Tripoli
LBY01000004299	1	oooooooooooooooooooooooooooooooooonnnnnnnnn	000000000003771				41424	1				181	Beijing			?	LBY		0	?	?	?	Martial D	Tripoli
DNK02199204301	1	oooooooooooooooooooooooooooooooooonnnnnnnnn	000000000003771					1					Beijing			DNK	DNK	1992	0	?	?	?	Lillebaek T	Copenhagen
DNK02199304303	1	oooooooooooooooooooooooooooooooooonnnnnnnnn	000000000003771					1					Beijing			VNM	DNK	1993	0	?	?	?	Lillebaek T	Copenhagen
DNK02199304317	1	oooooooooooooooooooooooooooooooooonnnnnnnnn	000000000003771					1					Beijing			THA	DNK	1993	0	?	?	?	Lillebaek T	Copenhagen
DNK02199504390	1	oooooooooooooooooooooooooooooooooonnnnnnnnn	000000000003771					1					Beijing			VNM	DNK	1995	0	?	?	?	Lillebaek T	Copenhagen
DNK02199504400	1	oooooooooooooooooooooooooooooooooonnnnnnnnn	000000000003771					1					Beijing			BGD	DNK	1995	0	?	?	?	Lillebaek T	Copenhagen
DNK02199504427	1	oooooooooooooooooooooooooooooooooonnnnnnnnn	000000000003771					1					Beijing			THA	DNK	1995	0	?	?	?	Lillebaek T	Copenhagen
DNK02199504431	1	oooooooooooooooooooooooooooooooooonnnnnnnnn	000000000003771					1					Beijing			VNM	DNK	1995	0	?	?	?	Lillebaek T	Copenhagen
DNK02199604443	1	oooooooooooooooooooooooooooooooooonnnnnnnnn	000000000003771					1					Beijing			VNM	DNK	1996	0	?	?	?	Lillebaek T	Copenhagen
DNK02199604451	1	oooooooooooooooooooooooooooooooooonnnnnnnnn	000000000003771					1					Beijing			VNM	DNK	1996	0	?	?	?	Lillebaek T	Copenhagen
DNK02199604460	1	oooooooooooooooooooooooooooooooooonnnnnnnnn	000000000003771					1					Beijing			VNM	DNK	1996	0	?	?	?	Lillebaek T	Copenhagen
DNK02199604474	1	oooooooooooooooooooooooooooooooooonnnnnnnnn	000000000003771					1					Beijing			VNM	DNK	1996	0	?	?	?	Lillebaek T	Copenhagen
DNK02199804565	1	oooooooooooooooooooooooooooooooooonnnnnnnnn	000000000003771					1					Beijing			VNM	DNK	1998	0	?	?	?	Lillebaek T	Copenhagen
DNK02199904667	1	oooooooooooooooooooooooooooooooooonnnnnnnnn	000000000003771					1					Beijing			VNM	DNK	1999	0	?	?	?	Lillebaek T	Copenhagen
DNK02200004675	1	oooooooooooooooooooooooooooooooooonnnnnnnnn	000000000003771					1					Beijing			LKA	DNK	2000	0	?	?	?	Lillebaek T	Copenhagen
DNK02200004679	1	oooooooooooooooooooooooooooooooooonnnnnnnnn	000000000003771					1					Beijing			THA	DNK	2000	0	?	?	?	Lillebaek T	Copenhagen
DNK02200004684	1	oooooooooooooooooooooooooooooooooonnnnnnnnn	000000000003771					1					Beijing			IRQ	DNK	2000	0	?	?	?	Lillebaek T	Copenhagen
DNK02200004687	1	oooooooooooooooooooooooooooooooooonnnnnnnnn	000000000003771					1					Beijing			THA	DNK	2000	0	?	?	?	Lillebaek T	Copenhagen
DNK02200104707	1	oooooooooooooooooooooooooooooooooonnnnnnnnn	000000000003771					1					Beijing			THA	DNK	2001	0	?	?	?	Lillebaek T	Copenhagen
CHN01000004718	1	oooooooooooooooooooooooooooooooooonnnnnnnnn	000000000003771					1					Beijing			?	CHN		0	?	?	?	Ding	Beijing
CHN01000004719	1	oooooooooooooooooooooooooooooooooonnnnnnnnn	000000000003771					1					Beijing			?	CHN		0	?	?	?	Ding	Beijing
CHN01000004720	1	oooooooooooooooooooooooooooooooooonnnnnnnnn	000000000003771					1					Beijing			?	CHN		0	?	?	?	Ding	Beijing
CHN01000004721	1	oooooooooooooooooooooooooooooooooonnnnnnnnn	000000000003771					1					Beijing			?	CHN		0	?	?	?	Ding	Beijing
CHN01000004722	1	oooooooooooooooooooooooooooooooooonnnnnnnnn	000000000003771					1					Beijing			?	CHN		0	?	?	?	Ding	Beijing
CHN01000004723	1	oooooooooooooooooooooooooooooooooonnnnnnnnn	000000000003771					1					Beijing			?	CHN		0	?	?	?	Ding	Beijing
CHN01000004724	1	oooooooooooooooooooooooooooooooooonnnnnnnnn	000000000003771					1					Beijing			?	CHN		0	?	?	?	Ding	Beijing
CHN01000004725	1	oooooooooooooooooooooooooooooooooonnnnnnnnn	000000000003771					1					Beijing			?	CHN		0	?	?	?	Ding	Beijing
CHN01000004726	1	oooooooooooooooooooooooooooooooooonnnnnnnnn	000000000003771					1					Beijing			?	CHN		0	?	?	?	Ding	Beijing
CHN01000004728	1	oooooooooooooooooooooooooooooooooonnnnnnnnn	000000000003771					1					Beijing			?	CHN		0	?	?	?	Ding	Beijing
CHN01000004729	1	oooooooooooooooooooooooooooooooooonnnnnnnnn	000000000003771					1					Beijing			?	CHN		0	?	?	?	Ding	Beijing
CHN01000004730	1	oooooooooooooooooooooooooooooooooonnnnnnnnn	000000000003771					1					Beijing			?	CHN		0	?	?	?	Ding	Beijing
CHN01000004731	1	oooooooooooooooooooooooooooooooooonnnnnnnnn	000000000003771					1					Beijing			?	CHN		0	?	?	?	Ding	Beijing
CHN01000004732	1	oooooooooooooooooooooooooooooooooonnnnnnnnn	000000000003771					1					Beijing			?	CHN		0	?	?	?	Ding	Beijing
CHN01000004734	1	oooooooooooooooooooooooooooooooooonnnnnnnnn	000000000003771					1					Beijing			?	CHN		0	?	?	?	Ding	Beijing
CHN01000004735	1	oooooooooooooooooooooooooooooooooonnnnnnnnn	000000000003771					1					Beijing			?	CHN		0	?	?	?	Ding	Beijing
CHN01000004736	1	oooooooooooooooooooooooooooooooooonnnnnnnnn	000000000003771					1					Beijing			?	CHN		0	?	?	?	Ding	Beijing
CHN01000004737	1	oooooooooooooooooooooooooooooooooonnnnnnnnn	000000000003771					1					Beijing			?	CHN		0	?	?	?	Ding	Beijing
CHN01000004738	1	oooooooooooooooooooooooooooooooooonnnnnnnnn	000000000003771					1					Beijing			?	CHN		0	?	?	?	Ding	Beijing
CHN01000004739	1	oooooooooooooooooooooooooooooooooonnnnnnnnn	000000000003771					1					Beijing			?	CHN		0	?	?	?	Ding	Beijing
CHN01000004740	1	oooooooooooooooooooooooooooooooooonnnnnnnnn	000000000003771					1					Beijing			?	CHN		0	?	?	?	Ding	Beijing
CHN01000004741	1	oooooooooooooooooooooooooooooooooonnnnnnnnn	000000000003771					1					Beijing			?	CHN		0	?	?	?	Ding	Beijing
SAU03000005053	1	oooooooooooooooooooooooooooooooooonnnnnnnnn	000000000003771					1					Beijing			?	SAU		0	?	?	?	Sahal A	Riyadh
SAU03000005057	1	oooooooooooooooooooooooooooooooooonnnnnnnnn	000000000003771					1					Beijing			?	SAU		0	?	?	?	Sahal A	Riyadh
SAU03200015160	1	oooooooooooooooooooooooooooooooooonnnnnnnnn	000000000003771					1					Beijing			SAU	SAU	2000	1	?	?	?	Sahal A	Riyadh
SAU03200015166	1	oooooooooooooooooooooooooooooooooonnnnnnnnn	000000000003771					1					Beijing			SAU	SAU	2000	1	?	?	?	Sahal A	Riyadh
SAU03200215255	1	oooooooooooooooooooooooooooooooooonnnnnnnnn	000000000003771					1					Beijing			SAU	SAU	2002	1	?	?	?	Sahal A	Riyadh
SAU03200215265	1	oooooooooooooooooooooooooooooooooonnnnnnnnn	000000000003771					1					Beijing			SAU	SAU	2002	1	?	?	?	Sahal A	Riyadh
SAU03200215277	1	oooooooooooooooooooooooooooooooooonnnnnnnnn	000000000003771					1					Beijing			SAU	SAU	2002	1	?	?	?	Sahal A	Riyadh
SAU03200215288	1	oooooooooooooooooooooooooooooooooonnnnnnnnn	000000000003771					1					Beijing			SAU	SAU	2002	1	?	?	?	Sahal A	Riyadh
SAU03200215320	1	oooooooooooooooooooooooooooooooooonnnnnnnnn	000000000003771					1					Beijing			SAU	SAU	2002	1	?	?	?	Sahal A	Riyadh
SAU03200305420	1	oooooooooooooooooooooooooooooooooonnnnnnnnn	000000000003771					1					Beijing			?	SAU	2003	0	?	?	?	Sahal A	Ad Dammam
SAU03200305422	1	oooooooooooooooooooooooooooooooooonnnnnnnnn	000000000003771					1					Beijing			SAU	SAU	2003	0	?	?	?	Sahal A	Ad Dammam
SAU03200305428	1	oooooooooooooooooooooooooooooooooonnnnnnnnn	000000000003771					1					Beijing			?	SAU	2003	0	?	?	?	Sahal A	Ad Dammam
SAU03200305440	1	oooooooooooooooooooooooooooooooooonnnnnnnnn	000000000003771					1					Beijing			?	SAU	2003	0	?	?	?	Sahal A	Ad Dammam
SAU03200305475	1	oooooooooooooooooooooooooooooooooonnnnnnnnn	000000000003771					1					Beijing			SAU	SAU	2003	0	?	?	?	Sahal A	Riyadh
SAU03200315509	1	oooooooooooooooooooooooooooooooooonnnnnnnnn	000000000003771					1					Beijing			SAU	SAU	2003	1	?	?	?	Sahal A	Ad Dammam
SAU03200315545	1	oooooooooooooooooooooooooooooooooonnnnnnnnn	000000000003771					1					Beijing			SAU	SAU	2003	1	?	?	?	Sahal A	Riyadh
SAU03200315555	1	oooooooooooooooooooooooooooooooooonnnnnnnnn	000000000003771					1					Beijing			SAU	SAU	2003	1	?	?	?	Sahal A	Riyadh
SAU03200315569	1	oooooooooooooooooooooooooooooooooonnnnnnnnn	000000000003771					1					Beijing			SAU	SAU	2003	1	?	?	?	Sahal A	Riyadh
SAU03200315588	1	oooooooooooooooooooooooooooooooooonnnnnnnnn	000000000003771					1					Beijing			SAU	SAU	2003	1	?	?	?	Sahal A	Taif
SAU03200315620	1	oooooooooooooooooooooooooooooooooonnnnnnnnn	000000000003771					1					Beijing			?	SAU	2003	1	?	?	?	Sahal A	Taif
SAU03200315723	1	oooooooooooooooooooooooooooooooooonnnnnnnnn	000000000003771					1					Beijing			SAU	SAU	2003	1	?	?	?	Sahal A	Taif
SAU03200315738	1	oooooooooooooooooooooooooooooooooonnnnnnnnn	000000000003771					1					Beijing			SAU	SAU	2003	1	?	?	?	Sahal A	Taif
SAU03200325773	1	oooooooooooooooooooooooooooooooooonnnnnnnnn	000000000003771					1					Beijing			SAU	SAU	2003	2	?	?	?	Sahal A	Riyadh
SAU03200325783	1	oooooooooooooooooooooooooooooooooonnnnnnnnn	000000000003771					1					Beijing			SAU	SAU	2003	2	?	?	?	Sahal A	Taif
SAU03200405800	1	oooooooooooooooooooooooooooooooooonnnnnnnnn	000000000003771					1					Beijing			?	SAU	2004	0	?	?	?	Sahal A	Ad Dammam
SAU03200405804	1	oooooooooooooooooooooooooooooooooonnnnnnnnn	000000000003771					1					Beijing			?	SAU	2004	0	?	?	?	Sahal A	Ad Dammam
SAU03200405806	1	oooooooooooooooooooooooooooooooooonnnnnnnnn	000000000003771					1					Beijing			?	SAU	2004	0	?	?	?	Sahal A	Ad Dammam
SAU03200405807	1	oooooooooooooooooooooooooooooooooonnnnnnnnn	000000000003771					1					Beijing			?	SAU	2004	0	?	?	?	Sahal A	Ad Dammam
SAU03200405856	1	oooooooooooooooooooooooooooooooooonnnnnnnnn	000000000003771					1					Beijing			?	SAU	2004	0	?	?	?	Sahal A	Taif
SAU03200405860	1	oooooooooooooooooooooooooooooooooonnnnnnnnn	000000000003771					1					Beijing			?	SAU	2004	0	?	?	?	Sahal A	Taif
SAU03200405862	1	oooooooooooooooooooooooooooooooooonnnnnnnnn	000000000003771					1					Beijing			?	SAU	2004	0	?	?	?	Sahal A	Taif
SAU03200405922	1	oooooooooooooooooooooooooooooooooonnnnnnnnn	000000000003771					1					Beijing			?	SAU	2004	0	?	?	?	Sahal A	Ad Dammam
SAU03200405927	1	oooooooooooooooooooooooooooooooooonnnnnnnnn	000000000003771					1					Beijing			?	SAU	2004	0	?	?	?	Sahal A	Ad Dammam
SAU03200405930	1	oooooooooooooooooooooooooooooooooonnnnnnnnn	000000000003771					1					Beijing			?	SAU	2004	0	?	?	?	Sahal A	Ad Dammam
SAU03200405940	1	oooooooooooooooooooooooooooooooooonnnnnnnnn	000000000003771					1					Beijing			?	SAU	2004	0	?	?	?	Sahal A	Ad Dammam
SAU03200405949	1	oooooooooooooooooooooooooooooooooonnnnnnnnn	000000000003771					1					Beijing			?	SAU	2004	0	?	?	?	Sahal A	Ad Dammam
SAU03200405953	1	oooooooooooooooooooooooooooooooooonnnnnnnnn	000000000003771					1					Beijing			?	SAU	2004	0	?	?	?	Sahal A	Ad Dammam
SAU03200406017	1	oooooooooooooooooooooooooooooooooonnnnnnnnn	000000000003771					1					Beijing			?	SAU	2004	0	?	?	?	Sahal A	Medina
SAU03200406024	1	oooooooooooooooooooooooooooooooooonnnnnnnnn	000000000003771					1					Beijing			?	SAU	2004	0	?	?	?	Sahal A	Medina
SAU03200406036	1	oooooooooooooooooooooooooooooooooonnnnnnnnn	000000000003771					1					Beijing			?	SAU	2004	0	?	?	?	Sahal A	Medina
SAU03200406042	1	oooooooooooooooooooooooooooooooooonnnnnnnnn	000000000003771					1					Beijing			?	SAU	2004	0	?	?	?	Sahal A	Medina
SAU03200406082	1	oooooooooooooooooooooooooooooooooonnnnnnnnn	000000000003771					1					Beijing			?	SAU	2004	0	?	?	?	Sahal A	Riyadh
SAU03200406091	1	oooooooooooooooooooooooooooooooooonnnnnnnnn	000000000003771					1					Beijing			?	SAU	2004	0	?	?	?	Sahal A	Riyadh
SAU03200406106	1	oooooooooooooooooooooooooooooooooonnnnnnnnn	000000000003771					1					Beijing			?	SAU	2004	0	?	?	?	Sahal A	Riyadh
SAU03200406167	1	oooooooooooooooooooooooooooooooooonnnnnnnnn	000000000003771					1					Beijing			TCD	SAU	2004	0	?	?	?	Sahal A	Taif
SAU03200416177	1	oooooooooooooooooooooooooooooooooonnnnnnnnn	000000000003771					1					Beijing			BGD	SAU	2004	1	?	?	?	Sahal A	Ad Dammam
SAU03200416179	1	oooooooooooooooooooooooooooooooooonnnnnnnnn	000000000003771					1					Beijing			SAU	SAU	2004	1	?	?	?	Sahal A	Ad Dammam
SAU03200416182	1	oooooooooooooooooooooooooooooooooonnnnnnnnn	000000000003771					1					Beijing			IND	SAU	2004	1	?	?	?	Sahal A	Ad Dammam
SAU03200416195	1	oooooooooooooooooooooooooooooooooonnnnnnnnn	000000000003771					1					Beijing			SAU	SAU	2004	1	?	?	?	Sahal A	Ad Dammam
SAU03200416205	1	oooooooooooooooooooooooooooooooooonnnnnnnnn	000000000003771					1					Beijing			CHN	SAU	2004	1	?	?	?	Sahal A	Ad Dammam
SAU03200416234	1	oooooooooooooooooooooooooooooooooonnnnnnnnn	000000000003771					1					Beijing			IDN	SAU	2004	1	?	?	?	Sahal A	Ad Dammam
SAU03200416237	1	oooooooooooooooooooooooooooooooooonnnnnnnnn	000000000003771					1					Beijing			IDN	SAU	2004	1	?	?	?	Sahal A	Ad Dammam
SAU03200416252	1	oooooooooooooooooooooooooooooooooonnnnnnnnn	000000000003771					1					Beijing			NPL	SAU	2004	1	?	?	?	Sahal A	Ad Dammam
SAU03200416276	1	oooooooooooooooooooooooooooooooooonnnnnnnnn	000000000003771					1					Beijing			IDN	SAU	2004	1	?	?	?	Sahal A	Ad Dammam
SAU03200416286	1	oooooooooooooooooooooooooooooooooonnnnnnnnn	000000000003771					1					Beijing			SAU	SAU	2004	1	?	?	?	Sahal A	Ad Dammam
SAU03200416298	1	oooooooooooooooooooooooooooooooooonnnnnnnnn	000000000003771					1					Beijing			IDN	SAU	2004	1	?	?	?	Sahal A	Ad Dammam
SAU03200416306	1	oooooooooooooooooooooooooooooooooonnnnnnnnn	000000000003771					1					Beijing			PAK	SAU	2004	1	?	?	?	Sahal A	Ad Dammam
SAU03200416326	1	oooooooooooooooooooooooooooooooooonnnnnnnnn	000000000003771					1					Beijing			THA	SAU	2004	1	?	?	?	Sahal A	Ad Dammam
SAU03200416349	1	oooooooooooooooooooooooooooooooooonnnnnnnnn	000000000003771					1					Beijing			SAU	SAU	2004	1	?	?	?	Sahal A	Ad Dammam
SAU03200416371	1	oooooooooooooooooooooooooooooooooonnnnnnnnn	000000000003771					1					Beijing			?	SAU	2004	1	?	?	?	Sahal A	Medina
SAU03200416375	1	oooooooooooooooooooooooooooooooooonnnnnnnnn	000000000003771					1					Beijing			SAU	SAU	2004	1	?	?	?	Sahal A	Riyadh
SAU03200416417	1	oooooooooooooooooooooooooooooooooonnnnnnnnn	000000000003771					1					Beijing			SAU	SAU	2004	1	?	?	?	Sahal A	Riyadh
SAU03200416480	1	oooooooooooooooooooooooooooooooooonnnnnnnnn	000000000003771					1					Beijing			PAK	SAU	2004	1	?	?	?	Sahal A	Taif
SAU03200416504	1	oooooooooooooooooooooooooooooooooonnnnnnnnn	000000000003771					1					Beijing			MLI	SAU	2004	1	?	?	?	Sahal A	Taif
SAU03200416547	1	oooooooooooooooooooooooooooooooooonnnnnnnnn	000000000003771					1					Beijing			PAK	SAU	2004	1	?	?	?	Sahal A	Taif
SAU03200416634	1	oooooooooooooooooooooooooooooooooonnnnnnnnn	000000000003771					1					Beijing			TCD	SAU	2004	1	?	?	?	Sahal A	Taif
SAU03200426648	1	oooooooooooooooooooooooooooooooooonnnnnnnnn	000000000003771					1					Beijing			SAU	SAU	2004	2	?	?	?	Sahal A	Ad Dammam
SAU03200426649	1	oooooooooooooooooooooooooooooooooonnnnnnnnn	000000000003771					1					Beijing			IND	SAU	2004	2	?	?	?	Sahal A	Ad Dammam
SAU03200426662	1	oooooooooooooooooooooooooooooooooonnnnnnnnn	000000000003771					1					Beijing			SAU	SAU	2004	2	?	?	?	Sahal A	Riyadh
SAU03200426669	1	oooooooooooooooooooooooooooooooooonnnnnnnnn	000000000003771					1					Beijing			BGD	SAU	2004	2	?	?	?	Sahal A	Taif
SAU03200426670	1	oooooooooooooooooooooooooooooooooonnnnnnnnn	000000000003771					1					Beijing			BGD	SAU	2004	2	?	?	?	Sahal A	Taif
SAU03200426679	1	oooooooooooooooooooooooooooooooooonnnnnnnnn	000000000003771					1					Beijing			TCD	SAU	2004	2	?	?	?	Sahal A	Taif
SAU03200426690	1	oooooooooooooooooooooooooooooooooonnnnnnnnn	000000000003771					1					Beijing			TCD	SAU	2004	2	?	?	?	Sahal A	Taif
SAU03200516780	1	oooooooooooooooooooooooooooooooooonnnnnnnnn	000000000003771					1					Beijing			SOM	SAU	2005	1	?	?	?	Sahal A	Ad Dammam
SAU03200516786	1	oooooooooooooooooooooooooooooooooonnnnnnnnn	000000000003771					1					Beijing			IDN	SAU	2005	1	?	?	?	Sahal A	Ad Dammam
SAU03200516820	1	oooooooooooooooooooooooooooooooooonnnnnnnnn	000000000003771					1					Beijing			SAU	SAU	2005	1	?	?	?	Sahal A	Riyadh
TZA01200506861	1	oooooooooooooooooooooooooooooooooonnnnnnnnn	000000000003771					1					Beijing			TZA	TZA	2005	0	?	?	?	Eldholm V	Dar es Salaam
TZA01200506862	1	oooooooooooooooooooooooooooooooooonnnnnnnnn	000000000003771					1					Beijing			TZA	TZA	2005	0	?	?	?	Eldholm V	Dar es Salaam
TZA01200506863	1	oooooooooooooooooooooooooooooooooonnnnnnnnn	000000000003771					1					Beijing			TZA	TZA	2005	0	?	?	?	Eldholm V	Dar es Salaam
TZA01200506864	1	oooooooooooooooooooooooooooooooooonnnnnnnnn	000000000003771					1					Beijing			TZA	TZA	2005	0	?	?	?	Eldholm V	Dar es Salaam
TZA01200506865	1	oooooooooooooooooooooooooooooooooonnnnnnnnn	000000000003771					1					Beijing			TZA	TZA	2005	0	?	?	?	Eldholm V	Dar es Salaam
TZA01200506866	1	oooooooooooooooooooooooooooooooooonnnnnnnnn	000000000003771					1					Beijing			TZA	TZA	2005	0	?	?	?	Eldholm V	Dar es Salaam
TZA01200506867	1	oooooooooooooooooooooooooooooooooonnnnnnnnn	000000000003771					1					Beijing			TZA	TZA	2005	0	?	?	?	Eldholm V	Dar es Salaam
ALB01200727085	1	oooooooooooooooooooooooooooooooooonnnnnnnnn	000000000003771	221325173533	213753446824433	221325173533424682444433	42435	1	135	162	64	34	Beijing			ALB	ALB	2007	2	M	28	?	Tafaj S	Tirana	M, 28
ALB01200727086	1	oooooooooooooooooooooooooooooooooonnnnnnnnn	000000000003771	221325173533	213753446824433	221325173533424682444433	42435	1	135	162	64	34	Beijing			ALB	ALB	2007	2	M	40	?	Tafaj S	Tirana	M, 40
ALB01200727088	1	oooooooooooooooooooooooooooooooooonnnnnnnnn	000000000003771	223325153633	233563426824533	223325153633422682454433	42236	1	138	Orphan	71	65	Beijing			ALB	ALB	2007	2	M	45	?	Tafaj S	Tirana	M, 45
RUS04200007094	1	oooooooooooooooooooooooooooooooooonnnnnnnnn	000000000003771					1					Beijing			?	RUS	2000	0	?	?	?	Shemyakin I	Moskva
RUS04200007095	1	oooooooooooooooooooooooooooooooooonnnnnnnnn	000000000003771					1					Beijing			?	RUS	2000	0	?	?	?	Shemyakin I	Moskva
RUS04200007103	1	oooooooooooooooooooooooooooooooooonnnnnnnnn	000000000003771					1					Beijing			?	RUS	2000	0	?	?	?	Shemyakin I	Moskva
RUS04200007110	1	oooooooooooooooooooooooooooooooooonnnnnnnnn	000000000003771					1					Beijing			?	RUS	2000	0	?	?	?	Shemyakin I	Moskva
RUS04200007114	1	oooooooooooooooooooooooooooooooooonnnnnnnnn	000000000003771					1					Beijing			?	RUS	2000	0	?	?	?	Shemyakin I	Moskva
RUS04200007115	1	oooooooooooooooooooooooooooooooooonnnnnnnnn	000000000003771					1					Beijing			?	RUS	2000	0	?	?	?	Shemyakin I	Moskva
RUS04200007116	1	oooooooooooooooooooooooooooooooooonnnnnnnnn	000000000003771					1					Beijing			?	RUS	2000	0	?	?	?	Shemyakin I	Moskva
RUS04200007117	1	oooooooooooooooooooooooooooooooooonnnnnnnnn	000000000003771					1					Beijing			?	RUS	2000	0	?	?	?	Shemyakin I	Moskva
RUS04200007118	1	oooooooooooooooooooooooooooooooooonnnnnnnnn	000000000003771					1					Beijing			?	RUS	2000	0	?	?	?	Shemyakin I	Moskva
RUS04200007119	1	oooooooooooooooooooooooooooooooooonnnnnnnnn	000000000003771					1					Beijing			?	RUS	2000	0	?	?	?	Shemyakin I	Moskva
RUS04200007120	1	oooooooooooooooooooooooooooooooooonnnnnnnnn	000000000003771					1					Beijing			?	RUS	2000	0	?	?	?	Shemyakin I	Moskva
RUS04200007121	1	oooooooooooooooooooooooooooooooooonnnnnnnnn	000000000003771					1					Beijing			?	RUS	2000	0	?	?	?	Shemyakin I	Moskva
RUS04200007122	1	oooooooooooooooooooooooooooooooooonnnnnnnnn	000000000003771					1					Beijing			?	RUS	2000	0	?	?	?	Shemyakin I	Moskva
RUS04200007123	1	oooooooooooooooooooooooooooooooooonnnnnnnnn	000000000003771					1					Beijing			?	RUS	2000	0	?	?	?	Shemyakin I	Moskva
RUS04200007124	1	oooooooooooooooooooooooooooooooooonnnnnnnnn	000000000003771					1					Beijing			?	RUS	2000	0	?	?	?	Shemyakin I	Moskva
RUS04200007125	1	oooooooooooooooooooooooooooooooooonnnnnnnnn	000000000003771					1					Beijing			?	RUS	2000	0	?	?	?	Shemyakin I	Moskva
RUS04200007126	1	oooooooooooooooooooooooooooooooooonnnnnnnnn	000000000003771					1					Beijing			?	RUS	2000	0	?	?	?	Shemyakin I	Moskva
RUS04200007127	1	oooooooooooooooooooooooooooooooooonnnnnnnnn	000000000003771					1					Beijing			?	RUS	2000	0	?	?	?	Shemyakin I	Moskva
RUS04200007128	1	oooooooooooooooooooooooooooooooooonnnnnnnnn	000000000003771					1					Beijing			?	RUS	2000	0	?	?	?	Shemyakin I	Moskva
RUS04200007129	1	oooooooooooooooooooooooooooooooooonnnnnnnnn	000000000003771					1					Beijing			?	RUS	2000	0	?	?	?	Shemyakin I	Moskva
RUS04200007130	1	oooooooooooooooooooooooooooooooooonnnnnnnnn	000000000003771					1					Beijing			?	RUS	2000	0	?	?	?	Shemyakin I	Moskva
RUS04200007131	1	oooooooooooooooooooooooooooooooooonnnnnnnnn	000000000003771					1					Beijing			?	RUS	2000	0	?	?	?	Shemyakin I	Moskva
RUS04200007132	1	oooooooooooooooooooooooooooooooooonnnnnnnnn	000000000003771					1					Beijing			?	RUS	2000	0	?	?	?	Shemyakin I	Moskva
RUS04200007133	1	oooooooooooooooooooooooooooooooooonnnnnnnnn	000000000003771					1					Beijing			?	RUS	2000	0	?	?	?	Shemyakin I	Moskva
RUS04200007134	1	oooooooooooooooooooooooooooooooooonnnnnnnnn	000000000003771					1					Beijing			?	RUS	2000	0	?	?	?	Shemyakin I	Moskva
RUS04200007135	1	oooooooooooooooooooooooooooooooooonnnnnnnnn	000000000003771					1					Beijing			?	RUS	2000	0	?	?	?	Shemyakin I	Moskva
RUS04200007136	1	oooooooooooooooooooooooooooooooooonnnnnnnnn	000000000003771					1					Beijing			?	RUS	2000	0	?	?	?	Shemyakin I	Moskva
RUS04200007137	1	oooooooooooooooooooooooooooooooooonnnnnnnnn	000000000003771					1					Beijing			?	RUS	2000	0	?	?	?	Shemyakin I	Moskva
RUS04200007138	1	oooooooooooooooooooooooooooooooooonnnnnnnnn	000000000003771					1					Beijing			?	RUS	2000	0	?	?	?	Shemyakin I	Moskva
RUS04200007139	1	oooooooooooooooooooooooooooooooooonnnnnnnnn	000000000003771					1					Beijing			?	RUS	2000	0	?	?	?	Shemyakin I	Moskva
RUS04200007140	1	oooooooooooooooooooooooooooooooooonnnnnnnnn	000000000003771					1					Beijing			?	RUS	2000	0	?	?	?	Shemyakin I	Moskva
RUS04200007141	1	oooooooooooooooooooooooooooooooooonnnnnnnnn	000000000003771					1					Beijing			?	RUS	2000	0	?	?	?	Shemyakin I	Moskva
RUS04200007142	1	oooooooooooooooooooooooooooooooooonnnnnnnnn	000000000003771					1					Beijing			?	RUS	2000	0	?	?	?	Shemyakin I	Moskva
RUS04200007143	1	oooooooooooooooooooooooooooooooooonnnnnnnnn	000000000003771					1					Beijing			?	RUS	2000	0	?	?	?	Shemyakin I	Moskva
RUS04200007144	1	oooooooooooooooooooooooooooooooooonnnnnnnnn	000000000003771					1					Beijing			?	RUS	2000	0	?	?	?	Shemyakin I	Moskva
RUS04200007148	1	oooooooooooooooooooooooooooooooooonnnnnnnnn	000000000003771					1					Beijing			?	RUS	2000	0	?	?	?	Shemyakin I	Moskva
RUS04200007156	1	oooooooooooooooooooooooooooooooooonnnnnnnnn	000000000003771					1					Beijing			?	RUS	2000	0	?	?	?	Shemyakin I	Moskva
RUS04200007165	1	oooooooooooooooooooooooooooooooooonnnnnnnnn	000000000003771					1					Beijing			?	RUS	2000	0	?	?	?	Shemyakin I	Moskva
RUS04200007174	1	oooooooooooooooooooooooooooooooooonnnnnnnnn	000000000003771					1					Beijing			?	RUS	2000	0	?	?	?	Shemyakin I	Moskva
RUS04200107192	1	oooooooooooooooooooooooooooooooooonnnnnnnnn	000000000003771					1					Beijing			?	RUS	2001	0	?	?	?	Shemyakin I	Moskva
RUS04200107193	1	oooooooooooooooooooooooooooooooooonnnnnnnnn	000000000003771					1					Beijing			?	RUS	2001	0	?	?	?	Shemyakin I	Moskva
RUS04200107194	1	oooooooooooooooooooooooooooooooooonnnnnnnnn	000000000003771					1					Beijing			?	RUS	2001	0	?	?	?	Shemyakin I	Moskva
RUS04200107195	1	oooooooooooooooooooooooooooooooooonnnnnnnnn	000000000003771					1					Beijing			?	RUS	2001	0	?	?	?	Shemyakin I	Moskva
RUS04200107196	1	oooooooooooooooooooooooooooooooooonnnnnnnnn	000000000003771					1					Beijing			?	RUS	2001	0	?	?	?	Shemyakin I	Moskva
RUS04200107197	1	oooooooooooooooooooooooooooooooooonnnnnnnnn	000000000003771					1					Beijing			?	RUS	2001	0	?	?	?	Shemyakin I	Moskva
RUS04200107198	1	oooooooooooooooooooooooooooooooooonnnnnnnnn	000000000003771					1					Beijing			?	RUS	2001	0	?	?	?	Shemyakin I	Moskva
RUS04200107199	1	oooooooooooooooooooooooooooooooooonnnnnnnnn	000000000003771					1					Beijing			?	RUS	2001	0	?	?	?	Shemyakin I	Moskva
RUS04200107200	1	oooooooooooooooooooooooooooooooooonnnnnnnnn	000000000003771					1					Beijing			?	RUS	2001	0	?	?	?	Shemyakin I	Moskva
RUS04200107201	1	oooooooooooooooooooooooooooooooooonnnnnnnnn	000000000003771					1					Beijing			?	RUS	2001	0	?	?	?	Shemyakin I	Moskva
RUS04200107202	1	oooooooooooooooooooooooooooooooooonnnnnnnnn	000000000003771					1					Beijing			?	RUS	2001	0	?	?	?	Shemyakin I	Moskva
RUS04200107203	1	oooooooooooooooooooooooooooooooooonnnnnnnnn	000000000003771					1					Beijing			?	RUS	2001	0	?	?	?	Shemyakin I	Moskva
RUS04200107204	1	oooooooooooooooooooooooooooooooooonnnnnnnnn	000000000003771					1					Beijing			?	RUS	2001	0	?	?	?	Shemyakin I	Moskva
RUS04200107205	1	oooooooooooooooooooooooooooooooooonnnnnnnnn	000000000003771					1					Beijing			?	RUS	2001	0	?	?	?	Shemyakin I	Moskva
RUS04200107206	1	oooooooooooooooooooooooooooooooooonnnnnnnnn	000000000003771					1					Beijing			?	RUS	2001	0	?	?	?	Shemyakin I	Moskva
RUS04200107207	1	oooooooooooooooooooooooooooooooooonnnnnnnnn	000000000003771					1					Beijing			?	RUS	2001	0	?	?	?	Shemyakin I	Moskva
ETH01201007898	1	oooooooooooooooooooooooooooooooooonnnnnnnnn	000000000003771					1					Beijing			?	ETH	2010	0	?	?	?	Aseffa A	Butajira	Laboratory: AHRI, Addis Ababa, Ethiopia; Host: Human
ETH01201007944	1	oooooooooooooooooooooooooooooooooonnnnnnnnn	000000000003771					1					Beijing			?	ETH	2010	0	?	?	?	Aseffa A	Negele	Laboratory: AHRI, Addis Ababa, Ethiopia; Host: Human
MYS0100US38158	1	oooooooooooooooooooooooooooooooooonnnnnnnnn	000000000003771					1					Beijing			?	MYS		0	?	?	?	Zainuddin Z	Kuala Lumpur
MYS0100US38159	1	oooooooooooooooooooooooooooooooooonnnnnnnnn	000000000003771					1					Beijing			?	MYS		0	?	?	?	Zainuddin Z	Kuala Lumpur
MYS0100US58169	1	oooooooooooooooooooooooooooooooooonnnnnnnnn	000000000003771					1					Beijing			?	MYS		0	?	?	?	Zainuddin Z	Kuala Lumpur
NLD01940218178	1	oooooooooooooooooooooooooooooooooonnnnnnnnn	000000000003771	223325173533				1	17				Beijing			?	NLD		0	?	?	?	Zainuddin Z	?
NLD01940218179	1	oooooooooooooooooooooooooooooooooonnnnnnnnn	000000000003771	223315153544				1	Orphan				Beijing			?	NLD		0	?	?	?	Zainuddin Z	?
POL01200008192	1	oooooooooooooooooooooooooooooooooonnnnnnnnn	000000000003771	223325173533				1	17				Beijing			ARM	POL	2000	0	?	?	?	Sajduda A	Warsaw
POL01200008193	1	oooooooooooooooooooooooooooooooooonnnnnnnnn	000000000003771	223326133523				1	Orphan				Beijing			POL	POL	2000	0	?	?	?	Sajduda A	Warsaw
POL01200008229	1	oooooooooooooooooooooooooooooooooonnnnnnnnn	000000000003771					1					Beijing			UKR	POL	2000	0	?	?	?	Sajduda A	Warsaw
POL01200008230	1	oooooooooooooooooooooooooooooooooonnnnnnnnn	000000000003771					1					Beijing			ARM	POL	2000	0	?	?	?	Sajduda A	Warsaw
POL01200008231	1	oooooooooooooooooooooooooooooooooonnnnnnnnn	000000000003771					1					Beijing			VNM	POL	2000	0	?	?	?	Sajduda A	Warsaw
POL01200008233	4	oooooooooooooooooooooooooooooooooonnnnnnnnn	000000000003771					1					Beijing			POL	POL	2000	0	?	?	?	Sajduda A	Warsaw
FXX17200108661	1	oooooooooooooooooooooooooooooooooonnnnnnnnn	000000000003771					1					Beijing			ALB	FRA	2001	0	?	?	?	Flandrois JP	Feyzin
FXX17200308663	1	oooooooooooooooooooooooooooooooooonnnnnnnnn	000000000003771					1					Beijing			DZA	FRA	2003	0	?	?	?	Flandrois JP	Lyon
RUS07200008664	1	oooooooooooooooooooooooooooooooooonnnnnnnnn	000000000003771	223325153533				1	16				Beijing			?	RUS	2000	0	?	?	?	Ogarkov OB	Irkutsk
RUS07200008668	1	oooooooooooooooooooooooooooooooooonnnnnnnnn	000000000003771	223325153533				1	16				Beijing			?	RUS	2000	0	?	?	?	Ogarkov OB	Irkutsk
RUS07200008672	1	oooooooooooooooooooooooooooooooooonnnnnnnnn	000000000003771	222325173533				1	94				Beijing			?	RUS	2000	0	?	?	?	Ogarkov OB	Irkutsk
RUS07200008674	1	oooooooooooooooooooooooooooooooooonnnnnnnnn	000000000003771	223325153533				1	16				Beijing			?	RUS	2000	0	?	?	?	Ogarkov OB	Irkutsk
RUS07200008676	1	oooooooooooooooooooooooooooooooooonnnnnnnnn	000000000003771	223325153523				1	203				Beijing			?	RUS	2000	0	?	?	?	Ogarkov OB	Irkutsk
RUS07200008678	1	oooooooooooooooooooooooooooooooooonnnnnnnnn	000000000003771	223325173533				1	17				Beijing			?	RUS	2000	0	?	?	?	Ogarkov OB	Irkutsk
RUS07200008680	1	oooooooooooooooooooooooooooooooooonnnnnnnnn	000000000003771	223325153533				1	16				Beijing			?	RUS	2000	0	?	?	?	Ogarkov OB	Irkutsk
RUS07200008686	1	oooooooooooooooooooooooooooooooooonnnnnnnnn	000000000003771	223325173533				1	17				Beijing			?	RUS	2000	0	?	?	?	Ogarkov OB	Irkutsk
RUS07200008690	1	oooooooooooooooooooooooooooooooooonnnnnnnnn	000000000003771	223325153533				1	16				Beijing			?	RUS	2000	0	?	?	?	Ogarkov OB	Irkutsk
RUS07200008692	1	oooooooooooooooooooooooooooooooooonnnnnnnnn	000000000003771	223325153523				1	203				Beijing			?	RUS	2000	0	?	?	?	Ogarkov OB	Irkutsk
RUS07200008694	1	oooooooooooooooooooooooooooooooooonnnnnnnnn	000000000003771	223325153533				1	16				Beijing			?	RUS	2000	0	?	?	?	Ogarkov OB	Irkutsk
RUS07200008698	1	oooooooooooooooooooooooooooooooooonnnnnnnnn	000000000003771	222325173533				1	94				Beijing			?	RUS	2000	0	?	?	?	Ogarkov OB	Irkutsk
RUS07200008702	1	oooooooooooooooooooooooooooooooooonnnnnnnnn	000000000003771	223325153333				1	Orphan				Beijing			?	RUS	2000	0	?	?	?	Ogarkov OB	Irkutsk
RUS07200108705	1	oooooooooooooooooooooooooooooooooonnnnnnnnn	000000000003771	223325153533				1	16				Beijing			?	RUS	2001	0	?	?	?	Ogarkov OB	Irkutsk
RUS07200108707	1	oooooooooooooooooooooooooooooooooonnnnnnnnn	000000000003771	223325153533				1	16				Beijing			?	RUS	2001	0	?	?	?	Ogarkov OB	Irkutsk
RUS07200108709	1	oooooooooooooooooooooooooooooooooonnnnnnnnn	000000000003771	223325173533				1	17				Beijing			?	RUS	2001	0	?	?	?	Ogarkov OB	Irkutsk
RUS07200108711	1	oooooooooooooooooooooooooooooooooonnnnnnnnn	000000000003771	223325143533				1	137				Beijing			?	RUS	2001	0	?	?	?	Ogarkov OB	Irkutsk
RUS07200108713	1	oooooooooooooooooooooooooooooooooonnnnnnnnn	000000000003771	223325143533				1	137				Beijing			?	RUS	2001	0	?	?	?	Ogarkov OB	Irkutsk
RUS07200108715	1	oooooooooooooooooooooooooooooooooonnnnnnnnn	000000000003771	223325153533				1	16				Beijing			?	RUS	2001	0	?	?	?	Ogarkov OB	Irkutsk
RUS07200108723	1	oooooooooooooooooooooooooooooooooonnnnnnnnn	000000000003771	223325153533				1	16				Beijing			?	RUS	2001	0	?	?	?	Ogarkov OB	Irkutsk
RUS07200108727	1	oooooooooooooooooooooooooooooooooonnnnnnnnn	000000000003771	223325183533				1	84				Beijing			?	RUS	2001	0	?	?	?	Ogarkov OB	Irkutsk
RUS07200108729	1	oooooooooooooooooooooooooooooooooonnnnnnnnn	000000000003771	223325143633				1	Orphan				Beijing			?	RUS	2001	0	?	?	?	Ogarkov OB	Irkutsk
RUS07200108733	1	oooooooooooooooooooooooooooooooooonnnnnnnnn	000000000003771	223325153533				1	16				Beijing			?	RUS	2001	0	?	?	?	Ogarkov OB	Irkutsk
RUS07200108736	1	oooooooooooooooooooooooooooooooooonnnnnnnnn	000000000003771	223325163533				1	83				Beijing			?	RUS	2001	0	?	?	?	Ogarkov OB	Irkutsk
RUS07200108741	1	oooooooooooooooooooooooooooooooooonnnnnnnnn	000000000003771	223325173533				1	17				Beijing			?	RUS	2001	0	?	?	?	Ogarkov OB	Irkutsk
RUS07200108745	1	oooooooooooooooooooooooooooooooooonnnnnnnnn	000000000003771	223325153533				1	16				Beijing			?	RUS	2001	0	?	?	?	Ogarkov OB	Irkutsk
RUS07200108747	1	oooooooooooooooooooooooooooooooooonnnnnnnnn	000000000003771	223325153533				1	16				Beijing			?	RUS	2001	0	?	?	?	Ogarkov OB	Irkutsk
RUS07200108749	1	oooooooooooooooooooooooooooooooooonnnnnnnnn	000000000003771	223325173533				1	17				Beijing			?	RUS	2001	0	?	?	?	Ogarkov OB	Irkutsk
RUS07200108752	1	oooooooooooooooooooooooooooooooooonnnnnnnnn	000000000003771	223325143533				1	137				Beijing			?	RUS	2001	0	?	?	?	Ogarkov OB	Irkutsk
RUS07200108755	1	oooooooooooooooooooooooooooooooooonnnnnnnnn	000000000003771	223325153533				1	16				Beijing			?	RUS	2001	0	?	?	?	Ogarkov OB	Irkutsk
RUS07200108757	1	oooooooooooooooooooooooooooooooooonnnnnnnnn	000000000003771	223325153533				1	16				Beijing			?	RUS	2001	0	?	?	?	Ogarkov OB	Irkutsk
RUS07200108759	1	oooooooooooooooooooooooooooooooooonnnnnnnnn	000000000003771	223325153533				1	16				Beijing			?	RUS	2001	0	?	?	?	Ogarkov OB	Irkutsk
RUS07200108761	1	oooooooooooooooooooooooooooooooooonnnnnnnnn	000000000003771	223325153533				1	16				Beijing			?	RUS	2001	0	?	?	?	Ogarkov OB	Irkutsk
RUS07200108763	1	oooooooooooooooooooooooooooooooooonnnnnnnnn	000000000003771	223325153533				1	16				Beijing			?	RUS	2001	0	?	?	?	Ogarkov OB	Irkutsk
RUS07200108765	1	oooooooooooooooooooooooooooooooooonnnnnnnnn	000000000003771	223325173533				1	17				Beijing			?	RUS	2001	0	?	?	?	Ogarkov OB	Irkutsk
RUS07200108768	1	oooooooooooooooooooooooooooooooooonnnnnnnnn	000000000003771	223325173533				1	17				Beijing			?	RUS	2001	0	?	?	?	Ogarkov OB	Irkutsk
RUS07200108772	1	oooooooooooooooooooooooooooooooooonnnnnnnnn	000000000003771	223325153533				1	16				Beijing			?	RUS	2001	0	?	?	?	Ogarkov OB	Irkutsk
RUS07200108774	1	oooooooooooooooooooooooooooooooooonnnnnnnnn	000000000003771	223325153633				1	138				Beijing			?	RUS	2001	0	?	?	?	Ogarkov OB	Irkutsk
RUS07200108776	1	oooooooooooooooooooooooooooooooooonnnnnnnnn	000000000003771	223325133633				1	196				Beijing			?	RUS	2001	0	?	?	?	Ogarkov OB	Irkutsk
RUS07200208783	1	oooooooooooooooooooooooooooooooooonnnnnnnnn	000000000003771	223325153533				1	16				Beijing			?	RUS	2002	0	?	?	?	Ogarkov OB	Irkutsk
RUS07200208793	1	oooooooooooooooooooooooooooooooooonnnnnnnnn	000000000003771	223325153533				1	16				Beijing			?	RUS	2002	0	?	?	?	Ogarkov OB	Irkutsk
RUS07200208795	1	oooooooooooooooooooooooooooooooooonnnnnnnnn	000000000003771	223325153533				1	16				Beijing			?	RUS	2002	0	?	?	?	Ogarkov OB	Irkutsk
RUS07200208797	1	oooooooooooooooooooooooooooooooooonnnnnnnnn	000000000003771	223325153533				1	16				Beijing			?	RUS	2002	0	?	?	?	Ogarkov OB	Irkutsk
ARG01200109281	1	oooooooooooooooooooooooooooooooooonnnnnnnnn	000000000003771					1					Beijing			?	ARG	2001	0	?	?	?	Morcillo N	Buenos Aires	ville d isolement incertaine, Buenos Aires a certainement ete choisie par defaut
ARG01200109294	1	oooooooooooooooooooooooooooooooooonnnnnnnnn	000000000003771					1					Beijing			?	ARG	2001	0	?	?	?	Morcillo N	Buenos Aires	ville d isolement incertaine, Buenos Aires a certainement ete choisie par defaut
ARG01200209395	1	oooooooooooooooooooooooooooooooooonnnnnnnnn	000000000003771					1					Beijing			?	ARG	2002	0	?	?	?	Morcillo N	Buenos Aires	ville d isolement incertaine, Buenos Aires a certainement ete choisie par defaut
NLD06199809508	1	oooooooooooooooooooooooooooooooooonnnnnnnnn	000000000003771					1					Beijing			IND	NLD	1998	0	?	?	?	Bhanu NV	Amsterdam
HND01199419555	1	oooooooooooooooooooooooooooooooooonnnnnnnnn	000000000003771					1					Beijing			HND	HND	1994	1	F	30	?	Rosales S	Tegucigalpa	sex/age : F / 30. Investigators : Rosales, S. / Pineda-Garcia, L. Laboratory of the investigator : SMI, Solna, SWE
ZAF09200009749	1	oooooooooooooooooooooooooooooooooonnnnnnnnn	000000000003771	223325172523				1	238				Beijing			ZAF	ZAF	2000	0	?	?	?	Nicol MP	Pretoria
ZAF09200009755	1	oooooooooooooooooooooooooooooooooonnnnnnnnn	000000000003771	223325182523				1	Orphan				Beijing			ZAF	ZAF	2000	0	?	?	?	Nicol MP	Pretoria
ZAF09200009765	1	oooooooooooooooooooooooooooooooooonnnnnnnnn	000000000003771					1					Beijing			ZAF	ZAF	2000	0	?	?	?	Nicol MP	Pretoria
ZAF09200009766	1	oooooooooooooooooooooooooooooooooonnnnnnnnn	000000000003771	223325163533				1	83				Beijing			ZAF	ZAF	2000	0	?	?	?	Nicol MP	Pretoria
ZAF09200009767	1	oooooooooooooooooooooooooooooooooonnnnnnnnn	000000000003771					1					Beijing			ZAF	ZAF	2000	0	?	?	?	Nicol MP	Pretoria
ZAF09200009779	1	oooooooooooooooooooooooooooooooooonnnnnnnnn	000000000003771	223325172523				1	238				Beijing			ZAF	ZAF	2000	0	?	?	?	Nicol MP	Pretoria
ZAF09200009791	1	oooooooooooooooooooooooooooooooooonnnnnnnnn	000000000003771	223325173533				1	17				Beijing			ZAF	ZAF	2000	0	?	?	?	Nicol MP	Pretoria
ZAF09200109796	1	oooooooooooooooooooooooooooooooooonnnnnnnnn	000000000003771	222325173543				1	104				Beijing			ZAF	ZAF	2001	0	?	?	?	Nicol MP	Pretoria
ZAF09200109798	1	oooooooooooooooooooooooooooooooooonnnnnnnnn	000000000003771	222325173543				1	104				Beijing			ZAF	ZAF	2001	0	?	?	?	Nicol MP	Pretoria
ZAF09200109805	1	oooooooooooooooooooooooooooooooooonnnnnnnnn	000000000003771	223325163533				1	83				Beijing			ZAF	ZAF	2001	0	?	?	?	Nicol MP	Pretoria
ZAF09200109808	1	oooooooooooooooooooooooooooooooooonnnnnnnnn	000000000003771	222325173543				1	104				Beijing			ZAF	ZAF	2001	0	?	?	?	Nicol MP	Pretoria
ZAF09200109809	1	oooooooooooooooooooooooooooooooooonnnnnnnnn	000000000003771	223325172533				1	575				Beijing			ZAF	ZAF	2001	0	?	?	?	Nicol MP	Pretoria
ZAF09200109811	1	oooooooooooooooooooooooooooooooooonnnnnnnnn	000000000003771	223325172523				1	238				Beijing			ZAF	ZAF	2001	0	?	?	?	Nicol MP	Pretoria
ZAF09200109814	1	oooooooooooooooooooooooooooooooooonnnnnnnnn	000000000003771	222325173543				1	104				Beijing			ZAF	ZAF	2001	0	?	?	?	Nicol MP	Pretoria
ZAF09200109815	1	oooooooooooooooooooooooooooooooooonnnnnnnnn	000000000003771	223325163531				1	254				Beijing			ZAF	ZAF	2001	0	?	?	?	Nicol MP	Pretoria
ZAF09200109822	1	oooooooooooooooooooooooooooooooooonnnnnnnnn	000000000003771	222325173543				1	104				Beijing			ZAF	ZAF	2001	0	?	?	?	Nicol MP	Pretoria
ZAF09200109825	1	oooooooooooooooooooooooooooooooooonnnnnnnnn	000000000003771	223325173533				1	17				Beijing			ZAF	ZAF	2001	0	?	?	?	Nicol MP	Pretoria
ZAF09200109836	1	oooooooooooooooooooooooooooooooooonnnnnnnnn	000000000003771	222325173613				1	Orphan				Beijing			ZAF	ZAF	2001	0	?	?	?	Nicol MP	Pretoria
ZAF09200109840	1	oooooooooooooooooooooooooooooooooonnnnnnnnn	000000000003771	222325193523				1	244				Beijing			ZAF	ZAF	2001	0	?	?	?	Nicol MP	Pretoria
ZAF09200109847	1	oooooooooooooooooooooooooooooooooonnnnnnnnn	000000000003771	223325173543				1	99				Beijing			ZAF	ZAF	2001	0	?	?	?	Nicol MP	Pretoria
ZAF09200109851	1	oooooooooooooooooooooooooooooooooonnnnnnnnn	000000000003771	222325172543				1	986				Beijing			ZAF	ZAF	2001	0	?	?	?	Nicol MP	Pretoria
ZAF09200109856	1	oooooooooooooooooooooooooooooooooonnnnnnnnn	000000000003771	223325172523				1	238				Beijing			ZAF	ZAF	2001	0	?	?	?	Nicol MP	Pretoria
ZAF09200109863	1	oooooooooooooooooooooooooooooooooonnnnnnnnn	000000000003771					1					Beijing			ZAF	ZAF	2001	0	?	?	?	Nicol MP	Pretoria
ZAF09200109872	1	oooooooooooooooooooooooooooooooooonnnnnnnnn	000000000003771	223325174533				1	245				Beijing			ZAF	ZAF	2001	0	?	?	?	Nicol MP	Pretoria
ZAF09200109873	1	oooooooooooooooooooooooooooooooooonnnnnnnnn	000000000003771	223325173543				1	99				Beijing			ZAF	ZAF	2001	0	?	?	?	Nicol MP	Pretoria
ZAF09200109876	1	oooooooooooooooooooooooooooooooooonnnnnnnnn	000000000003771	223325173543				1	99				Beijing			ZAF	ZAF	2001	0	?	?	?	Nicol MP	Pretoria
ZAF09200109886	1	oooooooooooooooooooooooooooooooooonnnnnnnnn	000000000003771	222325173543				1	104				Beijing			ZAF	ZAF	2001	0	?	?	?	Nicol MP	Pretoria
ZAF09200109889	1	oooooooooooooooooooooooooooooooooonnnnnnnnn	000000000003771	223325173533				1	17				Beijing			ZAF	ZAF	2001	0	?	?	?	Nicol MP	Pretoria
ZAF09200109894	1	oooooooooooooooooooooooooooooooooonnnnnnnnn	000000000003771	223325163533				1	83				Beijing			ZAF	ZAF	2001	0	?	?	?	Nicol MP	Pretoria
ZAF09200109896	1	oooooooooooooooooooooooooooooooooonnnnnnnnn	000000000003771	222325173543				1	104				Beijing			ZAF	ZAF	2001	0	?	?	?	Nicol MP	Pretoria
ZAF09200209915	1	oooooooooooooooooooooooooooooooooonnnnnnnnn	000000000003771					1					Beijing			ZAF	ZAF	2002	0	?	?	?	Nicol MP	Pretoria
ZAF09200209917	1	oooooooooooooooooooooooooooooooooonnnnnnnnn	000000000003771	222325173543				1	104				Beijing			ZAF	ZAF	2002	0	?	?	?	Nicol MP	Pretoria
ZAF09200209919	1	oooooooooooooooooooooooooooooooooonnnnnnnnn	000000000003771	222325173543				1	104				Beijing			ZAF	ZAF	2002	0	?	?	?	Nicol MP	Pretoria
ZAF09200209922	1	oooooooooooooooooooooooooooooooooonnnnnnnnn	000000000003771	222325174543				1	223				Beijing			ZAF	ZAF	2002	0	?	?	?	Nicol MP	Pretoria
ZAF09200209932	1	oooooooooooooooooooooooooooooooooonnnnnnnnn	000000000003771	222325173543				1	104				Beijing			ZAF	ZAF	2002	0	?	?	?	Nicol MP	Pretoria
ZAF09200209933	1	oooooooooooooooooooooooooooooooooonnnnnnnnn	000000000003771	223325173533				1	17				Beijing			ZAF	ZAF	2002	0	?	?	?	Nicol MP	Pretoria
ZAF09200209936	1	oooooooooooooooooooooooooooooooooonnnnnnnnn	000000000003771	222325173543				1	104				Beijing			ZAF	ZAF	2002	0	?	?	?	Nicol MP	Pretoria
ZAF09200209940	1	oooooooooooooooooooooooooooooooooonnnnnnnnn	000000000003771	222325173543				1	104				Beijing			ZAF	ZAF	2002	0	?	?	?	Nicol MP	Pretoria
ZAF09200209942	1	oooooooooooooooooooooooooooooooooonnnnnnnnn	000000000003771	222325173543				1	104				Beijing			ZAF	ZAF	2002	0	?	?	?	Nicol MP	Pretoria
ZAF09200209943	1	oooooooooooooooooooooooooooooooooonnnnnnnnn	000000000003771	223325173533				1	17				Beijing			ZAF	ZAF	2002	0	?	?	?	Nicol MP	Pretoria
ZAF09200209951	1	oooooooooooooooooooooooooooooooooonnnnnnnnn	000000000003771	223325173543				1	99				Beijing			ZAF	ZAF	2002	0	?	?	?	Nicol MP	Pretoria
ZAF09200209953	1	oooooooooooooooooooooooooooooooooonnnnnnnnn	000000000003771	222325173543				1	104				Beijing			ZAF	ZAF	2002	0	?	?	?	Nicol MP	Pretoria
ZAF09200209960	1	oooooooooooooooooooooooooooooooooonnnnnnnnn	000000000003771	223225173533				1	91				Beijing			ZAF	ZAF	2002	0	?	?	?	Nicol MP	Pretoria
ZAF09200209961	1	oooooooooooooooooooooooooooooooooonnnnnnnnn	000000000003771	223325183533				1	84				Beijing			ZAF	ZAF	2002	0	?	?	?	Nicol MP	Pretoria
ZAF09200209962	1	oooooooooooooooooooooooooooooooooonnnnnnnnn	000000000003771	223325163531				1	254				Beijing			ZAF	ZAF	2002	0	?	?	?	Nicol MP	Pretoria
ZAF09200209963	1	oooooooooooooooooooooooooooooooooonnnnnnnnn	000000000003771	223325173533				1	17				Beijing			ZAF	ZAF	2002	0	?	?	?	Nicol MP	Pretoria
ZAF09200309968	1	oooooooooooooooooooooooooooooooooonnnnnnnnn	000000000003771	223325173543				1	99				Beijing			ZAF	ZAF	2003	0	?	?	?	Nicol MP	Pretoria
ZAF09200309978	1	oooooooooooooooooooooooooooooooooonnnnnnnnn	000000000003771	223325174533				1	245				Beijing			ZAF	ZAF	2003	0	?	?	?	Nicol MP	Pretoria
ZAF09200309980	1	oooooooooooooooooooooooooooooooooonnnnnnnnn	000000000003771	222325173543				1	104				Beijing			ZAF	ZAF	2003	0	?	?	?	Nicol MP	Pretoria
ZAF09200309983	1	oooooooooooooooooooooooooooooooooonnnnnnnnn	000000000003771	223325172523				1	238				Beijing			ZAF	ZAF	2003	0	?	?	?	Nicol MP	Pretoria
ZAF09200309984	1	oooooooooooooooooooooooooooooooooonnnnnnnnn	000000000003771	223325173533				1	17				Beijing			ZAF	ZAF	2003	0	?	?	?	Nicol MP	Pretoria
ZAF09200309986	1	oooooooooooooooooooooooooooooooooonnnnnnnnn	000000000003771	222325174543				1	223				Beijing			ZAF	ZAF	2003	0	?	?	?	Nicol MP	Pretoria
ZAF09200309990	1	oooooooooooooooooooooooooooooooooonnnnnnnnn	000000000003771	222325173543				1	104				Beijing			ZAF	ZAF	2003	0	?	?	?	Nicol MP	Pretoria
ZAF09200309995	1	oooooooooooooooooooooooooooooooooonnnnnnnnn	000000000003771	222325173543				1	104				Beijing			ZAF	ZAF	2003	0	?	?	?	Nicol MP	Pretoria
ZAF09200309998	1	oooooooooooooooooooooooooooooooooonnnnnnnnn	000000000003771	222325174543				1	223				Beijing			ZAF	ZAF	2003	0	?	?	?	Nicol MP	Pretoria
ZAF092003010000	1	oooooooooooooooooooooooooooooooooonnnnnnnnn	000000000003771	223325173533				1	17				Beijing			ZAF	ZAF	2003	0	?	?	?	Nicol MP	Pretoria
ZAF092003010005	1	oooooooooooooooooooooooooooooooooonnnnnnnnn	000000000003771	222325173543				1	104				Beijing			ZAF	ZAF	2003	0	?	?	?	Nicol MP	Pretoria
ZAF092003010006	1	oooooooooooooooooooooooooooooooooonnnnnnnnn	000000000003771	222325173543				1	104				Beijing			ZAF	ZAF	2003	0	?	?	?	Nicol MP	Pretoria
ZAF092003010008	1	oooooooooooooooooooooooooooooooooonnnnnnnnn	000000000003771	223325173543				1	99				Beijing			ZAF	ZAF	2003	0	?	?	?	Nicol MP	Pretoria
ZAF092003010009	1	oooooooooooooooooooooooooooooooooonnnnnnnnn	000000000003771	222325173543				1	104				Beijing			ZAF	ZAF	2003	0	?	?	?	Nicol MP	Pretoria
ZAF092003010011	1	oooooooooooooooooooooooooooooooooonnnnnnnnn	000000000003771	222325174543				1	223				Beijing			ZAF	ZAF	2003	0	?	?	?	Nicol MP	Pretoria
ZAF092003010012	1	oooooooooooooooooooooooooooooooooonnnnnnnnn	000000000003771	222325173543				1	104				Beijing			ZAF	ZAF	2003	0	?	?	?	Nicol MP	Pretoria
ZAF092003010014	1	oooooooooooooooooooooooooooooooooonnnnnnnnn	000000000003771	223325183633				1	Orphan				Beijing			ZAF	ZAF	2003	0	?	?	?	Nicol MP	Pretoria
ZAF092003010017	1	oooooooooooooooooooooooooooooooooonnnnnnnnn	000000000003771	222325173543				1	104				Beijing			ZAF	ZAF	2003	0	?	?	?	Nicol MP	Pretoria
ZAF092003010018	1	oooooooooooooooooooooooooooooooooonnnnnnnnn	000000000003771	222325173543				1	104				Beijing			ZAF	ZAF	2003	0	?	?	?	Nicol MP	Pretoria
ZAF092003010020	1	oooooooooooooooooooooooooooooooooonnnnnnnnn	000000000003771	223325183533				1	84				Beijing			ZAF	ZAF	2003	0	?	?	?	Nicol MP	Pretoria
ZAF092003010022	1	oooooooooooooooooooooooooooooooooonnnnnnnnn	000000000003771	222325173543				1	104				Beijing			ZAF	ZAF	2003	0	?	?	?	Nicol MP	Pretoria
ZAF092003010026	1	oooooooooooooooooooooooooooooooooonnnnnnnnn	000000000003771	222325174543				1	223				Beijing			ZAF	ZAF	2003	0	?	?	?	Nicol MP	Pretoria
ZAF092003010031	1	oooooooooooooooooooooooooooooooooonnnnnnnnn	000000000003771	223325173543				1	99				Beijing			ZAF	ZAF	2003	0	?	?	?	Nicol MP	Pretoria
ZAF092004010032	1	oooooooooooooooooooooooooooooooooonnnnnnnnn	000000000003771	223325173533				1	17				Beijing			ZAF	ZAF	2004	0	?	?	?	Nicol MP	Pretoria
BEL030000T10095	1	oooooooooooooooooooooooooooooooooonnnnnnnnn	000000000003771					1					Beijing			?	BEL		0	?	?	?	Portaels F	Bangkok
NLD0100P1210118	1	oooooooooooooooooooooooooooooooooonnnnnnnnn	000000000003771					1					Beijing			?	NLD		0	?	?	?	Portaels F	Amsterdam
NLD019500210130	1	oooooooooooooooooooooooooooooooooonnnnnnnnn	000000000003771					1					Beijing			?	NLD		0	?	?	?	Portaels F	?
NLD019500210131	1	oooooooooooooooooooooooooooooooooonnnnnnnnn	000000000003771					1					Beijing			?	NLD		0	?	?	?	Portaels F	?
SWE062003110164	1	oooooooooooooooooooooooooooooooooonnnnnnnnn	000000000003771	223225173534				1	1069				Beijing			SWE	SWE	2003	1	F	24	?	Svensson E	Goteborg	(sex/age:F/24)
SWE062003110168	1	oooooooooooooooooooooooooooooooooonnnnnnnnn	000000000003771	224325163533				1	1371				Beijing			PHL	SWE	2003	1	F	41	?	Svensson E	Goteborg	(sex/age:F/41)
SWE062003110198	1	oooooooooooooooooooooooooooooooooonnnnnnnnn	000000000003771	223325173533				1	17				Beijing			VNM	SWE	2003	1	F	23	?	Svensson E	Goteborg	(sex/age:F/23)
SWE062003210224	1	oooooooooooooooooooooooooooooooooonnnnnnnnn	000000000003771	223325153533				1	16				Beijing			AZE	SWE	2003	2	M	33	?	Svensson E	Goteborg	(resistance:RI=R IN=R EB=R SM=S)-(sex/age:M/33)
SWE062003310232	1	oooooooooooooooooooooooooooooooooonnnnnnnnn	000000000003771	223225153533				1	123				Beijing			AFG	SWE	2003	3	F	18	?	Svensson E	Goteborg	(resistance:RI=S IN=S EB=S SM=R)-(sex/age:F/18)
SWE062004110235	1	oooooooooooooooooooooooooooooooooonnnnnnnnn	000000000003771	223325173533				1	17				Beijing			LAO	SWE	2004	1	M	26	?	Svensson E	Goteborg	(sex/age:M/26)
SWE062004110237	1	oooooooooooooooooooooooooooooooooonnnnnnnnn	000000000003771	223325173533				1	17				Beijing			VNM	SWE	2004	1	F	21	?	Svensson E	Goteborg	(sex/age:F/21)
SWE062004110239	1	oooooooooooooooooooooooooooooooooonnnnnnnnn	000000000003771	223325173533				1	17				Beijing			THA	SWE	2004	1	M	25	?	Svensson E	Goteborg	(sex/age:M/25)
SWE062004110250	1	oooooooooooooooooooooooooooooooooonnnnnnnnn	000000000003771	223325173533				1	17				Beijing			THA	SWE	2004	1	F	27	?	Svensson E	Goteborg	(sex/age:F/27)
SWE062004110261	1	oooooooooooooooooooooooooooooooooonnnnnnnnn	000000000003771	223425173533				1	93				Beijing			NZL	SWE	2004	1	M	29	?	Svensson E	Goteborg	(sex/age:M/29)
SWE062004110266	1	oooooooooooooooooooooooooooooooooonnnnnnnnn	000000000003771	223325174533				1	245				Beijing			MNG	SWE	2004	1	F	35	?	Svensson E	Goteborg	(sex/age:F/35)
SWE062004110285	1	oooooooooooooooooooooooooooooooooonnnnnnnnn	000000000003771	223325153523				1	203				Beijing			AZE	SWE	2004	1	M	26	?	Svensson E	Goteborg	(sex/age:M/26)
SWE062004110291	1	oooooooooooooooooooooooooooooooooonnnnnnnnn	000000000003771	223325163523				1	1083				Beijing			VNM	SWE	2004	1	M	31	?	Svensson E	Goteborg	(sex/age:M/31)
SWE062004210297	1	oooooooooooooooooooooooooooooooooonnnnnnnnn	000000000003771	223325173533				1	17				Beijing			ROU	SWE	2004	2	F	40	?	Svensson E	Goteborg	(resistance:RI=R IN=R EB=R SM=R)-(sex/age:F/40)
SWE062005110323	1	oooooooooooooooooooooooooooooooooonnnnnnnnn	000000000003771	223325143323				1	121				Beijing			THA	SWE	2005	1	M	37	?	Svensson E	Goteborg	(sex/age:M/37)
SWE062005110381	1	oooooooooooooooooooooooooooooooooonnnnnnnnn	000000000003771	223325171523				1	Orphan				Beijing			SWE	SWE	2005	1	M	36	?	Svensson E	Goteborg	(sex/age:M/36)
SWE062005310386	1	oooooooooooooooooooooooooooooooooonnnnnnnnn	000000000003771	223325153523				1	203				Beijing			AZE	SWE	2005	3	F	43	?	Svensson E	Goteborg	(resistance:RI=S IN=R EB=S SM=S)-(sex/age:F/43)
TWN012002010706	1	oooooooooooooooooooooooooooooooooonnnnnnnnn	000000000003771					1					Beijing			?	TWN	2002	0	?	?	?	Jou R	Taipei
TWN012002010707	1	oooooooooooooooooooooooooooooooooonnnnnnnnn	000000000003771					1					Beijing			?	TWN	2002	0	?	?	?	Jou R	Taipei
TWN012002010708	1	oooooooooooooooooooooooooooooooooonnnnnnnnn	000000000003771					1					Beijing			?	TWN	2002	0	?	?	?	Jou R	Taipei
TWN012002010709	1	oooooooooooooooooooooooooooooooooonnnnnnnnn	000000000003771					1					Beijing			?	TWN	2002	0	?	?	?	Jou R	Taipei
TWN012002010710	1	oooooooooooooooooooooooooooooooooonnnnnnnnn	000000000003771					1					Beijing			?	TWN	2002	0	?	?	?	Jou R	Taipei
TWN012002010711	1	oooooooooooooooooooooooooooooooooonnnnnnnnn	000000000003771					1					Beijing			?	TWN	2002	0	?	?	?	Jou R	Taipei
TWN012002010712	1	oooooooooooooooooooooooooooooooooonnnnnnnnn	000000000003771					1					Beijing			?	TWN	2002	0	?	?	?	Jou R	Taipei
TWN012002010713	1	oooooooooooooooooooooooooooooooooonnnnnnnnn	000000000003771					1					Beijing			?	TWN	2002	0	?	?	?	Jou R	Taipei
TWN012002010714	1	oooooooooooooooooooooooooooooooooonnnnnnnnn	000000000003771					1					Beijing			?	TWN	2002	0	?	?	?	Jou R	Taipei
TWN012002010715	1	oooooooooooooooooooooooooooooooooonnnnnnnnn	000000000003771					1					Beijing			?	TWN	2002	0	?	?	?	Jou R	Taipei
TWN012002010716	1	oooooooooooooooooooooooooooooooooonnnnnnnnn	000000000003771					1					Beijing			?	TWN	2002	0	?	?	?	Jou R	Taipei
TWN012002010717	1	oooooooooooooooooooooooooooooooooonnnnnnnnn	000000000003771					1					Beijing			?	TWN	2002	0	?	?	?	Jou R	Taipei
TWN012002010718	1	oooooooooooooooooooooooooooooooooonnnnnnnnn	000000000003771					1					Beijing			?	TWN	2002	0	?	?	?	Jou R	Taipei
TWN012002010719	1	oooooooooooooooooooooooooooooooooonnnnnnnnn	000000000003771					1					Beijing			?	TWN	2002	0	?	?	?	Jou R	Taipei
TWN012002010720	1	oooooooooooooooooooooooooooooooooonnnnnnnnn	000000000003771					1					Beijing			?	TWN	2002	0	?	?	?	Jou R	Taipei
TWN012002010721	1	oooooooooooooooooooooooooooooooooonnnnnnnnn	000000000003771					1					Beijing			?	TWN	2002	0	?	?	?	Jou R	Taipei
TWN012002010722	1	oooooooooooooooooooooooooooooooooonnnnnnnnn	000000000003771					1					Beijing			?	TWN	2002	0	?	?	?	Jou R	Taipei
TWN012002010723	1	oooooooooooooooooooooooooooooooooonnnnnnnnn	000000000003771					1					Beijing			?	TWN	2002	0	?	?	?	Jou R	Taipei
TWN012002010724	1	oooooooooooooooooooooooooooooooooonnnnnnnnn	000000000003771					1					Beijing			?	TWN	2002	0	?	?	?	Jou R	Taipei
TWN012002010725	1	oooooooooooooooooooooooooooooooooonnnnnnnnn	000000000003771					1					Beijing			?	TWN	2002	0	?	?	?	Jou R	Taipei
TWN012002010726	1	oooooooooooooooooooooooooooooooooonnnnnnnnn	000000000003771					1					Beijing			?	TWN	2002	0	?	?	?	Jou R	Taipei
TWN012002010727	1	oooooooooooooooooooooooooooooooooonnnnnnnnn	000000000003771					1					Beijing			?	TWN	2002	0	?	?	?	Jou R	Taipei
TWN012002010728	1	oooooooooooooooooooooooooooooooooonnnnnnnnn	000000000003771					1					Beijing			?	TWN	2002	0	?	?	?	Jou R	Taipei
TWN012002010729	1	oooooooooooooooooooooooooooooooooonnnnnnnnn	000000000003771					1					Beijing			?	TWN	2002	0	?	?	?	Jou R	Taipei
TWN012002010730	1	oooooooooooooooooooooooooooooooooonnnnnnnnn	000000000003771					1					Beijing			?	TWN	2002	0	?	?	?	Jou R	Taipei
TWN012002010731	1	oooooooooooooooooooooooooooooooooonnnnnnnnn	000000000003771					1					Beijing			?	TWN	2002	0	?	?	?	Jou R	Taipei
TWN012002010732	1	oooooooooooooooooooooooooooooooooonnnnnnnnn	000000000003771					1					Beijing			?	TWN	2002	0	?	?	?	Jou R	Taipei
TWN012002010733	1	oooooooooooooooooooooooooooooooooonnnnnnnnn	000000000003771					1					Beijing			?	TWN	2002	0	?	?	?	Jou R	Taipei
TWN012002010734	1	oooooooooooooooooooooooooooooooooonnnnnnnnn	000000000003771					1					Beijing			?	TWN	2002	0	?	?	?	Jou R	Taipei
TWN012002010735	1	oooooooooooooooooooooooooooooooooonnnnnnnnn	000000000003771					1					Beijing			?	TWN	2002	0	?	?	?	Jou R	Taipei
TWN012002010736	1	oooooooooooooooooooooooooooooooooonnnnnnnnn	000000000003771					1					Beijing			?	TWN	2002	0	?	?	?	Jou R	Taipei
TWN012002010737	1	oooooooooooooooooooooooooooooooooonnnnnnnnn	000000000003771					1					Beijing			?	TWN	2002	0	?	?	?	Jou R	Taipei
TWN012002010738	1	oooooooooooooooooooooooooooooooooonnnnnnnnn	000000000003771					1					Beijing			?	TWN	2002	0	?	?	?	Jou R	Taipei
TWN012002010739	1	oooooooooooooooooooooooooooooooooonnnnnnnnn	000000000003771					1					Beijing			?	TWN	2002	0	?	?	?	Jou R	Taipei
TWN012002010740	1	oooooooooooooooooooooooooooooooooonnnnnnnnn	000000000003771					1					Beijing			?	TWN	2002	0	?	?	?	Jou R	Taipei
TWN012002010741	1	oooooooooooooooooooooooooooooooooonnnnnnnnn	000000000003771					1					Beijing			?	TWN	2002	0	?	?	?	Jou R	Taipei
TWN012002010742	1	oooooooooooooooooooooooooooooooooonnnnnnnnn	000000000003771					1					Beijing			?	TWN	2002	0	?	?	?	Jou R	Taipei
TWN012002010743	1	oooooooooooooooooooooooooooooooooonnnnnnnnn	000000000003771					1					Beijing			?	TWN	2002	0	?	?	?	Jou R	Taipei
TWN012002010744	1	oooooooooooooooooooooooooooooooooonnnnnnnnn	000000000003771					1					Beijing			?	TWN	2002	0	?	?	?	Jou R	Taipei
TWN012002010745	1	oooooooooooooooooooooooooooooooooonnnnnnnnn	000000000003771					1					Beijing			?	TWN	2002	0	?	?	?	Jou R	Taipei
TWN012002010746	1	oooooooooooooooooooooooooooooooooonnnnnnnnn	000000000003771					1					Beijing			?	TWN	2002	0	?	?	?	Jou R	Taipei
TWN012002010747	1	oooooooooooooooooooooooooooooooooonnnnnnnnn	000000000003771					1					Beijing			?	TWN	2002	0	?	?	?	Jou R	Taipei
TWN012002010748	1	oooooooooooooooooooooooooooooooooonnnnnnnnn	000000000003771					1					Beijing			?	TWN	2002	0	?	?	?	Jou R	Taipei
TWN012002010749	1	oooooooooooooooooooooooooooooooooonnnnnnnnn	000000000003771					1					Beijing			?	TWN	2002	0	?	?	?	Jou R	Taipei
TWN012002010750	1	oooooooooooooooooooooooooooooooooonnnnnnnnn	000000000003771					1					Beijing			?	TWN	2002	0	?	?	?	Jou R	Taipei
TWN012002010751	1	oooooooooooooooooooooooooooooooooonnnnnnnnn	000000000003771					1					Beijing			?	TWN	2002	0	?	?	?	Jou R	Taipei
TWN012002010752	1	oooooooooooooooooooooooooooooooooonnnnnnnnn	000000000003771					1					Beijing			?	TWN	2002	0	?	?	?	Jou R	Taipei
TWN012002010753	1	oooooooooooooooooooooooooooooooooonnnnnnnnn	000000000003771					1					Beijing			?	TWN	2002	0	?	?	?	Jou R	Taipei
TWN012002010754	1	oooooooooooooooooooooooooooooooooonnnnnnnnn	000000000003771					1					Beijing			?	TWN	2002	0	?	?	?	Jou R	Taipei
TWN012002010755	1	oooooooooooooooooooooooooooooooooonnnnnnnnn	000000000003771					1					Beijing			?	TWN	2002	0	?	?	?	Jou R	Taipei
TWN012002010756	1	oooooooooooooooooooooooooooooooooonnnnnnnnn	000000000003771					1					Beijing			?	TWN	2002	0	?	?	?	Jou R	Taipei
TWN012002010757	1	oooooooooooooooooooooooooooooooooonnnnnnnnn	000000000003771					1					Beijing			?	TWN	2002	0	?	?	?	Jou R	Taipei
TWN012002010758	1	oooooooooooooooooooooooooooooooooonnnnnnnnn	000000000003771					1					Beijing			?	TWN	2002	0	?	?	?	Jou R	Taipei
TWN012002010759	1	oooooooooooooooooooooooooooooooooonnnnnnnnn	000000000003771					1					Beijing			?	TWN	2002	0	?	?	?	Jou R	Taipei
TWN012002010760	1	oooooooooooooooooooooooooooooooooonnnnnnnnn	000000000003771					1					Beijing			?	TWN	2002	0	?	?	?	Jou R	Taipei
TWN012002010761	1	oooooooooooooooooooooooooooooooooonnnnnnnnn	000000000003771					1					Beijing			?	TWN	2002	0	?	?	?	Jou R	Taipei
TWN012002010762	1	oooooooooooooooooooooooooooooooooonnnnnnnnn	000000000003771					1					Beijing			?	TWN	2002	0	?	?	?	Jou R	Taipei
TWN012002010763	1	oooooooooooooooooooooooooooooooooonnnnnnnnn	000000000003771					1					Beijing			?	TWN	2002	0	?	?	?	Jou R	Taipei
TWN012002010764	1	oooooooooooooooooooooooooooooooooonnnnnnnnn	000000000003771					1					Beijing			?	TWN	2002	0	?	?	?	Jou R	Taipei
TWN012002010765	1	oooooooooooooooooooooooooooooooooonnnnnnnnn	000000000003771					1					Beijing			?	TWN	2002	0	?	?	?	Jou R	Taipei
TWN012002010766	1	oooooooooooooooooooooooooooooooooonnnnnnnnn	000000000003771					1					Beijing			?	TWN	2002	0	?	?	?	Jou R	Taipei
TWN012002010767	1	oooooooooooooooooooooooooooooooooonnnnnnnnn	000000000003771					1					Beijing			?	TWN	2002	0	?	?	?	Jou R	Taipei
TWN012002010768	1	oooooooooooooooooooooooooooooooooonnnnnnnnn	000000000003771					1					Beijing			?	TWN	2002	0	?	?	?	Jou R	Taipei
TWN012002010769	1	oooooooooooooooooooooooooooooooooonnnnnnnnn	000000000003771					1					Beijing			?	TWN	2002	0	?	?	?	Jou R	Taipei
TWN012002010770	1	oooooooooooooooooooooooooooooooooonnnnnnnnn	000000000003771					1					Beijing			?	TWN	2002	0	?	?	?	Jou R	Taipei
TWN012002010771	1	oooooooooooooooooooooooooooooooooonnnnnnnnn	000000000003771					1					Beijing			?	TWN	2002	0	?	?	?	Jou R	Taipei
TWN012002010772	1	oooooooooooooooooooooooooooooooooonnnnnnnnn	000000000003771					1					Beijing			?	TWN	2002	0	?	?	?	Jou R	Taipei
TWN012002010773	1	oooooooooooooooooooooooooooooooooonnnnnnnnn	000000000003771					1					Beijing			?	TWN	2002	0	?	?	?	Jou R	Taipei
TWN012002010774	1	oooooooooooooooooooooooooooooooooonnnnnnnnn	000000000003771					1					Beijing			?	TWN	2002	0	?	?	?	Jou R	Taipei
TWN012002010775	1	oooooooooooooooooooooooooooooooooonnnnnnnnn	000000000003771					1					Beijing			?	TWN	2002	0	?	?	?	Jou R	Taipei
TWN012002010776	1	oooooooooooooooooooooooooooooooooonnnnnnnnn	000000000003771					1					Beijing			?	TWN	2002	0	?	?	?	Jou R	Taipei
TWN012002010777	1	oooooooooooooooooooooooooooooooooonnnnnnnnn	000000000003771					1					Beijing			?	TWN	2002	0	?	?	?	Jou R	Taipei
TWN012002010778	1	oooooooooooooooooooooooooooooooooonnnnnnnnn	000000000003771					1					Beijing			?	TWN	2002	0	?	?	?	Jou R	Taipei
TWN012002010779	1	oooooooooooooooooooooooooooooooooonnnnnnnnn	000000000003771					1					Beijing			?	TWN	2002	0	?	?	?	Jou R	Taipei
TWN012002010780	1	oooooooooooooooooooooooooooooooooonnnnnnnnn	000000000003771					1					Beijing			?	TWN	2002	0	?	?	?	Jou R	Taipei
TWN012002010781	1	oooooooooooooooooooooooooooooooooonnnnnnnnn	000000000003771					1					Beijing			?	TWN	2002	0	?	?	?	Jou R	Taipei
TWN012002010782	1	oooooooooooooooooooooooooooooooooonnnnnnnnn	000000000003771					1					Beijing			?	TWN	2002	0	?	?	?	Jou R	Taipei
TWN012002010783	1	oooooooooooooooooooooooooooooooooonnnnnnnnn	000000000003771					1					Beijing			?	TWN	2002	0	?	?	?	Jou R	Taipei
TWN012002010784	1	oooooooooooooooooooooooooooooooooonnnnnnnnn	000000000003771					1					Beijing			?	TWN	2002	0	?	?	?	Jou R	Taipei
TWN012002010785	1	oooooooooooooooooooooooooooooooooonnnnnnnnn	000000000003771					1					Beijing			?	TWN	2002	0	?	?	?	Jou R	Taipei
TWN012002010786	1	oooooooooooooooooooooooooooooooooonnnnnnnnn	000000000003771					1					Beijing			?	TWN	2002	0	?	?	?	Jou R	Taipei
TWN012002010787	1	oooooooooooooooooooooooooooooooooonnnnnnnnn	000000000003771					1					Beijing			?	TWN	2002	0	?	?	?	Jou R	Taipei
TWN012002010788	1	oooooooooooooooooooooooooooooooooonnnnnnnnn	000000000003771					1					Beijing			?	TWN	2002	0	?	?	?	Jou R	Taipei
TWN012002010789	1	oooooooooooooooooooooooooooooooooonnnnnnnnn	000000000003771					1					Beijing			?	TWN	2002	0	?	?	?	Jou R	Taipei
TWN012002010790	1	oooooooooooooooooooooooooooooooooonnnnnnnnn	000000000003771					1					Beijing			?	TWN	2002	0	?	?	?	Jou R	Taipei
TWN012002010791	1	oooooooooooooooooooooooooooooooooonnnnnnnnn	000000000003771					1					Beijing			?	TWN	2002	0	?	?	?	Jou R	Taipei
TWN012002010792	1	oooooooooooooooooooooooooooooooooonnnnnnnnn	000000000003771					1					Beijing			?	TWN	2002	0	?	?	?	Jou R	Taipei
TWN012002010793	1	oooooooooooooooooooooooooooooooooonnnnnnnnn	000000000003771					1					Beijing			?	TWN	2002	0	?	?	?	Jou R	Taipei
TWN012002010794	1	oooooooooooooooooooooooooooooooooonnnnnnnnn	000000000003771					1					Beijing			?	TWN	2002	0	?	?	?	Jou R	Taipei
TWN012002010795	1	oooooooooooooooooooooooooooooooooonnnnnnnnn	000000000003771					1					Beijing			?	TWN	2002	0	?	?	?	Jou R	Taipei
TWN012002010796	1	oooooooooooooooooooooooooooooooooonnnnnnnnn	000000000003771					1					Beijing			?	TWN	2002	0	?	?	?	Jou R	Taipei
TWN012002010797	1	oooooooooooooooooooooooooooooooooonnnnnnnnn	000000000003771					1					Beijing			?	TWN	2002	0	?	?	?	Jou R	Taipei
TWN012002010798	1	oooooooooooooooooooooooooooooooooonnnnnnnnn	000000000003771					1					Beijing			?	TWN	2002	0	?	?	?	Jou R	Taipei
TWN012002010799	1	oooooooooooooooooooooooooooooooooonnnnnnnnn	000000000003771					1					Beijing			?	TWN	2002	0	?	?	?	Jou R	Taipei
TWN012002010800	1	oooooooooooooooooooooooooooooooooonnnnnnnnn	000000000003771					1					Beijing			?	TWN	2002	0	?	?	?	Jou R	Taipei
TWN012002010801	1	oooooooooooooooooooooooooooooooooonnnnnnnnn	000000000003771					1					Beijing			?	TWN	2002	0	?	?	?	Jou R	Taipei
TWN012002010802	1	oooooooooooooooooooooooooooooooooonnnnnnnnn	000000000003771					1					Beijing			?	TWN	2002	0	?	?	?	Jou R	Taipei
TWN012002010803	1	oooooooooooooooooooooooooooooooooonnnnnnnnn	000000000003771					1					Beijing			?	TWN	2002	0	?	?	?	Jou R	Taipei
TWN012002010804	1	oooooooooooooooooooooooooooooooooonnnnnnnnn	000000000003771					1					Beijing			?	TWN	2002	0	?	?	?	Jou R	Taipei
TWN012002010805	1	oooooooooooooooooooooooooooooooooonnnnnnnnn	000000000003771					1					Beijing			?	TWN	2002	0	?	?	?	Jou R	Taipei
TWN012002010806	1	oooooooooooooooooooooooooooooooooonnnnnnnnn	000000000003771					1					Beijing			?	TWN	2002	0	?	?	?	Jou R	Taipei
TWN012002010807	1	oooooooooooooooooooooooooooooooooonnnnnnnnn	000000000003771					1					Beijing			?	TWN	2002	0	?	?	?	Jou R	Taipei
TWN012002010808	1	oooooooooooooooooooooooooooooooooonnnnnnnnn	000000000003771					1					Beijing			?	TWN	2002	0	?	?	?	Jou R	Taipei
TWN012002010809	1	oooooooooooooooooooooooooooooooooonnnnnnnnn	000000000003771					1					Beijing			?	TWN	2002	0	?	?	?	Jou R	Taipei
TWN012002010810	1	oooooooooooooooooooooooooooooooooonnnnnnnnn	000000000003771					1					Beijing			?	TWN	2002	0	?	?	?	Jou R	Taipei
TWN012002010811	1	oooooooooooooooooooooooooooooooooonnnnnnnnn	000000000003771					1					Beijing			?	TWN	2002	0	?	?	?	Jou R	Taipei
TWN012002010812	1	oooooooooooooooooooooooooooooooooonnnnnnnnn	000000000003771					1					Beijing			?	TWN	2002	0	?	?	?	Jou R	Taipei
TWN012002010813	1	oooooooooooooooooooooooooooooooooonnnnnnnnn	000000000003771					1					Beijing			?	TWN	2002	0	?	?	?	Jou R	Taipei
TWN012002010814	1	oooooooooooooooooooooooooooooooooonnnnnnnnn	000000000003771					1					Beijing			?	TWN	2002	0	?	?	?	Jou R	Taipei
TWN012002010815	1	oooooooooooooooooooooooooooooooooonnnnnnnnn	000000000003771					1					Beijing			?	TWN	2002	0	?	?	?	Jou R	Taipei
TWN012002010816	1	oooooooooooooooooooooooooooooooooonnnnnnnnn	000000000003771					1					Beijing			?	TWN	2002	0	?	?	?	Jou R	Taipei
TWN012002010817	1	oooooooooooooooooooooooooooooooooonnnnnnnnn	000000000003771					1					Beijing			?	TWN	2002	0	?	?	?	Jou R	Taipei
TWN012002010818	1	oooooooooooooooooooooooooooooooooonnnnnnnnn	000000000003771					1					Beijing			?	TWN	2002	0	?	?	?	Jou R	Taipei
TWN012002010819	1	oooooooooooooooooooooooooooooooooonnnnnnnnn	000000000003771					1					Beijing			?	TWN	2002	0	?	?	?	Jou R	Taipei
TWN012002010820	1	oooooooooooooooooooooooooooooooooonnnnnnnnn	000000000003771					1					Beijing			?	TWN	2002	0	?	?	?	Jou R	Taipei
TWN012002010821	1	oooooooooooooooooooooooooooooooooonnnnnnnnn	000000000003771					1					Beijing			?	TWN	2002	0	?	?	?	Jou R	Taipei
TWN012002010822	1	oooooooooooooooooooooooooooooooooonnnnnnnnn	000000000003771					1					Beijing			?	TWN	2002	0	?	?	?	Jou R	Taipei
TWN012002010823	1	oooooooooooooooooooooooooooooooooonnnnnnnnn	000000000003771					1					Beijing			?	TWN	2002	0	?	?	?	Jou R	Taipei
TWN012002010824	1	oooooooooooooooooooooooooooooooooonnnnnnnnn	000000000003771					1					Beijing			?	TWN	2002	0	?	?	?	Jou R	Taipei
TWN012002010825	1	oooooooooooooooooooooooooooooooooonnnnnnnnn	000000000003771					1					Beijing			?	TWN	2002	0	?	?	?	Jou R	Taipei
TWN012002010826	1	oooooooooooooooooooooooooooooooooonnnnnnnnn	000000000003771					1					Beijing			?	TWN	2002	0	?	?	?	Jou R	Taipei
TWN012002010827	1	oooooooooooooooooooooooooooooooooonnnnnnnnn	000000000003771					1					Beijing			?	TWN	2002	0	?	?	?	Jou R	Taipei
TWN012002010828	1	oooooooooooooooooooooooooooooooooonnnnnnnnn	000000000003771					1					Beijing			?	TWN	2002	0	?	?	?	Jou R	Taipei
TWN012002010829	1	oooooooooooooooooooooooooooooooooonnnnnnnnn	000000000003771					1					Beijing			?	TWN	2002	0	?	?	?	Jou R	Taipei
TWN012002010830	1	oooooooooooooooooooooooooooooooooonnnnnnnnn	000000000003771					1					Beijing			?	TWN	2002	0	?	?	?	Jou R	Taipei
TWN012002010831	1	oooooooooooooooooooooooooooooooooonnnnnnnnn	000000000003771					1					Beijing			?	TWN	2002	0	?	?	?	Jou R	Taipei
TWN012002010832	1	oooooooooooooooooooooooooooooooooonnnnnnnnn	000000000003771					1					Beijing			?	TWN	2002	0	?	?	?	Jou R	Taipei
TWN012002010833	1	oooooooooooooooooooooooooooooooooonnnnnnnnn	000000000003771					1					Beijing			?	TWN	2002	0	?	?	?	Jou R	Taipei
TWN012002010834	1	oooooooooooooooooooooooooooooooooonnnnnnnnn	000000000003771					1					Beijing			?	TWN	2002	0	?	?	?	Jou R	Taipei
TWN012002010835	1	oooooooooooooooooooooooooooooooooonnnnnnnnn	000000000003771					1					Beijing			?	TWN	2002	0	?	?	?	Jou R	Taipei
TWN012002010836	1	oooooooooooooooooooooooooooooooooonnnnnnnnn	000000000003771					1					Beijing			?	TWN	2002	0	?	?	?	Jou R	Taipei
TWN012002010837	1	oooooooooooooooooooooooooooooooooonnnnnnnnn	000000000003771					1					Beijing			?	TWN	2002	0	?	?	?	Jou R	Taipei
TWN012002010838	1	oooooooooooooooooooooooooooooooooonnnnnnnnn	000000000003771					1					Beijing			?	TWN	2002	0	?	?	?	Jou R	Taipei
TWN012002010839	1	oooooooooooooooooooooooooooooooooonnnnnnnnn	000000000003771					1					Beijing			?	TWN	2002	0	?	?	?	Jou R	Taipei
TWN012002010840	1	oooooooooooooooooooooooooooooooooonnnnnnnnn	000000000003771					1					Beijing			?	TWN	2002	0	?	?	?	Jou R	Taipei
TWN012002010841	1	oooooooooooooooooooooooooooooooooonnnnnnnnn	000000000003771					1					Beijing			?	TWN	2002	0	?	?	?	Jou R	Taipei
TWN012002010842	1	oooooooooooooooooooooooooooooooooonnnnnnnnn	000000000003771					1					Beijing			?	TWN	2002	0	?	?	?	Jou R	Taipei
TWN012002010843	1	oooooooooooooooooooooooooooooooooonnnnnnnnn	000000000003771					1					Beijing			?	TWN	2002	0	?	?	?	Jou R	Taipei
TWN012002010844	1	oooooooooooooooooooooooooooooooooonnnnnnnnn	000000000003771					1					Beijing			?	TWN	2002	0	?	?	?	Jou R	Taipei
TWN012002010845	1	oooooooooooooooooooooooooooooooooonnnnnnnnn	000000000003771					1					Beijing			?	TWN	2002	0	?	?	?	Jou R	Taipei
TWN012002010846	1	oooooooooooooooooooooooooooooooooonnnnnnnnn	000000000003771					1					Beijing			?	TWN	2002	0	?	?	?	Jou R	Taipei
TWN012002010847	1	oooooooooooooooooooooooooooooooooonnnnnnnnn	000000000003771					1					Beijing			?	TWN	2002	0	?	?	?	Jou R	Taipei
TWN012002010848	1	oooooooooooooooooooooooooooooooooonnnnnnnnn	000000000003771					1					Beijing			?	TWN	2002	0	?	?	?	Jou R	Taipei
TWN012002010849	1	oooooooooooooooooooooooooooooooooonnnnnnnnn	000000000003771					1					Beijing			?	TWN	2002	0	?	?	?	Jou R	Taipei
TWN012002010850	1	oooooooooooooooooooooooooooooooooonnnnnnnnn	000000000003771					1					Beijing			?	TWN	2002	0	?	?	?	Jou R	Taipei
TWN012002010851	1	oooooooooooooooooooooooooooooooooonnnnnnnnn	000000000003771					1					Beijing			?	TWN	2002	0	?	?	?	Jou R	Taipei
TWN012002010852	1	oooooooooooooooooooooooooooooooooonnnnnnnnn	000000000003771					1					Beijing			?	TWN	2002	0	?	?	?	Jou R	Taipei
TWN012002010853	1	oooooooooooooooooooooooooooooooooonnnnnnnnn	000000000003771					1					Beijing			?	TWN	2002	0	?	?	?	Jou R	Taipei
TWN012002010854	1	oooooooooooooooooooooooooooooooooonnnnnnnnn	000000000003771					1					Beijing			?	TWN	2002	0	?	?	?	Jou R	Taipei
TWN012002010855	1	oooooooooooooooooooooooooooooooooonnnnnnnnn	000000000003771					1					Beijing			?	TWN	2002	0	?	?	?	Jou R	Taipei
TWN012002010856	1	oooooooooooooooooooooooooooooooooonnnnnnnnn	000000000003771					1					Beijing			?	TWN	2002	0	?	?	?	Jou R	Taipei
TWN012002010857	1	oooooooooooooooooooooooooooooooooonnnnnnnnn	000000000003771					1					Beijing			?	TWN	2002	0	?	?	?	Jou R	Taipei
TWN012002010858	1	oooooooooooooooooooooooooooooooooonnnnnnnnn	000000000003771					1					Beijing			?	TWN	2002	0	?	?	?	Jou R	Taipei
TWN012002010859	1	oooooooooooooooooooooooooooooooooonnnnnnnnn	000000000003771					1					Beijing			?	TWN	2002	0	?	?	?	Jou R	Taipei
TWN012002010860	1	oooooooooooooooooooooooooooooooooonnnnnnnnn	000000000003771					1					Beijing			?	TWN	2002	0	?	?	?	Jou R	Taipei
TWN012002010861	1	oooooooooooooooooooooooooooooooooonnnnnnnnn	000000000003771					1					Beijing			?	TWN	2002	0	?	?	?	Jou R	Taipei
TWN012002010862	1	oooooooooooooooooooooooooooooooooonnnnnnnnn	000000000003771					1					Beijing			?	TWN	2002	0	?	?	?	Jou R	Taipei
TWN012002010863	1	oooooooooooooooooooooooooooooooooonnnnnnnnn	000000000003771					1					Beijing			?	TWN	2002	0	?	?	?	Jou R	Taipei
TWN012002010864	1	oooooooooooooooooooooooooooooooooonnnnnnnnn	000000000003771					1					Beijing			?	TWN	2002	0	?	?	?	Jou R	Taipei
TWN012002010865	1	oooooooooooooooooooooooooooooooooonnnnnnnnn	000000000003771					1					Beijing			?	TWN	2002	0	?	?	?	Jou R	Taipei
TWN012002010866	1	oooooooooooooooooooooooooooooooooonnnnnnnnn	000000000003771					1					Beijing			?	TWN	2002	0	?	?	?	Jou R	Taipei
TWN012002010867	1	oooooooooooooooooooooooooooooooooonnnnnnnnn	000000000003771					1					Beijing			?	TWN	2002	0	?	?	?	Jou R	Taipei
TWN012002010868	1	oooooooooooooooooooooooooooooooooonnnnnnnnn	000000000003771					1					Beijing			?	TWN	2002	0	?	?	?	Jou R	Taipei
TWN012002010869	1	oooooooooooooooooooooooooooooooooonnnnnnnnn	000000000003771					1					Beijing			?	TWN	2002	0	?	?	?	Jou R	Taipei
TWN012002010870	1	oooooooooooooooooooooooooooooooooonnnnnnnnn	000000000003771					1					Beijing			?	TWN	2002	0	?	?	?	Jou R	Taipei
TWN012002010871	1	oooooooooooooooooooooooooooooooooonnnnnnnnn	000000000003771					1					Beijing			?	TWN	2002	0	?	?	?	Jou R	Taipei
TWN012002010872	1	oooooooooooooooooooooooooooooooooonnnnnnnnn	000000000003771					1					Beijing			?	TWN	2002	0	?	?	?	Jou R	Taipei
TWN012002010873	1	oooooooooooooooooooooooooooooooooonnnnnnnnn	000000000003771					1					Beijing			?	TWN	2002	0	?	?	?	Jou R	Taipei
TWN012002010874	1	oooooooooooooooooooooooooooooooooonnnnnnnnn	000000000003771					1					Beijing			?	TWN	2002	0	?	?	?	Jou R	Taipei
TWN012002010875	1	oooooooooooooooooooooooooooooooooonnnnnnnnn	000000000003771					1					Beijing			?	TWN	2002	0	?	?	?	Jou R	Taipei
TWN012002010876	1	oooooooooooooooooooooooooooooooooonnnnnnnnn	000000000003771					1					Beijing			?	TWN	2002	0	?	?	?	Jou R	Taipei
TWN012002010877	1	oooooooooooooooooooooooooooooooooonnnnnnnnn	000000000003771					1					Beijing			?	TWN	2002	0	?	?	?	Jou R	Taipei
MDG011994011104	1	oooooooooooooooooooooooooooooooooonnnnnnnnn	000000000003771					1					Beijing			?	MDG	1994	0	?	?	?	Ferdinand S	Antananarivo
MDG011994011114	1	oooooooooooooooooooooooooooooooooonnnnnnnnn	000000000003771					1					Beijing			?	MDG	1994	0	?	?	?	Ferdinand S	Antananarivo
MDG011995011159	1	oooooooooooooooooooooooooooooooooonnnnnnnnn	000000000003771					1					Beijing			?	MDG	1995	0	?	?	?	Ferdinand S	Antananarivo
MDG011995011172	1	oooooooooooooooooooooooooooooooooonnnnnnnnn	000000000003771					1					Beijing			?	MDG	1995	0	?	?	?	Ferdinand S	Antananarivo
MDG011995011183	1	oooooooooooooooooooooooooooooooooonnnnnnnnn	000000000003771					1					Beijing			?	MDG	1995	0	?	?	?	Ferdinand S	Antananarivo
MDG011995011192	1	oooooooooooooooooooooooooooooooooonnnnnnnnn	000000000003771					1					Beijing			?	MDG	1995	0	?	?	?	Ferdinand S	Antananarivo
MDG011995011206	1	oooooooooooooooooooooooooooooooooonnnnnnnnn	000000000003771					1					Beijing			?	MDG	1995	0	?	?	?	Ferdinand S	Antananarivo
MDG011995011219	1	oooooooooooooooooooooooooooooooooonnnnnnnnn	000000000003771					1					Beijing			?	MDG	1995	0	?	?	?	Ferdinand S	Antananarivo
MDG011995011275	1	oooooooooooooooooooooooooooooooooonnnnnnnnn	000000000003771					1					Beijing			?	MDG	1995	0	?	?	?	Ferdinand S	Antananarivo
MDG011995011286	1	oooooooooooooooooooooooooooooooooonnnnnnnnn	000000000003771					1					Beijing			?	MDG	1995	0	?	?	?	Ferdinand S	Antananarivo
MOZ011996011311	1	oooooooooooooooooooooooooooooooooonnnnnnnnn	000000000003771					1					Beijing			?	MOZ	1996	0	?	?	?	Ferdinand S	Maputo
MOZ011996011312	1	oooooooooooooooooooooooooooooooooonnnnnnnnn	000000000003771					1					Beijing			?	MOZ	1996	0	?	?	?	Ferdinand S	Maputo
MUS011996011313	1	oooooooooooooooooooooooooooooooooonnnnnnnnn	000000000003771					1					Beijing			?	MUS	1996	0	?	?	?	Ferdinand S	Port Louis
MUS011996011315	1	oooooooooooooooooooooooooooooooooonnnnnnnnn	000000000003771					1					Beijing			?	MUS	1996	0	?	?	?	Ferdinand S	Port Louis
MUS011996011320	1	oooooooooooooooooooooooooooooooooonnnnnnnnn	000000000003771					1					Beijing			?	MUS	1996	0	?	?	?	Ferdinand S	Port Louis
MUS011996011327	1	oooooooooooooooooooooooooooooooooonnnnnnnnn	000000000003771					1					Beijing			?	MUS	1996	0	?	?	?	Ferdinand S	Port Louis
MUS011996011328	1	oooooooooooooooooooooooooooooooooonnnnnnnnn	000000000003771					1					Beijing			?	MUS	1996	0	?	?	?	Ferdinand S	Port Louis
MUS011996011329	1	oooooooooooooooooooooooooooooooooonnnnnnnnn	000000000003771					1					Beijing			?	MUS	1996	0	?	?	?	Ferdinand S	Port Louis
MUS011996011331	1	oooooooooooooooooooooooooooooooooonnnnnnnnn	000000000003771					1					Beijing			?	MUS	1996	0	?	?	?	Ferdinand S	Port Louis
MUS011996011332	1	oooooooooooooooooooooooooooooooooonnnnnnnnn	000000000003771					1					Beijing			?	MUS	1996	0	?	?	?	Ferdinand S	Port Louis
KGZ012008011723	1	oooooooooooooooooooooooooooooooooonnnnnnnnn	000000000003771	223325153533				1	16				Beijing			KGZ	KGZ	2008	0	M	?	negative	Isakova J	Bishkek	Sex: M - Ethnicity: Kyrgyz - 2nd investigator: Valcheva, V. - HIV(-) - Tb microscopy (+) ; Patient from prison -Lung Tb
KGZ012008111724	1	oooooooooooooooooooooooooooooooooonnnnnnnnn	000000000003771	223325153533				1	16				Beijing			KGZ	KGZ	2008	1	M	?	negative	Isakova J	Bishkek	Sex: M - Ethnicity: Kyrgyz - 2nd investigator: Valcheva, V. - HIV(-) - Tb microscopy (+) - RIF-S - INH-S; Patient from prison -Lung Tb
KGZ012008111727	1	oooooooooooooooooooooooooooooooooonnnnnnnnn	000000000003771	223325153543				1	1153				Beijing			KGZ	KGZ	2008	1	M	?	negative	Isakova J	Bishkek	Sex: M - Ethnicity: Kyrgyz - 2nd investigator: Valcheva, V. - HIV(-) - Tb microscopy (+) - RIF-S - INH-S; Patient from prison -Lung Tb
KGZ012008111730	1	oooooooooooooooooooooooooooooooooonnnnnnnnn	000000000003771	223325153533				1	16				Beijing			KGZ	KGZ	2008	1	M	?	negative	Isakova J	Bishkek	Sex: M - Ethnicity: Kyrgyz - 2nd investigator: Valcheva, V. - HIV(-) - Tb microscopy (+) - RIF-S - INH-S; Patient from prison -Lung Tb
KGZ012008111731	1	oooooooooooooooooooooooooooooooooonnnnnnnnn	000000000003771	223325153533				1	16				Beijing			KGZ	KGZ	2008	1	M	?	negative	Isakova J	Bishkek	Sex: M - Ethnicity: Kyrgyz - 2nd investigator: Valcheva, V. - HIV(-) - Tb microscopy (+) - RIF-S - INH-S; Patient from prison -Lung Tb
KGZ012008111733	1	oooooooooooooooooooooooooooooooooonnnnnnnnn	000000000003771	223325153543				1	1153				Beijing			KGZ	KGZ	2008	1	M	?	negative	Isakova J	Bishkek	Sex: M - Ethnicity: Kyrgyz - 2nd investigator: Valcheva, V. - HIV(-) - Tb microscopy (+) - RIF-S - INH-S; Patient from prison -Lung Tb
KGZ012008111734	1	oooooooooooooooooooooooooooooooooonnnnnnnnn	000000000003771	223325153533				1	16				Beijing			KGZ	KGZ	2008	1	M	?	negative	Isakova J	Bishkek	Sex: M - Ethnicity: Kyrgyz - 2nd investigator: Valcheva, V. - HIV(-) - Tb microscopy (+) - RIF-S - INH-S; Patient from prison -Lung Tb
KGZ012008111735	1	oooooooooooooooooooooooooooooooooonnnnnnnnn	000000000003771	223325153533				1	16				Beijing			KGZ	KGZ	2008	1	M	?	negative	Isakova J	Bishkek	Sex: M - Ethnicity: Kyrgyz - 2nd investigator: Valcheva, V. - HIV(-) - Tb microscopy (+) - RIF-S - INH-S; Patient from prison -Lung Tb
KGZ012008111740	1	oooooooooooooooooooooooooooooooooonnnnnnnnn	000000000003771	223325153533				1	16				Beijing			KGZ	KGZ	2008	1	M	?	negative	Isakova J	Bishkek	Sex: M - Ethnicity: Kyrgyz - 2nd investigator: Valcheva, V. - HIV(-) - Tb microscopy (+) - RIF-S - INH-S; Patient from prison -Lung Tb
KGZ012008111741	1	oooooooooooooooooooooooooooooooooonnnnnnnnn	000000000003771	223325153533				1	16				Beijing			KGZ	KGZ	2008	1	M	?	negative	Isakova J	Bishkek	Sex: M - Ethnicity: Kyrgyz - 2nd investigator: Valcheva, V. - HIV(-) - Tb microscopy (+) - RIF-S - INH-S; Patient from prison -Lung Tb
KGZ012008111742	1	oooooooooooooooooooooooooooooooooonnnnnnnnn	000000000003771	223325153533				1	16				Beijing			KGZ	KGZ	2008	1	M	?	negative	Isakova J	Bishkek	Sex: M - Ethnicity: Kyrgyz - 2nd investigator: Valcheva, V. - HIV(-) - Tb microscopy (+) - RIF-S - INH-S; Patient from prison -Lung Tb
KGZ012008211743	1	oooooooooooooooooooooooooooooooooonnnnnnnnn	000000000003771	223325153533				1	16				Beijing			KGZ	KGZ	2008	2	M	?	negative	Isakova J	Bishkek	Sex: M - Ethnicity: Kyrgyz - 2nd investigator: Valcheva, V. - HIV(-) - Tb microscopy (+) - RIF(Asp516Tyr) - INH(Ser315Thr); Patient from prison -Lung Tb
KGZ012008211744	1	oooooooooooooooooooooooooooooooooonnnnnnnnn	000000000003771	223325153533				1	16				Beijing			KGZ	KGZ	2008	2	M	?	negative	Isakova J	Bishkek	Sex: M - Ethnicity: Kyrgyz - 2nd investigator: Valcheva, V. - HIV(-) - Tb microscopy (+) - RIF(Ser531Leu) - INH(Ser315Thr); Patient from prison -Lung Tb
KGZ012008211745	1	oooooooooooooooooooooooooooooooooonnnnnnnnn	000000000003771	223325153433				1	592				Beijing			KGZ	KGZ	2008	2	M	?	negative	Isakova J	Bishkek	Sex: M - Ethnicity: Kyrgyz - 2nd investigator: Valcheva, V. - HIV(-) - Tb microscopy (+) - RIF(Ser531Leu) - INH(Ser315Thr); Patient from prison -Lung Tb
KGZ012008211746	1	oooooooooooooooooooooooooooooooooonnnnnnnnn	000000000003771	223325153533				1	16				Beijing			KGZ	KGZ	2008	2	M	?	negative	Isakova J	Bishkek	Sex: M - Ethnicity: Kyrgyz - 2nd investigator: Valcheva, V. - HIV(-) - Tb microscopy (+) - RIF(Ser531Leu) - INH(Ser315Thr); Patient from prison -Lung Tb
KGZ012008211747	1	oooooooooooooooooooooooooooooooooonnnnnnnnn	000000000003771	223325153533				1	16				Beijing			KGZ	KGZ	2008	2	M	?	negative	Isakova J	Bishkek	Sex: M - Ethnicity: Kyrgyz - 2nd investigator: Valcheva, V. - HIV(-) - Tb microscopy (+) - RIF(Ser531Leu) - INH(Ser315Thr); Patient from prison -Lung Tb
KGZ012008211748	1	oooooooooooooooooooooooooooooooooonnnnnnnnn	000000000003771					1					Beijing			KGZ	KGZ	2008	2	M	?	negative	Isakova J	Bishkek	Sex: M - Ethnicity: Kyrgyz - 2nd investigator: Valcheva, V. - HIV(-) - Tb microscopy (+) - RIF(Ser531Leu+Leu511Arg) - INH(Ser315Thr); Patient from prison -Lung Tb
KGZ012008211749	1	oooooooooooooooooooooooooooooooooonnnnnnnnn	000000000003771					1					Beijing			KGZ	KGZ	2008	2	M	?	negative	Isakova J	Bishkek	Sex: M - Ethnicity: Kyrgyz - 2nd investigator: Valcheva, V. - HIV(-) - Tb microscopy (+) - RIF(Ser531Leu) - INH(Ser315Thr); Patient from prison -Lung Tb
KGZ012008211750	1	oooooooooooooooooooooooooooooooooonnnnnnnnn	000000000003771	223325153533				1	16				Beijing			KGZ	KGZ	2008	2	M	?	negative	Isakova J	Bishkek	Sex: M - Ethnicity: Kyrgyz - 2nd investigator: Valcheva, V. - HIV(-) - Tb microscopy (+) - RIF(Ser531Leu) - INH(Ser315Thr); Patient from prison -Lung Tb
KGZ012008211751	1	oooooooooooooooooooooooooooooooooonnnnnnnnn	000000000003771	223325163533				1	83				Beijing			KGZ	KGZ	2008	2	M	?	negative	Isakova J	Bishkek	Sex: M - Ethnicity: Kyrgyz - 2nd investigator: Valcheva, V. - HIV(-) - Tb microscopy (+) - RIF(Ser531Leu) - INH(Ser315Thr); Patient from prison -Lung Tb
KGZ012008211752	1	oooooooooooooooooooooooooooooooooonnnnnnnnn	000000000003771	223325153433				1	592				Beijing			KGZ	KGZ	2008	2	M	?	negative	Isakova J	Bishkek	Sex: M - Ethnicity: Kyrgyz - 2nd investigator: Valcheva, V. - HIV(-) - Tb microscopy (+) - RIF(Ser531Leu) - INH(Ser315Thr); Patient from prison -Lung Tb
KGZ012008211753	1	oooooooooooooooooooooooooooooooooonnnnnnnnn	000000000003771	223325153533				1	16				Beijing			KGZ	KGZ	2008	2	M	?	negative	Isakova J	Bishkek	Sex: M - Ethnicity: Kyrgyz - 2nd investigator: Valcheva, V. - HIV(-) - Tb microscopy (+) - RIF(Ser531Leu) - INH(Ser315Thr); Patient from prison -Lung Tb
KGZ012008211754	1	oooooooooooooooooooooooooooooooooonnnnnnnnn	000000000003771	223325153533				1	16				Beijing			KGZ	KGZ	2008	2	M	?	negative	Isakova J	Bishkek	Sex: M - Ethnicity: Kyrgyz - 2nd investigator: Valcheva, V. - HIV(-) - Tb microscopy (+) - RIF(Ser531Leu) - INH(Ser315Thr); Patient from prison -Lung Tb
KGZ012008211755	1	oooooooooooooooooooooooooooooooooonnnnnnnnn	000000000003771	223325153533				1	16				Beijing			KGZ	KGZ	2008	2	M	?	negative	Isakova J	Bishkek	Sex: M - Ethnicity: Kyrgyz - 2nd investigator: Valcheva, V. - HIV(-) - Tb microscopy (+) - RIF(Leu511Pro) - INH(Ser315Thr); Patient from prison -Lung Tb
KGZ012008211756	1	oooooooooooooooooooooooooooooooooonnnnnnnnn	000000000003771	223325153533				1	16				Beijing			KGZ	KGZ	2008	2	M	?	negative	Isakova J	Bishkek	Sex: M - Ethnicity: Kyrgyz - 2nd investigator: Valcheva, V. - HIV(-) - Tb microscopy (+) - RIF(Ser531Leu) - INH(Ser315Thr); Patient from prison -Lung Tb
KGZ012008211757	1	oooooooooooooooooooooooooooooooooonnnnnnnnn	000000000003771	223325153533				1	16				Beijing			KGZ	KGZ	2008	2	M	?	negative	Isakova J	Bishkek	Sex: M - Ethnicity: Kyrgyz - 2nd investigator: Valcheva, V. - HIV(-) - Tb microscopy (+) - RIF(Leu511Pro) - INH(Ser315Thr); Patient from prison -Lung Tb
KGZ012008311758	1	oooooooooooooooooooooooooooooooooonnnnnnnnn	000000000003771	223325153523				1	203				Beijing			KGZ	KGZ	2008	3	M	?	negative	Isakova J	Bishkek	Sex: M - Ethnicity: Kyrgyz - 2nd investigator: Valcheva, V. - HIV(-) - Tb microscopy (+) - RIF-S - INH(Ser315Thr); Patient from prison -Lung Tb
KGZ012008311760	1	oooooooooooooooooooooooooooooooooonnnnnnnnn	000000000003771	223325173533				1	17				Beijing			KGZ	KGZ	2008	3	M	?	negative	Isakova J	Bishkek	Sex: M - Ethnicity: Kyrgyz - 2nd investigator: Valcheva, V. - HIV(-) - Tb microscopy (+) - RIF-S - INH(Ser315Thr); Patient from prison -Lung Tb
KGZ012008311761	1	oooooooooooooooooooooooooooooooooonnnnnnnnn	000000000003771	222325163533				1	Orphan				Beijing			KGZ	KGZ	2008	3	M	?	negative	Isakova J	Bishkek	Sex: M - Ethnicity: Kyrgyz - 2nd investigator: Valcheva, V. - HIV(-) - Tb microscopy (+) - RIF-S - INH(Ser315Thr); Patient from prison -Lung Tb
KGZ012008311762	1	oooooooooooooooooooooooooooooooooonnnnnnnnn	000000000003771	223325153533				1	16				Beijing			KGZ	KGZ	2008	3	M	?	negative	Isakova J	Bishkek	Sex: M - Ethnicity: Kyrgyz - 2nd investigator: Valcheva, V. - HIV(-) - Tb microscopy (+) - RIF-S - INH(Ser315Thr); Patient from prison -Lung Tb
KGZ012008311763	1	oooooooooooooooooooooooooooooooooonnnnnnnnn	000000000003771	223325153533				1	16				Beijing			KGZ	KGZ	2008	3	M	?	negative	Isakova J	Bishkek	Sex: M - Ethnicity: Kyrgyz - 2nd investigator: Valcheva, V. - HIV(-) - Tb microscopy (+) - RIF-S - INH(Ser315Thr); Patient from prison -Lung Tb
KGZ012008311764	1	oooooooooooooooooooooooooooooooooonnnnnnnnn	000000000003771	223325153533				1	16				Beijing			KGZ	KGZ	2008	3	M	?	negative	Isakova J	Bishkek	Sex: M - Ethnicity: Kyrgyz - 2nd investigator: Valcheva, V. - HIV(-) - Tb microscopy (+) - RIF(His526Asp) - INH-S; Patient from prison -Lung Tb
KGZ012008311766	1	oooooooooooooooooooooooooooooooooonnnnnnnnn	000000000003771					1					Beijing			KGZ	KGZ	2008	3	M	?	negative	Isakova J	Bishkek	Sex: M - Ethnicity: Kyrgyz - 2nd investigator: Valcheva, V. - HIV(-) - Tb microscopy (+) - RIF(Ser531Leu) - INH-S; Patient from prison -Lung Tb
KGZ012008311767	1	oooooooooooooooooooooooooooooooooonnnnnnnnn	000000000003771	223325153533				1	16				Beijing			KGZ	KGZ	2008	3	M	?	negative	Isakova J	Bishkek	Sex: M - Ethnicity: Kyrgyz - 2nd investigator: Valcheva, V. - HIV(-) - Tb microscopy (+) - RIF-S - INH(Ser315Thr); Patient from prison -Lung Tb
KGZ012008311769	1	oooooooooooooooooooooooooooooooooonnnnnnnnn	000000000003771	223325153533				1	16				Beijing			KGZ	KGZ	2008	3	M	?	negative	Isakova J	Bishkek	Sex: M - Ethnicity: Kyrgyz - 2nd investigator: Valcheva, V. - HIV(-) - Tb microscopy (+) - RIF-S - INH(Ser315Thr); Patient from prison -Lung Tb
KGZ012008311770	1	oooooooooooooooooooooooooooooooooonnnnnnnnn	000000000003771					1					Beijing			KGZ	KGZ	2008	3	M	?	negative	Isakova J	Bishkek	Sex: M - Ethnicity: Kyrgyz - 2nd investigator: Valcheva, V. - HIV(-) - Tb microscopy (+) - RIF-S - INH(Ser315Thr); Patient from prison -Lung Tb
KGZ012008311771	1	oooooooooooooooooooooooooooooooooonnnnnnnnn	000000000003771					1					Beijing			KGZ	KGZ	2008	3	M	?	negative	Isakova J	Bishkek	Sex: M - Ethnicity: Kyrgyz - 2nd investigator: Valcheva, V. - HIV(-) - Tb microscopy (+) - RIF-S - INH(Ser315Thr); Patient from prison -Lung Tb
KGZ012008311772	1	oooooooooooooooooooooooooooooooooonnnnnnnnn	000000000003771	223325163533				1	83				Beijing			KGZ	KGZ	2008	3	M	?	negative	Isakova J	Bishkek	Sex: M - Ethnicity: Kyrgyz - 2nd investigator: Valcheva, V. - HIV(-) - Tb microscopy (+) - RIF-S - INH(Ser315Thr); Patient from prison -Lung Tb
KGZ012008311773	1	oooooooooooooooooooooooooooooooooonnnnnnnnn	000000000003771	223325153533				1	16				Beijing			KGZ	KGZ	2008	3	M	?	negative	Isakova J	Bishkek	Sex: M - Ethnicity: Kyrgyz - 2nd investigator: Valcheva, V. - HIV(-) - Tb microscopy (+) - RIF-S - INH(Ser315Thr); Patient from prison -Lung Tb
KGZ012008311774	1	oooooooooooooooooooooooooooooooooonnnnnnnnn	000000000003771	223325153533				1	16				Beijing			KGZ	KGZ	2008	3	M	?	negative	Isakova J	Bishkek	Sex: M - Ethnicity: Kyrgyz - 2nd investigator: Valcheva, V. - HIV(-) - Tb microscopy (+) - RIF-S - INH(Ser315Thr); Patient from prison -Lung Tb
KGZ012008311775	1	oooooooooooooooooooooooooooooooooonnnnnnnnn	000000000003771	223325153533				1	16				Beijing			KGZ	KGZ	2008	3	M	?	negative	Isakova J	Bishkek	Sex: M - Ethnicity: Kyrgyz - 2nd investigator: Valcheva, V. - HIV(-) - Tb microscopy (+) - RIF-S - INH(Ser315Thr); Patient from prison -Lung Tb
NLD019401211933	1	oooooooooooooooooooooooooooooooooonnnnnnnnn	000000000003771					1					Beijing			?	NLD		0	?	?	?	Van der Zanden AG	Amsterdam
NLD019401911949	1	oooooooooooooooooooooooooooooooooonnnnnnnnn	000000000003771					1					Beijing			?	NLD		0	?	?	?	Van der Zanden AG	Amsterdam
NLD019501612006	1	oooooooooooooooooooooooooooooooooonnnnnnnnn	000000000003771					1					Beijing			?	NLD		0	?	?	?	Van der Zanden AG	Amsterdam
NLD019501912015	1	oooooooooooooooooooooooooooooooooonnnnnnnnn	000000000003771					1					Beijing			?	NLD		0	?	?	?	Van der Zanden AG	Amsterdam
NLD019601512069	1	oooooooooooooooooooooooooooooooooonnnnnnnnn	000000000003771					1					Beijing			?	NLD		0	?	?	?	Van der Zanden AG	Amsterdam
NLD019601612072	1	oooooooooooooooooooooooooooooooooonnnnnnnnn	000000000003771					1					Beijing			?	NLD		0	?	?	?	Van der Zanden AG	Amsterdam
NLD019601812077	1	oooooooooooooooooooooooooooooooooonnnnnnnnn	000000000003771					1					Beijing			?	NLD		0	?	?	?	Van der Zanden AG	Amsterdam
NLD019602112085	1	oooooooooooooooooooooooooooooooooonnnnnnnnn	000000000003771					1					Beijing			?	NLD		0	?	?	?	Van der Zanden AG	Amsterdam
NLD019701112111	1	oooooooooooooooooooooooooooooooooonnnnnnnnn	000000000003771					1					Beijing			?	NLD		0	?	?	?	Van der Zanden AG	Amsterdam
NLD019701212116	1	oooooooooooooooooooooooooooooooooonnnnnnnnn	000000000003771					1					Beijing			?	NLD		0	?	?	?	Van der Zanden AG	Amsterdam
NLD019800012142	1	oooooooooooooooooooooooooooooooooonnnnnnnnn	000000000003771					1					Beijing			?	NLD		0	?	?	?	Van der Zanden AG	Amsterdam
NLD019800012144	1	oooooooooooooooooooooooooooooooooonnnnnnnnn	000000000003771					1					Beijing			?	NLD		0	?	?	?	Van der Zanden AG	Amsterdam
ZAF020000812263	1	oooooooooooooooooooooooooooooooooonnnnnnnnn	000000000003771					1					Beijing			?	ZAF		0	?	?	?	Michel AL	Pretoria
ZAF020000812270	1	oooooooooooooooooooooooooooooooooonnnnnnnnn	000000000003771					1					Beijing			?	ZAF		0	?	?	?	Michel AL	Pretoria
ZAF020000812271	1	oooooooooooooooooooooooooooooooooonnnnnnnnn	000000000003771					1					Beijing			?	ZAF		0	?	?	?	Michel AL	Pretoria
TZA032005012417	1	oooooooooooooooooooooooooooooooooonnnnnnnnn	000000000003771					1					Beijing			TZA	TZA	2005	0	?	?	?	Kibiki GS	Dodoma
TZA032005012428	1	oooooooooooooooooooooooooooooooooonnnnnnnnn	000000000003771					1					Beijing			TZA	TZA	2005	0	?	?	?	Kibiki GS	Dodoma
TZA032005012429	1	oooooooooooooooooooooooooooooooooonnnnnnnnn	000000000003771					1					Beijing			TZA	TZA	2005	0	?	?	?	Kibiki GS	Dodoma
TZA032005012455	1	oooooooooooooooooooooooooooooooooonnnnnnnnn	000000000003771					1					Beijing			TZA	TZA	2005	0	?	?	?	Kibiki GS	Dodoma
TZA032005012469	1	oooooooooooooooooooooooooooooooooonnnnnnnnn	000000000003771					1					Beijing			TZA	TZA	2005	0	?	?	?	Kibiki GS	Dodoma
TZA032005012486	1	oooooooooooooooooooooooooooooooooonnnnnnnnn	000000000003771					1					Beijing			TZA	TZA	2005	0	?	?	?	Kibiki GS	Dodoma
TZA032005012489	1	oooooooooooooooooooooooooooooooooonnnnnnnnn	000000000003771					1					Beijing			TZA	TZA	2005	0	?	?	?	Kibiki GS	Dodoma
TUN030000012507	1	oooooooooooooooooooooooooooooooooonnnnnnnnn	000000000003771					1					Beijing			ZAF	TUN		0	?	?	?	Karboul A	Tunis
TUN030000012509	1	oooooooooooooooooooooooooooooooooonnnnnnnnn	000000000003771					1					Beijing			USA	TUN		0	?	?	?	Karboul A	Tunis
TUN030000012511	1	oooooooooooooooooooooooooooooooooonnnnnnnnn	000000000003771					1					Beijing			USA	TUN		0	?	?	?	Karboul A	Tunis
TUN030000012512	1	oooooooooooooooooooooooooooooooooonnnnnnnnn	000000000003771					1					Beijing			USA	TUN		0	?	?	?	Karboul A	Tunis
TUN030000012617	1	oooooooooooooooooooooooooooooooooonnnnnnnnn	000000000003771					1					Beijing			ZAF	TUN		0	?	?	?	Karboul A	Tunis
TUN030000012673	1	oooooooooooooooooooooooooooooooooonnnnnnnnn	000000000003771					1					Beijing			KHM	TUN		0	?	?	?	Karboul A	Tunis
TUN030000012684	1	oooooooooooooooooooooooooooooooooonnnnnnnnn	000000000003771					1					Beijing			REU	TUN		0	?	?	?	Karboul A	Tunis
TUN030000012728	1	oooooooooooooooooooooooooooooooooonnnnnnnnn	000000000003771					1					Beijing			ZAF	TUN		0	?	?	?	Karboul A	Tunis
TUN030000012839	1	oooooooooooooooooooooooooooooooooonnnnnnnnn	000000000003771					1					Beijing			ZAF	TUN		0	?	?	?	Karboul A	Tunis
TUN030000012950	1	oooooooooooooooooooooooooooooooooonnnnnnnnn	000000000003771					1					Beijing			ZAF	TUN		0	?	?	?	Karboul A	Tunis
TUN030000012983	1	oooooooooooooooooooooooooooooooooonnnnnnnnn	000000000003771					1					Beijing			ZAF	TUN		0	?	?	?	Karboul A	Tunis
TUN030000012991	1	oooooooooooooooooooooooooooooooooonnnnnnnnn	000000000003771					1					Beijing			BRA	TUN		0	?	?	?	Karboul A	Tunis
TUN030000012994	1	oooooooooooooooooooooooooooooooooonnnnnnnnn	000000000003771					1					Beijing			ZAF	TUN		0	?	?	?	Karboul A	Tunis
TUN030000013005	1	oooooooooooooooooooooooooooooooooonnnnnnnnn	000000000003771					1					Beijing			ZAF	TUN		0	?	?	?	Karboul A	Tunis
TUN030000013006	1	oooooooooooooooooooooooooooooooooonnnnnnnnn	000000000003771					1					Beijing			USA	TUN		0	?	?	?	Karboul A	Tunis
TUN030000013007	1	oooooooooooooooooooooooooooooooooonnnnnnnnn	000000000003771					1					Beijing			USA	TUN		0	?	?	?	Karboul A	Tunis
TUN030000013010	1	oooooooooooooooooooooooooooooooooonnnnnnnnn	000000000003771					1					Beijing			USA	TUN		0	?	?	?	Karboul A	Tunis
TUN030000013014	1	oooooooooooooooooooooooooooooooooonnnnnnnnn	000000000003771					1					Beijing			USA	TUN		0	?	?	?	Karboul A	Tunis
TUN030000013015	1	oooooooooooooooooooooooooooooooooonnnnnnnnn	000000000003771					1					Beijing			USA	TUN		0	?	?	?	Karboul A	Tunis
TUN030000013016	1	oooooooooooooooooooooooooooooooooonnnnnnnnn	000000000003771					1					Beijing			ZAF	TUN		0	?	?	?	Karboul A	Tunis
TUN030000013018	1	oooooooooooooooooooooooooooooooooonnnnnnnnn	000000000003771					1					Beijing			USA	TUN		0	?	?	?	Karboul A	Tunis
TUN030000013019	1	oooooooooooooooooooooooooooooooooonnnnnnnnn	000000000003771					1					Beijing			USA	TUN		0	?	?	?	Karboul A	Tunis
TUN030000013022	1	oooooooooooooooooooooooooooooooooonnnnnnnnn	000000000003771					1					Beijing			USA	TUN		0	?	?	?	Karboul A	Tunis
TUN030000013023	1	oooooooooooooooooooooooooooooooooonnnnnnnnn	000000000003771					1					Beijing			USA	TUN		0	?	?	?	Karboul A	Tunis
TUN030000013024	1	oooooooooooooooooooooooooooooooooonnnnnnnnn	000000000003771					1					Beijing			USA	TUN		0	?	?	?	Karboul A	Tunis
TUN030000013025	1	oooooooooooooooooooooooooooooooooonnnnnnnnn	000000000003771					1					Beijing			USA	TUN		0	?	?	?	Karboul A	Tunis
TUN030000013026	1	oooooooooooooooooooooooooooooooooonnnnnnnnn	000000000003771					1					Beijing			USA	TUN		0	?	?	?	Karboul A	Tunis
AUT021999013075	1	oooooooooooooooooooooooooooooooooonnnnnnnnn	000000000003771					1					Beijing			?	AUT	1999	0	?	?	?	Binder L	?
AUT022000013119	1	oooooooooooooooooooooooooooooooooonnnnnnnnn	000000000003771					1					Beijing			?	AUT	2000	0	?	?	?	Binder L	?
SEN011999013282	8	oooooooooooooooooooooooooooooooooonnnnnnnnn	000000000003771					1					Beijing			?	SEN	1999	0	?	?	?	Niang MN	Dakar
PER042003013321	1	oooooooooooooooooooooooooooooooooonnnnnnnnn	000000000003771					1					Beijing			?	PER	2003	0	M	31	?	Calderon R	Lima	M/31 ; resist to EMB,SM,PZA
PER042003013324	1	oooooooooooooooooooooooooooooooooonnnnnnnnn	000000000003771					1					Beijing			?	PER	2003	0	M	28	?	Calderon R	Lima	M/28 ; resist to EMB,SM,susc to PZA
AUS010000013418	41	oooooooooooooooooooooooooooooooooonnnnnnnnn	000000000003771					1					Beijing			VNM	AUS		0	?	?	?	Cousins D	Canberra	Ville d isolement incertaine, Canberra a certainement ete choisie par defaut
RUS062005213612	1	oooooooooooooooooooooooooooooooooonnnnnnnnn	000000000003771	223325153534		223325153534424682444433		1	571		Orphan		Beijing			?	RUS	2005	2	M	29	?	Afanas'ev MV	Moskva	(Age/Sex/Resistance:29/M/RIF,INH);(mutation rpoB:Ser531Leu);(mutation katG/inhA-promoter:Ser315Thr);(Newly (NC) or previously treated (PT):NC);(TB clinical form:Infiltrative)
RUS062005213613	1	oooooooooooooooooooooooooooooooooonnnnnnnnn	000000000003771	223325153533		223325153533424682454433		1	16		25		Beijing			?	RUS	2005	2	M	50	?	Afanas'ev MV	Moskva	(Age/Sex/Resistance:50/M/RIF,INH);(mutation rpoB:Ser531Leu);(mutation katG/inhA-promoter:Ser315Thr);(Newly (NC) or previously treated (PT):PT);(TB clinical form:Infiltrative with destruction);(Other informations:contacts with TB patients/former prisoner)
RUS062005213614	1	oooooooooooooooooooooooooooooooooonnnnnnnnn	000000000003771	223426153533		223426153533424662454433		1	Orphan		Orphan		Beijing			?	RUS	2005	2	M	54	?	Afanas'ev MV	Moskva	(Age/Sex/Resistance:54/M/RIF,INH);(mutation rpoB:Ser526Tyr);(mutation katG/inhA-promoter:Ser315Thr/-15C-T);(Newly (NC) or previously treated (PT):NC);(TB clinical form:Infiltrative)
RUS062005213615	1	oooooooooooooooooooooooooooooooooonnnnnnnnn	000000000003771	223425163533		223425163533324582454433		1	1273		Orphan		Beijing			?	RUS	2005	2	M	47	?	Afanas'ev MV	Moskva	(Age/Sex/Resistance:47/M/RIF,INH);(mutation rpoB:Ser531Leu);(mutation katG/inhA-promoter:Ser315Thr/-15C-T);(Newly (NC) or previously treated (PT):NC);(TB clinical form:Infiltrative)
RUS062005213616	1	oooooooooooooooooooooooooooooooooonnnnnnnnn	000000000003771	223425173533		223425173533424672454433		1	93		26		Beijing			?	RUS	2005	2	F	29	?	Afanas'ev MV	Moskva	(Age/Sex/Resistance:29/F/RIF,INH);(mutation rpoB:Ser531Leu);(mutation katG/inhA-promoter:Ser315Thr);(Newly (NC) or previously treated (PT):NC);(TB clinical form:Infiltrative)
RUS062005213617	1	oooooooooooooooooooooooooooooooooonnnnnnnnn	000000000003771	223325173533		223325173533424672454433		1	17		27		Beijing			?	RUS	2005	2	F	41	?	Afanas'ev MV	Moskva	(Age/Sex/Resistance:41/F/RIF,INH);(mutation rpoB:Leu533Pro );(mutation katG/inhA-promoter:Ser315Thr);(Newly (NC) or previously treated (PT):NC);(TB clinical form:Cavernous (Fibrocavernous));(Other informations:contacts with TB patients)
RUS062005213618	1	oooooooooooooooooooooooooooooooooonnnnnnnnn	000000000003771	223425173533		223425173533424672454433		1	93		26		Beijing			?	RUS	2005	2	M	21	?	Afanas'ev MV	Moskva	(Age/Sex/Resistance:21/M/RIF,INH);(mutation rpoB:Asp516Tyr);(mutation katG/inhA-promoter:Ser315Thr/-8T - A);(Newly (NC) or previously treated (PT):NC);(TB clinical form:Infiltrative)
RUS062005213619	1	oooooooooooooooooooooooooooooooooonnnnnnnnn	000000000003771	223325173533		223325173533424672454433		1	17		27		Beijing			?	RUS	2005	2	M	28	?	Afanas'ev MV	Moskva	(Age/Sex/Resistance:28/M/RIF,INH);(mutation rpoB:Ser531Leu Ser526Thr);(mutation katG/inhA-promoter:Ser315Thr);(Newly (NC) or previously treated (PT):NC);(TB clinical form:Infiltrative with destruction)
RUS062005213620	1	oooooooooooooooooooooooooooooooooonnnnnnnnn	000000000003771	223325153533		223325153533424682454433		1	16		25		Beijing			?	RUS	2005	2	M	43	?	Afanas'ev MV	Moskva	(Age/Sex/Resistance:43/M/RIF,INH);(mutation rpoB:Ser531Leu);(mutation katG/inhA-promoter:Ser315Thr);(Newly (NC) or previously treated (PT):NC);(TB clinical form:Infiltrative)
RUS062005213621	1	oooooooooooooooooooooooooooooooooonnnnnnnnn	000000000003771	223325153533		223325153533424662454433		1	16		28		Beijing			?	RUS	2005	2	M	49	?	Afanas'ev MV	Moskva	(Age/Sex/Resistance:49/M/RIF,INH);(mutation rpoB:Ser531Leu);(mutation katG/inhA-promoter:Ser315Thr);(Newly (NC) or previously treated (PT):NC);(TB clinical form:Caseous pneumonia)
RUS062005213622	1	oooooooooooooooooooooooooooooooooonnnnnnnnn	000000000003771	223325173533		223325173533424672454433		1	17		27		Beijing			?	RUS	2005	2	M	57	?	Afanas'ev MV	Moskva	(Age/Sex/Resistance:57/M/RIF,INH);(mutation rpoB:Ser526Tyr);(mutation katG/inhA-promoter:Ser315Thr/-15C-T);(Newly (NC) or previously treated (PT):NC);(TB clinical form:Infiltrative)
RUS062005213623	1	oooooooooooooooooooooooooooooooooonnnnnnnnn	000000000003771	223325153533		223325153533424682454433		1	16		25		Beijing			?	RUS	2005	2	M	18	?	Afanas'ev MV	Moskva	(Age/Sex/Resistance:18/M/RIF,INH);(mutation rpoB:Ser531Leu);(mutation katG/inhA-promoter:Ser315Thr);(Newly (NC) or previously treated (PT):NC);(TB clinical form:Infiltrative)
RUS062005213624	1	oooooooooooooooooooooooooooooooooonnnnnnnnn	000000000003771	223425173533		223425173533424672454433		1	93		26		Beijing			?	RUS	2005	2	M	62	?	Afanas'ev MV	Moskva	(Age/Sex/Resistance:62/M/RIF,INH);(mutation rpoB:WT);(mutation katG/inhA-promoter:Ser315Thr);(Newly (NC) or previously treated (PT):NC);(TB clinical form:Infiltrative)
RUS062005213625	1	oooooooooooooooooooooooooooooooooonnnnnnnnn	000000000003771	223325153533		223325153533424692454433		1	16		Orphan		Beijing			?	RUS	2005	2	M	31	?	Afanas'ev MV	Moskva	(Age/Sex/Resistance:31/M/RIF,INH);(mutation rpoB:Ser531Leu);(mutation katG/inhA-promoter:Ser315Thr);(Newly (NC) or previously treated (PT):NC);(TB clinical form:Infiltrative)
RUS062005213626	1	oooooooooooooooooooooooooooooooooonnnnnnnnn	000000000003771	223325153533		223325153533424662354433		1	16		Orphan		Beijing			?	RUS	2005	2	M	35	?	Afanas'ev MV	Moskva	(Age/Sex/Resistance:35/M/RIF,INH);(mutation rpoB:Leu533Pro);(mutation katG/inhA-promoter:Ser315Thr/-15C-T);(Newly (NC) or previously treated (PT):PT);(TB clinical form:Cavernous (Fibrocavernous));(Other informations:former prisoner)
RUS062005213627	1	oooooooooooooooooooooooooooooooooonnnnnnnnn	000000000003771	223325173533		223325173533424672454433		1	17		27		Beijing			?	RUS	2005	2	M	56	?	Afanas'ev MV	Moskva	(Age/Sex/Resistance:56/M/RIF,INH);(mutation rpoB:Ser526Tyr);(mutation katG/inhA-promoter:Ser315Thr/-15C-T);(Newly (NC) or previously treated (PT):PT);(TB clinical form:Infiltrative)
RUS062005213628	1	oooooooooooooooooooooooooooooooooonnnnnnnnn	000000000003771	223325153533		223325153533424662454433		1	16		28		Beijing			?	RUS	2005	2	M	27	?	Afanas'ev MV	Moskva	(Age/Sex/Resistance:27/M/RIF,INH);(mutation rpoB:WT);(mutation katG/inhA-promoter:Ser315Thr);(Newly (NC) or previously treated (PT):PT);(TB clinical form:Disseminated)
RUS062005213629	1	oooooooooooooooooooooooooooooooooonnnnnnnnn	000000000003771	223325133633		223325133633424782454433		1	196		Orphan		Beijing			?	RUS	2005	2	M	52	?	Afanas'ev MV	Moskva	(Age/Sex/Resistance:52/M/RIF,INH);(mutation rpoB:Ser531Leu);(mutation katG/inhA-promoter:Ser315Thr/-15C-T);(Newly (NC) or previously treated (PT):NC);(TB clinical form:Infiltrative with destruction)
RUS062005213630	1	oooooooooooooooooooooooooooooooooonnnnnnnnn	000000000003771	223325163533		223325163533424682454433		1	83		Orphan		Beijing			?	RUS	2005	2	F	32	?	Afanas'ev MV	Moskva	(Age/Sex/Resistance:32/F/RIF,INH);(mutation rpoB:Ser531Leu);(mutation katG/inhA-promoter:Ser315Thr);(Newly (NC) or previously treated (PT):NC);(TB clinical form:Disseminated)
RUS062005213631	1	oooooooooooooooooooooooooooooooooonnnnnnnnn	000000000003771	223325173533		223325173533424672454433		1	17		27		Beijing			?	RUS	2005	2	M	27	?	Afanas'ev MV	Moskva	(Age/Sex/Resistance:27/M/RIF,INH);(mutation rpoB:Asp516Phe);(mutation katG/inhA-promoter:-15 C - T );(Newly (NC) or previously treated (PT):NC);(TB clinical form:Infiltrative)
RUS062005213632	1	oooooooooooooooooooooooooooooooooonnnnnnnnn	000000000003771	123325173533		123325173533424672454433		1	Orphan		Orphan		Beijing			?	RUS	2005	2	M	31	?	Afanas'ev MV	Moskva	(Age/Sex/Resistance:31/M/RIF,INH);(mutation rpoB:Ser531Leu);(mutation katG/inhA-promoter:Ser315Thr/-15C-T);(Newly (NC) or previously treated (PT):NC);(TB clinical form:Infiltrative)
RUS062005213633	1	oooooooooooooooooooooooooooooooooonnnnnnnnn	000000000003771	223325163533		223325163533324382454433		1	83		Orphan		Beijing			?	RUS	2005	2	M	50	?	Afanas'ev MV	Moskva	(Age/Sex/Resistance:50/M/RIF,INH);(mutation rpoB:WT);(mutation katG/inhA-promoter:WT);(Newly (NC) or previously treated (PT):NC);(TB clinical form:Infiltrative)
RUS062005213634	1	oooooooooooooooooooooooooooooooooonnnnnnnnn	000000000003771	223325163533		223325163533324582454433		1	83		29		Beijing			?	RUS	2005	2	M	69	?	Afanas'ev MV	Moskva	(Age/Sex/Resistance:69/M/RIF,INH);(mutation rpoB:WT);(mutation katG/inhA-promoter:WT);(Newly (NC) or previously treated (PT):NC);(TB clinical form:Infiltrative)
RUS062005213635	1	oooooooooooooooooooooooooooooooooonnnnnnnnn	000000000003771	223325173533		223325173533424672454433		1	17		27		Beijing			?	RUS	2005	2	M	57	?	Afanas'ev MV	Moskva	(Age/Sex/Resistance:57/M/RIF,INH);(mutation rpoB:WT);(mutation katG/inhA-promoter:-15C - T);(Newly (NC) or previously treated (PT):NC);(TB clinical form:Infiltrative)
RUS062005213636	1	oooooooooooooooooooooooooooooooooonnnnnnnnn	000000000003771	223325153533		223325153533424662454433		1	16		28		Beijing			?	RUS	2005	2	M	26	?	Afanas'ev MV	Moskva	(Age/Sex/Resistance:26/M/RIF,INH);(mutation rpoB:Ser531Leu);(mutation katG/inhA-promoter:Ser315Thr);(Newly (NC) or previously treated (PT):PT);(TB clinical form:Cavernous (Fibrocavernous));(Other informations:contacts with TB patients/former prisoner)
RUS062005213637	1	oooooooooooooooooooooooooooooooooonnnnnnnnn	000000000003771	223325173533		223325173533424672454433		1	17		27		Beijing			?	RUS	2005	2	M	28	?	Afanas'ev MV	Moskva	(Age/Sex/Resistance:28/M/RIF,INH);(mutation rpoB:514insPhe);(mutation katG/inhA-promoter:Ser315Thr);(Newly (NC) or previously treated (PT):PT);(TB clinical form:Cavernous (Fibrocavernous))
RUS062005213638	1	oooooooooooooooooooooooooooooooooonnnnnnnnn	000000000003771	223325173533		223325173533424672444533		1	17		Orphan		Beijing			?	RUS	2005	2	M	52	?	Afanas'ev MV	Moskva	(Age/Sex/Resistance:52/M/RIF,INH);(mutation rpoB:Asp516Val);(mutation katG/inhA-promoter:Ser315Thr/-15C-T);(Newly (NC) or previously treated (PT):NC);(TB clinical form:Cavernous (Fibrocavernous))
RUS062005213639	1	oooooooooooooooooooooooooooooooooonnnnnnnnn	000000000003771	223325173633		223325173633524672446433		1	85		Orphan		Beijing			?	RUS	2005	2	M	28	?	Afanas'ev MV	Moskva	(Age/Sex/Resistance:28/M/RIF,INH);(mutation rpoB:Ser526Asp);(mutation katG/inhA-promoter:Ser315Thr);(Newly (NC) or previously treated (PT):NC);(TB clinical form:Infiltrative with destruction)
RUS062005213640	1	oooooooooooooooooooooooooooooooooonnnnnnnnn	000000000003771	222325153533		222325153533424682454433		1	1012		Orphan		Beijing			?	RUS	2005	2	F	22	?	Afanas'ev MV	Moskva	(Age/Sex/Resistance:22/F/RIF,INH);(mutation rpoB:Ser531Leu);(mutation katG/inhA-promoter:Ser315Thr);(Newly (NC) or previously treated (PT):NC);(TB clinical form:Infiltrative with destruction)
RUS062005213641	1	oooooooooooooooooooooooooooooooooonnnnnnnnn	000000000003771	223325153633		223325153633424662454433		1	138		Orphan		Beijing			?	RUS	2005	2	M	28	?	Afanas'ev MV	Moskva	(Age/Sex/Resistance:28/M/RIF,INH);(mutation rpoB:Ser531Leu);(mutation katG/inhA-promoter:Ser315Thr);(Newly (NC) or previously treated (PT):PT);(TB clinical form:Infiltrative with destruction)
RUS062005213643	1	oooooooooooooooooooooooooooooooooonnnnnnnnn	000000000003771	223325153533		223325153533324682454433		1	16		32		Beijing			?	RUS	2005	2	M	37	?	Afanas'ev MV	Moskva	(Age/Sex/Resistance:37/M/RIF,INH);(mutation rpoB:Ser531Leu);(mutation katG/inhA-promoter:Ser315Thr);(Newly (NC) or previously treated (PT):NC);(TB clinical form:Infiltrative)
RUS062005213644	1	oooooooooooooooooooooooooooooooooonnnnnnnnn	000000000003771	223325173533		223325173533424672454433		1	17		27		Beijing			?	RUS	2005	2	M	59	?	Afanas'ev MV	Moskva	(Age/Sex/Resistance:59/M/RIF,INH);(mutation rpoB:WT);(mutation katG/inhA-promoter:WT);(Newly (NC) or previously treated (PT):PT);(TB clinical form:Infiltrative with destruction)
RUS062005213645	1	oooooooooooooooooooooooooooooooooonnnnnnnnn	000000000003771	223325153633		223325153633424682454434		1	138		33		Beijing			?	RUS	2005	2	M	23	?	Afanas'ev MV	Moskva	(Age/Sex/Resistance:23/M/RIF,INH);(mutation rpoB:Asp516Val);(mutation katG/inhA-promoter:Ser315Thr);(Newly (NC) or previously treated (PT):NC);(TB clinical form:Infiltrative)
RUS062005213646	1	oooooooooooooooooooooooooooooooooonnnnnnnnn	000000000003771	223325153533		223325153533324662454433		1	16		Orphan		Beijing			?	RUS	2005	2	M	36	?	Afanas'ev MV	Moskva	(Age/Sex/Resistance:36/M/RIF,INH);(mutation rpoB:Ser531Leu);(mutation katG/inhA-promoter:Ser315Thr/-15C-T);(Newly (NC) or previously treated (PT):NC);(TB clinical form:Infiltrative)
RUS062005213647	1	oooooooooooooooooooooooooooooooooonnnnnnnnn	000000000003771	223325163533		223325163533324582454433		1	83		29		Beijing			?	RUS	2005	2	M	51	?	Afanas'ev MV	Moskva	(Age/Sex/Resistance:51/M/RIF,INH);(mutation rpoB:Asp516Tyr);(mutation katG/inhA-promoter:Ser315Thr/-15C-T);(Newly (NC) or previously treated (PT):NC);(TB clinical form:Infiltrative)
RUS062005213648	1	oooooooooooooooooooooooooooooooooonnnnnnnnn	000000000003771	223325153533		223325153533424662454433		1	16		28		Beijing			?	RUS	2005	2	M	25	?	Afanas'ev MV	Moskva	(Age/Sex/Resistance:25/M/RIF,INH);(mutation rpoB:Ser531Leu);(mutation katG/inhA-promoter:Ser315Thr);(Newly (NC) or previously treated (PT):PT);(TB clinical form:Infiltrative)
RUS062005213649	1	oooooooooooooooooooooooooooooooooonnnnnnnnn	000000000003771	223325173533		223325173533424662454433		1	17		34		Beijing			?	RUS	2005	2	F	18	?	Afanas'ev MV	Moskva	(Age/Sex/Resistance:18/F/RIF,INH);(mutation rpoB:Ser531Leu);(mutation katG/inhA-promoter:Ser315Thr);(Newly (NC) or previously treated (PT):NC);(TB clinical form:Infiltrative)
RUS062005213651	1	oooooooooooooooooooooooooooooooooonnnnnnnnn	000000000003771	223325173533		223325173533424662454433		1	17		34		Beijing			?	RUS	2005	2	F	33	?	Afanas'ev MV	Moskva	(Age/Sex/Resistance:33/F/RIF,INH);(mutation rpoB:Ser531Leu);(mutation katG/inhA-promoter:Ser315Thr/-15C-T);(Newly (NC) or previously treated (PT):NC);(TB clinical form:Infiltrative)
RUS062005213652	1	oooooooooooooooooooooooooooooooooonnnnnnnnn	000000000003771	222325173533		222325173533424692444433		1	94		Orphan		Beijing			?	RUS	2005	2	M	25	?	Afanas'ev MV	Moskva	(Age/Sex/Resistance:25/M/RIF,INH);(mutation rpoB:Ser531Leu);(mutation katG/inhA-promoter:Ser315Thr);(Newly (NC) or previously treated (PT):NC);(TB clinical form:Cavernous (Fibrocavernous))
RUS062005213653	1	oooooooooooooooooooooooooooooooooonnnnnnnnn	000000000003771	223325153533		223325153533424662454433		1	16		28		Beijing			?	RUS	2005	2	M	35	?	Afanas'ev MV	Moskva	(Age/Sex/Resistance:35/M/RIF,INH);(mutation rpoB:Ser531Leu);(mutation katG/inhA-promoter:Ser315Thr);(Newly (NC) or previously treated (PT):NC);(TB clinical form:Infiltrative)
RUS062005213654	1	oooooooooooooooooooooooooooooooooonnnnnnnnn	000000000003771	223325153633		223325153633424682454434		1	138		33		Beijing			?	RUS	2005	2	M	34	?	Afanas'ev MV	Moskva	(Age/Sex/Resistance:34/M/RIF,INH);(mutation rpoB:Asp516Phe);(mutation katG/inhA-promoter:Ser315Thr);(Newly (NC) or previously treated (PT):NC);(TB clinical form:Infiltrative)
RUS062005213655	1	oooooooooooooooooooooooooooooooooonnnnnnnnn	000000000003771	223325173533		223325173533424472454433		1	17		Orphan		Beijing			?	RUS	2005	2	M	32	?	Afanas'ev MV	Moskva	(Age/Sex/Resistance:32/M/RIF,INH);(mutation rpoB:Ser531Leu);(mutation katG/inhA-promoter:Ser315Thr);(Newly (NC) or previously treated (PT):NC);(TB clinical form:Infiltrative)
RUS062005213656	1	oooooooooooooooooooooooooooooooooonnnnnnnnn	000000000003771	222325153533		222325153533424672454233		1	1012		Orphan		Beijing			?	RUS	2005	2	F	38	?	Afanas'ev MV	Moskva	(Age/Sex/Resistance:38/F/RIF,INH);(mutation rpoB:Ser531Leu);(mutation katG/inhA-promoter:Ser315Thr);(Newly (NC) or previously treated (PT):NC);(TB clinical form:Cavernous (Fibrocavernous));(Other informations:contacts with TB patients)
RUS062005213657	1	oooooooooooooooooooooooooooooooooonnnnnnnnn	000000000003771	222325173533		222325173533422672454433		1	94		Orphan		Beijing			?	RUS	2005	2	M	30	?	Afanas'ev MV	Moskva	(Age/Sex/Resistance:30/M/RIF,INH);(mutation rpoB:Ser531Leu);(mutation katG/inhA-promoter:Ser315Thr);(Newly (NC) or previously treated (PT):NC);(TB clinical form:Infiltrative)
RUS062005213658	1	oooooooooooooooooooooooooooooooooonnnnnnnnn	000000000003771	223325153533		223325153533423682454433		1	16		Orphan		Beijing			?	RUS	2005	2	M	44	?	Afanas'ev MV	Moskva	(Age/Sex/Resistance:44/M/RIF,INH);(mutation rpoB:Asp516Val);(mutation katG/inhA-promoter:Ser315Thr);(Newly (NC) or previously treated (PT):PT);(TB clinical form:Infiltrative)
RUS062005213659	1	oooooooooooooooooooooooooooooooooonnnnnnnnn	000000000003771	223325173533		223325173533424662454433		1	17		34		Beijing			?	RUS	2005	2	F	32	?	Afanas'ev MV	Moskva	(Age/Sex/Resistance:32/F/RIF,INH);(mutation rpoB:Ser531Leu Ser526Ser);(mutation katG/inhA-promoter:Ser315Thr/-15C-T);(Newly (NC) or previously treated (PT):NC);(TB clinical form:Infiltrative with destruction)
RUS062005213660	1	oooooooooooooooooooooooooooooooooonnnnnnnnn	000000000003771	223325173533		223325173533434672454433		1	17		Orphan		Beijing			?	RUS	2005	2	F	31	?	Afanas'ev MV	Moskva	(Age/Sex/Resistance:31/F/RIF,INH);(mutation rpoB:WT);(mutation katG/inhA-promoter:Ser315Thr);(Newly (NC) or previously treated (PT):PT);(TB clinical form:Cavernous (Fibrocavernous))
RUS062005213662	1	oooooooooooooooooooooooooooooooooonnnnnnnnn	000000000003771	223325153533		223325153533424662454433		1	16		28		Beijing			?	RUS	2005	2	M	31	?	Afanas'ev MV	Moskva	(Age/Sex/Resistance:31/M/RIF,INH);(mutation rpoB:Ser531Leu);(mutation katG/inhA-promoter:Ser315Thr);(Newly (NC) or previously treated (PT):PT);(TB clinical form:Cavernous (Fibrocavernous))
RUS062005213664	1	oooooooooooooooooooooooooooooooooonnnnnnnnn	000000000003771	223325153533		223325153533424682454433		1	16		25		Beijing			?	RUS	2005	2	M	26	?	Afanas'ev MV	Moskva	(Age/Sex/Resistance:26/M/RIF,INH);(mutation rpoB:Ser531Leu);(mutation katG/inhA-promoter:Ser315Thr);(Newly (NC) or previously treated (PT):PT);(TB clinical form:Infiltrative with destruction)
RUS062005213665	1	oooooooooooooooooooooooooooooooooonnnnnnnnn	000000000003771	223325173533		223325173533424672444433		1	17		35		Beijing			?	RUS	2005	2	M	19	?	Afanas'ev MV	Moskva	(Age/Sex/Resistance:19/M/RIF,INH);(mutation rpoB:Ser531Leu);(mutation katG/inhA-promoter:Ser315Thr);(Newly (NC) or previously treated (PT):PT);(TB clinical form:Infiltrative with destruction)
RUS062005213666	1	oooooooooooooooooooooooooooooooooonnnnnnnnn	000000000003771	223325173533		223325173533424682454433		1	17		Orphan		Beijing			?	RUS	2005	2	M	39	?	Afanas'ev MV	Moskva	(Age/Sex/Resistance:39/M/RIF,INH);(mutation rpoB:Ser531Leu);(mutation katG/inhA-promoter:Ser315Thr);(Newly (NC) or previously treated (PT):PT);(TB clinical form:Cavernous (Fibrocavernous))
RUS062005213667	1	oooooooooooooooooooooooooooooooooonnnnnnnnn	000000000003771	223325153533		223325153533324682454433		1	16		32		Beijing			?	RUS	2005	2	M	25	?	Afanas'ev MV	Moskva	(Age/Sex/Resistance:25/M/RIF,INH);(mutation rpoB:Ser531Leu);(mutation katG/inhA-promoter:Ser315Thr);(Newly (NC) or previously treated (PT):NC);(TB clinical form:Infiltrative)
RUS062005213668	1	oooooooooooooooooooooooooooooooooonnnnnnnnn	000000000003771	223325153633		223325153633422682454433		1	138		71		Beijing			?	RUS	2005	2	F	38	?	Afanas'ev MV	Moskva	(Age/Sex/Resistance:38/F/RIF,INH);(mutation rpoB:Ser531Leu);(mutation katG/inhA-promoter:Ser315Thr/-15C-T);(Newly (NC) or previously treated (PT):NC);(TB clinical form:Infiltrative with destruction)
RUS062005213669	1	oooooooooooooooooooooooooooooooooonnnnnnnnn	000000000003771	223325153533		223325153533424682454433		1	16		25		Beijing			?	RUS	2005	2	M	42	?	Afanas'ev MV	Moskva	(Age/Sex/Resistance:42/M/RIF,INH);(mutation rpoB:Ser531Leu);(mutation katG/inhA-promoter:Ser315Thr/-15C-T);(Newly (NC) or previously treated (PT):PT);(TB clinical form:Infiltrative)
RUS062005213670	1	oooooooooooooooooooooooooooooooooonnnnnnnnn	000000000003771	223325173533		223325173533424672444433		1	17		35		Beijing			?	RUS	2005	2	M	47	?	Afanas'ev MV	Moskva	(Age/Sex/Resistance:47/M/RIF,INH);(mutation rpoB:Ser531Leu);(mutation katG/inhA-promoter:Ser315Thr/-15C-T);(Newly (NC) or previously treated (PT):PT);(TB clinical form:Caseous pneumonia);(Other informations:contacts with TB patients)
RUS062005213671	1	oooooooooooooooooooooooooooooooooonnnnnnnnn	000000000003771	223315153633		223315153633424682454434		1	Orphan		Orphan		Beijing			?	RUS	2005	2	M	63	?	Afanas'ev MV	Moskva	(Age/Sex/Resistance:63/M/RIF,INH);(mutation rpoB:WT);(mutation katG/inhA-promoter:WT);(Newly (NC) or previously treated (PT):PT);(TB clinical form:Infiltrative)
RUS062005213672	1	oooooooooooooooooooooooooooooooooonnnnnnnnn	000000000003771	223225173533		223225173533424672454433		1	91		Orphan		Beijing			?	RUS	2005	2	M	20	?	Afanas'ev MV	Moskva	(Age/Sex/Resistance:20/M/RIF,INH);(mutation rpoB:Ser531Leu);(mutation katG/inhA-promoter:Ser315Thr);(Newly (NC) or previously treated (PT):NC);(TB clinical form:Caseous pneumonia)
RUS062005213673	1	oooooooooooooooooooooooooooooooooonnnnnnnnn	000000000003771	223325153533		223325153533424682454433		1	16		25		Beijing			?	RUS	2005	2	M	26	?	Afanas'ev MV	Moskva	(Age/Sex/Resistance:26/M/RIF,INH);(mutation rpoB:Ser531Leu);(mutation katG/inhA-promoter:Ser315Thr);(Newly (NC) or previously treated (PT):PT);(TB clinical form:Disseminated);(Other informations:contacts with TB patients/former prisoner)
RUS062005213674	1	oooooooooooooooooooooooooooooooooonnnnnnnnn	000000000003771	223325153533		223325153533424682454433		1	16		25		Beijing			?	RUS	2005	2	F	26	?	Afanas'ev MV	Moskva	(Age/Sex/Resistance:26/F/RIF,INH);(mutation rpoB:Ser531Leu);(mutation katG/inhA-promoter:Ser315Thr);(Newly (NC) or previously treated (PT):PT);(TB clinical form:Infiltrative with destruction)
RUS062005213675	1	oooooooooooooooooooooooooooooooooonnnnnnnnn	000000000003771	223325173533		223325173533424672454433		1	17		27		Beijing			?	RUS	2005	2	M	15	?	Afanas'ev MV	Moskva	(Age/Sex/Resistance:15/M/RIF,INH);(mutation rpoB:Ser531Leu);(mutation katG/inhA-promoter:Ser315Thr/-15C-T);(Newly (NC) or previously treated (PT):NC);(TB clinical form:Infiltrative)
RUS062005213676	1	oooooooooooooooooooooooooooooooooonnnnnnnnn	000000000003771	223325153533		223325153533424682454433		1	16		25		Beijing			?	RUS	2005	2	F	28	?	Afanas'ev MV	Moskva	(Age/Sex/Resistance:28/F/RIF,INH);(mutation rpoB:Ser531Leu);(mutation katG/inhA-promoter:Ser315Thr);(Newly (NC) or previously treated (PT):NC);(TB clinical form:Infiltrative with destruction);(Other informations:contacts with TB patients)
RUS062005213677	1	oooooooooooooooooooooooooooooooooonnnnnnnnn	000000000003771	223325153533		223325153533424682454433		1	16		25		Beijing			?	RUS	2005	2	F	60	?	Afanas'ev MV	Moskva	(Age/Sex/Resistance:60/F/RIF,INH);(mutation rpoB:WT);(mutation katG/inhA-promoter:WT);(Newly (NC) or previously treated (PT):PT);(TB clinical form:Infiltrative with destruction);(Other informations:contacts with TB patients)
RUS062005213678	1	oooooooooooooooooooooooooooooooooonnnnnnnnn	000000000003771	223325153533		223325153533424662454433		1	16		28		Beijing			?	RUS	2005	2	M	43	?	Afanas'ev MV	Moskva	(Age/Sex/Resistance:43/M/RIF,INH);(mutation rpoB:Ser531Leu);(mutation katG/inhA-promoter:Ser315Thr);(Newly (NC) or previously treated (PT):PT);(TB clinical form:Infiltrative with destruction)
RUS062005213679	1	oooooooooooooooooooooooooooooooooonnnnnnnnn	000000000003771	223325173533		223325173533424672454433		1	17		27		Beijing			?	RUS	2005	2	M	43	?	Afanas'ev MV	Moskva	(Age/Sex/Resistance:43/M/RIF,INH);(mutation rpoB:Ser531Leu);(mutation katG/inhA-promoter:Ser315Thr);(Newly (NC) or previously treated (PT):PT);(TB clinical form:Cavernous (Fibrocavernous))
RUS062005213680	1	oooooooooooooooooooooooooooooooooonnnnnnnnn	000000000003771	223325153633		223325153633424682454434		1	138		33		Beijing			?	RUS	2005	2	M	43	?	Afanas'ev MV	Moskva	(Age/Sex/Resistance:43/M/RIF,INH);(mutation rpoB:Ser531Leu);(mutation katG/inhA-promoter:Ser315Thr);(Newly (NC) or previously treated (PT):NC);(TB clinical form:Infiltrative)
RUS062005213681	1	oooooooooooooooooooooooooooooooooonnnnnnnnn	000000000003771	223325153533		223325153533424682454433		1	16		25		Beijing			?	RUS	2005	2	M	38	?	Afanas'ev MV	Moskva	(Age/Sex/Resistance:38/M/RIF,INH);(mutation rpoB:Ser531Leu);(mutation katG/inhA-promoter:Ser315Thr);(Newly (NC) or previously treated (PT):PT);(TB clinical form:Disseminated);(Other informations:contacts with TB patients/former prisoner)
RUS062005213682	1	oooooooooooooooooooooooooooooooooonnnnnnnnn	000000000003771	223325173533		223325173533424672454433		1	17		27		Beijing			?	RUS	2005	2	M	27	?	Afanas'ev MV	Moskva	(Age/Sex/Resistance:27/M/RIF,INH);(mutation rpoB:Ser531Leu);(mutation katG/inhA-promoter:Ser315Thr);(Newly (NC) or previously treated (PT):PT);(TB clinical form:Cavernous (Fibrocavernous));(Other informations:contacts with TB patients/former prisoner)
RUS062005213683	1	oooooooooooooooooooooooooooooooooonnnnnnnnn	000000000003771	223325153533		223325153533424662454433		1	16		28		Beijing			?	RUS	2005	2	M	43	?	Afanas'ev MV	Moskva	(Age/Sex/Resistance:43/M/RIF,INH);(mutation rpoB:Ser531Leu);(mutation katG/inhA-promoter:Ser315Thr);(Newly (NC) or previously treated (PT):PT);(TB clinical form:Cavernous (Fibrocavernous))
RUS062005213684	1	oooooooooooooooooooooooooooooooooonnnnnnnnn	000000000003771	223325173533		223325173533424672454433		1	17		27		Beijing			?	RUS	2005	2	F	18	?	Afanas'ev MV	Moskva	(Age/Sex/Resistance:18/F/RIF,INH);(mutation rpoB:Ser531Leu);(mutation katG/inhA-promoter:Ser315Thr);(Newly (NC) or previously treated (PT):NC);(TB clinical form:Infiltrative)
RUS062005213685	1	oooooooooooooooooooooooooooooooooonnnnnnnnn	000000000003771	223325173533		223325173533424672454433		1	17		27		Beijing			?	RUS	2005	2	M	28	?	Afanas'ev MV	Moskva	(Age/Sex/Resistance:28/M/RIF,INH);(mutation rpoB:Ser531Leu);(mutation katG/inhA-promoter:Ser315Thr);(Newly (NC) or previously treated (PT):NC);(TB clinical form:Infiltrative with destruction)
RUS062005213686	1	oooooooooooooooooooooooooooooooooonnnnnnnnn	000000000003771	223325153533		223325153533424662454433		1	16		28		Beijing			?	RUS	2005	2	M	34	?	Afanas'ev MV	Moskva	(Age/Sex/Resistance:34/M/RIF,INH);(mutation rpoB:Ser531Leu);(mutation katG/inhA-promoter:Ser315Thr);(Newly (NC) or previously treated (PT):PT);(TB clinical form:Tuberculoma);(Other informations:contacts with TB patients/former prisoner)
RUS062005313688	1	oooooooooooooooooooooooooooooooooonnnnnnnnn	000000000003771	223325163533		223325163533324582454433		1	83		29		Beijing			?	RUS	2005	3	M	70	?	Afanas'ev MV	Moskva	(Age/Sex/Resistance:70/M/RIF,);(mutation rpoB:WT);(mutation katG/inhA-promoter:WT);(Newly (NC) or previously treated (PT):NC);(TB clinical form:Infiltrative)
RUS062005313695	1	oooooooooooooooooooooooooooooooooonnnnnnnnn	000000000003771	223325163533		223325163533424662354433		1	83		Orphan		Beijing			?	RUS	2005	3	M	35	?	Afanas'ev MV	Moskva	(Age/Sex/Resistance:35/M/RIF,INH);(mutation rpoB:Ser531Leu);(mutation katG/inhA-promoter:Ser315Thr);(Newly (NC) or previously treated (PT):NC);(TB clinical form:Infiltrative)
AUT012000013827	8	oooooooooooooooooooooooooooooooooonnnnnnnnn	000000000003771					1					Beijing			?	AUT	2000	0	?	?	?	Stauffer F	Wien
TUR010200414008	1	oooooooooooooooooooooooooooooooooonnnnnnnnn	000000000003771					1					Beijing			TUR	TUR	2004	1	M	24	?	Satana D	Istanbul	M/24 - Lab: ITF, Turkey
USA171995114814	1	oooooooooooooooooooooooooooooooooonnnnnnnnn	000000000003771	222325173543				1	104				Beijing			CHN	USA	1995	1	?	?	?	Kwara A	Smithfield
USA171996114839	1	oooooooooooooooooooooooooooooooooonnnnnnnnn	000000000003771	223325173533				1	17				Beijing			USA	USA	1996	1	?	?	?	Kwara A	Barrington
USA171997114854	1	oooooooooooooooooooooooooooooooooonnnnnnnnn	000000000003771	223325173433				1	86				Beijing			CHN	USA	1997	1	?	?	?	Kwara A	Warwick
USA171997314882	1	oooooooooooooooooooooooooooooooooonnnnnnnnn	000000000003771	223325133333				1	1150				Beijing			KOR	USA	1997	3	?	?	?	Kwara A	Providence	INH Res
USA171998114885	1	oooooooooooooooooooooooooooooooooonnnnnnnnn	000000000003771	223321153643				1	569				Beijing			USA	USA	1998	1	?	?	?	Kwara A	Providence
USA171998114888	1	oooooooooooooooooooooooooooooooooonnnnnnnnn	000000000003771	223325173533				1	17				Beijing			USA	USA	1998	1	?	?	?	Kwara A	Providence
USA171998114894	1	oooooooooooooooooooooooooooooooooonnnnnnnnn	000000000003771	223321153643				1	569				Beijing			USA	USA	1998	1	?	?	?	Kwara A	Providence
USA171998114903	1	oooooooooooooooooooooooooooooooooonnnnnnnnn	000000000003771	223325173533				1	17				Beijing			USA	USA	1998	1	?	?	?	Kwara A	Providence
USA171998114907	1	oooooooooooooooooooooooooooooooooonnnnnnnnn	000000000003771	223325173533				1	17				Beijing			KHM	USA	1998	1	?	?	?	Kwara A	Providence
USA171998314911	1	oooooooooooooooooooooooooooooooooonnnnnnnnn	000000000003771	243325173532				1	Orphan				Beijing			VNM	USA	1998	3	?	?	?	Kwara A	Johnston	Str Res
USA171999114929	1	oooooooooooooooooooooooooooooooooonnnnnnnnn	000000000003771	223325153533				1	16				Beijing			CHN	USA	1999	1	?	?	?	Kwara A	Providence
USA171999114939	1	oooooooooooooooooooooooooooooooooonnnnnnnnn	000000000003771	223325173533				1	17				Beijing			KHM	USA	1999	1	?	?	?	Kwara A	Providence
USA171999114940	1	oooooooooooooooooooooooooooooooooonnnnnnnnn	000000000003771	223325173533				1	17				Beijing			KHM	USA	1999	1	?	?	?	Kwara A	Providence
USA171999114943	1	oooooooooooooooooooooooooooooooooonnnnnnnnn	000000000003771	223325173533				1	17				Beijing			KHM	USA	1999	1	?	?	?	Kwara A	Providence
USA172000114952	1	oooooooooooooooooooooooooooooooooonnnnnnnnn	000000000003771	223325173533				1	17				Beijing			USA	USA	2000	1	?	?	?	Kwara A	Providence
USA172000114963	1	oooooooooooooooooooooooooooooooooonnnnnnnnn	000000000003771	223325173533				1	17				Beijing			KHM	USA	2000	1	?	?	?	Kwara A	Providence
USA172000114964	1	oooooooooooooooooooooooooooooooooonnnnnnnnn	000000000003771	222325173544				1	Orphan				Beijing			CHN	USA	2000	1	?	?	?	Kwara A	Warwick
USA172000114965	1	oooooooooooooooooooooooooooooooooonnnnnnnnn	000000000003771	223325173533				1	17				Beijing			USA	USA	2000	1	?	?	?	Kwara A	Providence
USA172001014982	1	oooooooooooooooooooooooooooooooooonnnnnnnnn	000000000003771	223225171531				1	Orphan				Beijing			?	USA	2001	0	?	?	?	Kwara A	Washington
USA172001114991	1	oooooooooooooooooooooooooooooooooonnnnnnnnn	000000000003771	223321153643				1	569				Beijing			USA	USA	2001	1	?	?	?	Kwara A	Providence
USA172001115000	1	oooooooooooooooooooooooooooooooooonnnnnnnnn	000000000003771	223325163533				1	83				Beijing			VNM	USA	2001	1	?	?	?	Kwara A	Providence
USA172002115024	1	oooooooooooooooooooooooooooooooooonnnnnnnnn	000000000003771	223325173533				1	17				Beijing			KOR	USA	2002	1	?	?	?	Kwara A	Kingston
USA172003015049	2	oooooooooooooooooooooooooooooooooonnnnnnnnn	000000000003771	223325173533				1	17				Beijing			?	USA	2003	0	?	?	?	Kwara A	Washington
USA172003015057	10	oooooooooooooooooooooooooooooooooonnnnnnnnn	000000000003771	223425173563				1	147				Beijing			?	USA	2003	0	?	?	?	Kwara A	Washington
USA172003015058	2	oooooooooooooooooooooooooooooooooonnnnnnnnn	000000000003771	223425173564				1	148				Beijing			?	USA	2003	0	?	?	?	Kwara A	Washington
USA172003015061	1	oooooooooooooooooooooooooooooooooonnnnnnnnn	000000000003771	223325173533				1	17				Beijing			?	USA	2003	0	?	?	?	Kwara A	Washington
USA172003115074	1	oooooooooooooooooooooooooooooooooonnnnnnnnn	000000000003771	223325173533				1	17				Beijing			USA	USA	2003	1	?	?	?	Kwara A	Pawtucket
USA172003115079	1	oooooooooooooooooooooooooooooooooonnnnnnnnn	000000000003771	223325173523				1	101				Beijing			KHM	USA	2003	1	?	?	?	Kwara A	Providence
USA172004315110	1	oooooooooooooooooooooooooooooooooonnnnnnnnn	000000000003771	223325173533				1	17				Beijing			USA	USA	2004	3	?	?	?	Kwara A	Peace Dale	Str Res
USA172004315112	1	oooooooooooooooooooooooooooooooooonnnnnnnnn	000000000003771	223325163533				1	83				Beijing			SEN	USA	2004	3	?	?	?	Kwara A	Providence	INH/Str Res
CCK040000T15117	1	oooooooooooooooooooooooooooooooooonnnnnnnnn	000000000003771					1					Beijing			?	CCK		0	?	?	?	Del Portillo P	Bangkok
DEU052000015245	1	oooooooooooooooooooooooooooooooooonnnnnnnnn	000000000003771					1					Beijing			?	DEU	2000	0	?	?	?	Niemann S	Berlin
DEU052001015439	1	oooooooooooooooooooooooooooooooooonnnnnnnnn	000000000003771					1					Beijing			?	DEU	2001	0	?	?	?	Niemann S	Berlin
DEU052001015442	1	oooooooooooooooooooooooooooooooooonnnnnnnnn	000000000003771					1					Beijing			?	DEU	2001	0	?	?	?	Niemann S	Berlin
DEU052001015444	1	oooooooooooooooooooooooooooooooooonnnnnnnnn	000000000003771					1					Beijing			?	DEU	2001	0	?	?	?	Niemann S	Berlin
DEU052001015445	1	oooooooooooooooooooooooooooooooooonnnnnnnnn	000000000003771					1					Beijing			?	DEU	2001	0	?	?	?	Niemann S	Berlin
DEU052001015446	1	oooooooooooooooooooooooooooooooooonnnnnnnnn	000000000003771					1					Beijing			?	DEU	2001	0	?	?	?	Niemann S	Berlin
DEU052002015622	1	oooooooooooooooooooooooooooooooooonnnnnnnnn	000000000003771					1					Beijing			?	DEU	2002	0	?	?	?	Niemann S	Berlin
DEU052002015623	1	oooooooooooooooooooooooooooooooooonnnnnnnnn	000000000003771					1					Beijing			?	DEU	2002	0	?	?	?	Niemann S	Berlin
DEU052002015624	1	oooooooooooooooooooooooooooooooooonnnnnnnnn	000000000003771					1					Beijing			?	DEU	2002	0	?	?	?	Niemann S	Berlin
DEU052002015626	1	oooooooooooooooooooooooooooooooooonnnnnnnnn	000000000003771					1					Beijing			?	DEU	2002	0	?	?	?	Niemann S	Berlin
DEU052002015627	1	oooooooooooooooooooooooooooooooooonnnnnnnnn	000000000003771					1					Beijing			?	DEU	2002	0	?	?	?	Niemann S	Berlin
DEU052002015628	1	oooooooooooooooooooooooooooooooooonnnnnnnnn	000000000003771					1					Beijing			?	DEU	2002	0	?	?	?	Niemann S	Berlin
BRA012006115816	1	oooooooooooooooooooooooooooooooooonnnnnnnnn	000000000003771	223425173423				1	500				Beijing			?	BRA	2006	1	M	?	?	Leite CQ	Sao Paulo	M
BRA012006215817	1	oooooooooooooooooooooooooooooooooonnnnnnnnn	000000000003771	223126252331				1	Orphan				Beijing			?	BRA	2006	2	F	?	?	Leite CQ	Sao Paulo	F
BRA012006215825	1	oooooooooooooooooooooooooooooooooonnnnnnnnn	000000000003771	223321172412				1	Orphan				Beijing			?	BRA	2006	2	F	?	?	Leite CQ	Sao Paulo	F
BRA012007315863	1	oooooooooooooooooooooooooooooooooonnnnnnnnn	000000000003771	223325183503				1	Orphan				Beijing			?	BRA	2007	3	F	?	?	Leite CQ	Sao Paulo	F
CUB011993016054	1	oooooooooooooooooooooooooooooooooonnnnnnnnn	000000000003771					1					Beijing			?	CUB	1993	0	?	?	?	Diaz R	Havana
CUB011995016101	1	oooooooooooooooooooooooooooooooooonnnnnnnnn	000000000003771					1					Beijing			?	CUB	1995	0	?	?	?	Diaz R	Havana
CUB011995016121	1	oooooooooooooooooooooooooooooooooonnnnnnnnn	000000000003771					1					Beijing			?	CUB	1995	0	?	?	?	Diaz R	Havana
CUB011995016122	1	oooooooooooooooooooooooooooooooooonnnnnnnnn	000000000003771					1					Beijing			?	CUB	1995	0	?	?	?	Diaz R	Havana
CUB011995016123	1	oooooooooooooooooooooooooooooooooonnnnnnnnn	000000000003771					1					Beijing			?	CUB	1995	0	?	?	?	Diaz R	Havana
CUB011995016124	1	oooooooooooooooooooooooooooooooooonnnnnnnnn	000000000003771					1					Beijing			?	CUB	1995	0	?	?	?	Diaz R	Havana
CUB011995016125	1	oooooooooooooooooooooooooooooooooonnnnnnnnn	000000000003771					1					Beijing			?	CUB	1995	0	?	?	?	Diaz R	Havana
CUB011995016127	1	oooooooooooooooooooooooooooooooooonnnnnnnnn	000000000003771					1					Beijing			?	CUB	1995	0	?	?	?	Diaz R	Havana
CUB011995016133	1	oooooooooooooooooooooooooooooooooonnnnnnnnn	000000000003771					1					Beijing			?	CUB	1995	0	?	?	?	Diaz R	Havana
CUB011995016134	1	oooooooooooooooooooooooooooooooooonnnnnnnnn	000000000003771					1					Beijing			?	CUB	1995	0	?	?	?	Diaz R	Havana
CUB011995016139	1	oooooooooooooooooooooooooooooooooonnnnnnnnn	000000000003771					1					Beijing			?	CUB	1995	0	?	?	?	Diaz R	Havana
CUB011995016146	1	oooooooooooooooooooooooooooooooooonnnnnnnnn	000000000003771					1					Beijing			?	CUB	1995	0	?	?	?	Diaz R	Havana
CUB011995016158	1	oooooooooooooooooooooooooooooooooonnnnnnnnn	000000000003771					1					Beijing			?	CUB	1995	0	?	?	?	Diaz R	Havana
CUB011995016163	1	oooooooooooooooooooooooooooooooooonnnnnnnnn	000000000003771					1					Beijing			?	CUB	1995	0	?	?	?	Diaz R	Havana
CUB011995016184	1	oooooooooooooooooooooooooooooooooonnnnnnnnn	000000000003771					1					Beijing			?	CUB	1995	0	?	?	?	Diaz R	Havana
CUB011995016189	1	oooooooooooooooooooooooooooooooooonnnnnnnnn	000000000003771					1					Beijing			?	CUB	1995	0	?	?	?	Diaz R	Havana
CUB011995016190	1	oooooooooooooooooooooooooooooooooonnnnnnnnn	000000000003771					1					Beijing			?	CUB	1995	0	?	?	?	Diaz R	Havana
CUB011995016198	1	oooooooooooooooooooooooooooooooooonnnnnnnnn	000000000003771					1					Beijing			?	CUB	1995	0	?	?	?	Diaz R	Havana
CUB011995016207	1	oooooooooooooooooooooooooooooooooonnnnnnnnn	000000000003771					1					Beijing			?	CUB	1995	0	?	?	?	Diaz R	Havana
CUB011995016210	1	oooooooooooooooooooooooooooooooooonnnnnnnnn	000000000003771					1					Beijing			?	CUB	1995	0	?	?	?	Diaz R	Havana
CUB011995016223	1	oooooooooooooooooooooooooooooooooonnnnnnnnn	000000000003771					1					Beijing			?	CUB	1995	0	?	?	?	Diaz R	Havana
CUB011995016224	1	oooooooooooooooooooooooooooooooooonnnnnnnnn	000000000003771					1					Beijing			?	CUB	1995	0	?	?	?	Diaz R	Havana
CUB011995016225	1	oooooooooooooooooooooooooooooooooonnnnnnnnn	000000000003771					1					Beijing			?	CUB	1995	0	?	?	?	Diaz R	Havana
CUB011995016227	1	oooooooooooooooooooooooooooooooooonnnnnnnnn	000000000003771					1					Beijing			?	CUB	1995	0	?	?	?	Diaz R	Havana
CUB011995016229	1	oooooooooooooooooooooooooooooooooonnnnnnnnn	000000000003771					1					Beijing			?	CUB	1995	0	?	?	?	Diaz R	Havana
CUB011995016251	1	oooooooooooooooooooooooooooooooooonnnnnnnnn	000000000003771					1					Beijing			?	CUB	1995	0	?	?	?	Diaz R	Havana
SWE071993216431	1	oooooooooooooooooooooooooooooooooonnnnnnnnn	000000000003771					1					Beijing			SWE	SWE	1993	2	F	20	?	Ghebremichael S	Linkoping	Sex: F; Age: 20; Resistance: INH RIF; Swedish cluster no.:
SWE071994216434	1	oooooooooooooooooooooooooooooooooonnnnnnnnn	000000000003771					1					Beijing			CHN	SWE	1994	2	F	25	?	Ghebremichael S	Stockholm	Sex: F; Age: 25; Resistance: SM INH RIF; Swedish cluster no.:
SWE071995316451	1	oooooooooooooooooooooooooooooooooonnnnnnnnn	000000000003771					1					Beijing			VNM	SWE	1995	3	F	79	?	Ghebremichael S	Malmö	Sex: F; Age: 79; Resistance: SM; Swedish cluster no.: SMI-006
SWE071995316455	1	oooooooooooooooooooooooooooooooooonnnnnnnnn	000000000003771					1					Beijing			VNM	SWE	1995	3	F	24	?	Ghebremichael S	Lund	Sex: F; Age: 24; Resistance: SM INH; Swedish cluster no.: SMI-007
SWE071995316457	1	oooooooooooooooooooooooooooooooooonnnnnnnnn	000000000003771					1					Beijing			THA	SWE	1995	3	F	21	?	Ghebremichael S	Stockholm	Sex: F; Age: 21; Resistance: INH; Swedish cluster no.:
SWE071995316458	1	oooooooooooooooooooooooooooooooooonnnnnnnnn	000000000003771					1					Beijing			KOR	SWE	1995	3	F	29	?	Ghebremichael S	Stockholm	Sex: F; Age: 29; Resistance: INH; Swedish cluster no.:
SWE071995316460	1	oooooooooooooooooooooooooooooooooonnnnnnnnn	000000000003771					1					Beijing			VNM	SWE	1995	3	F	33	?	Ghebremichael S	Lund	Sex: F; Age: 33; Resistance: SM; Swedish cluster no.: SMI-007
SWE071996316482	1	oooooooooooooooooooooooooooooooooonnnnnnnnn	000000000003771					1					Beijing			SWE	SWE	1996	3	F	36	?	Ghebremichael S	Malmö	Sex: F; Age: 36; Resistance: SM; Swedish cluster no.:
SWE071996316490	1	oooooooooooooooooooooooooooooooooonnnnnnnnn	000000000003771					1					Beijing			VNM	SWE	1996	3	F	28	?	Ghebremichael S	Lund	Sex: F; Age: 28; Resistance: SM INH; Swedish cluster no.:
SWE071996316495	1	oooooooooooooooooooooooooooooooooonnnnnnnnn	000000000003771					1					Beijing			VNM	SWE	1996	3	F	45	?	Ghebremichael S	Lund	Sex: F; Age: 45; Resistance: SM; Swedish cluster no.:
SWE071997316499	1	oooooooooooooooooooooooooooooooooonnnnnnnnn	000000000003771					1					Beijing			VNM	SWE	1997	3	M	59	?	Ghebremichael S	Goteborg	Sex: M; Age: 59; Resistance: SM INH; Swedish cluster no.:
SWE071997316504	1	oooooooooooooooooooooooooooooooooonnnnnnnnn	000000000003771					1					Beijing			VNM	SWE	1997	3	F	30	?	Ghebremichael S	Goteborg	Sex: F; Age: 30; Resistance: SM INH; Swedish cluster no.:
SWE071997316512	1	oooooooooooooooooooooooooooooooooonnnnnnnnn	000000000003771					1					Beijing			VNM	SWE	1997	3	M	33	?	Ghebremichael S	Stockholm	Sex: M; Age: 33; Resistance: SM; Swedish cluster no.: SMI-006
SWE071997316518	1	oooooooooooooooooooooooooooooooooonnnnnnnnn	000000000003771					1					Beijing			THA	SWE	1997	3	F	20	?	Ghebremichael S	Goteborg	Sex: F; Age: 20; Resistance: INH; Swedish cluster no.:
SWE071997316519	1	oooooooooooooooooooooooooooooooooonnnnnnnnn	000000000003771					1					Beijing			VNM	SWE	1997	3	M	64	?	Ghebremichael S	Stockholm	Sex: M; Age: 64; Resistance: SM; Swedish cluster no.: SMI-006
SWE071997316520	1	oooooooooooooooooooooooooooooooooonnnnnnnnn	000000000003771					1					Beijing			THA	SWE	1997	3	F	25	?	Ghebremichael S	Stockholm	Sex: F; Age: 25; Resistance: SM INH; Swedish cluster no.:
SWE071998316545	1	oooooooooooooooooooooooooooooooooonnnnnnnnn	000000000003771					1					Beijing			VNM	SWE	1998	3	F	29	?	Ghebremichael S	Goteborg	Sex: F; Age: 29; Resistance: SM; Swedish cluster no.:
SWE071999216548	1	oooooooooooooooooooooooooooooooooonnnnnnnnn	000000000003771					1					Beijing			KAZ	SWE	1999	2	M	25	?	Ghebremichael S	Stockholm	Sex: M; Age: 25; Resistance: SM INH RIF EMB PZA; Swedish cluster no.: SMI-009
SWE071999216550	1	oooooooooooooooooooooooooooooooooonnnnnnnnn	000000000003771					1					Beijing			SOM	SWE	1999	2	F	13	?	Ghebremichael S	Linkoping	Sex: F; Age: 13; Resistance: SM INH RIF EMB; Swedish cluster no.:
SWE071999316559	1	oooooooooooooooooooooooooooooooooonnnnnnnnn	000000000003771					1					Beijing			VNM	SWE	1999	3	M	37	?	Ghebremichael S	Malmö	Sex: M; Age: 37; Resistance: SM; Swedish cluster no.:
SWE071999316563	1	oooooooooooooooooooooooooooooooooonnnnnnnnn	000000000003771					1					Beijing			KAZ	SWE	1999	3	F	21	?	Ghebremichael S	Stockholm	Sex: F; Age: 21; Resistance: SM INH; Swedish cluster no.:
SWE072000316620	1	oooooooooooooooooooooooooooooooooonnnnnnnnn	000000000003771					1					Beijing			THA	SWE	2000	3	F	33	?	Ghebremichael S	Stockholm	Sex: F; Age: 33; Resistance: INH; Swedish cluster no.:
SWE072000316621	1	oooooooooooooooooooooooooooooooooonnnnnnnnn	000000000003771					1					Beijing			KHM	SWE	2000	3	F	16	?	Ghebremichael S	Stockholm	Sex: F; Age: 16; Resistance: SM; Swedish cluster no.:
SWE072000316631	1	oooooooooooooooooooooooooooooooooonnnnnnnnn	000000000003771					1					Beijing			VNM	SWE	2000	3	F	40	?	Ghebremichael S	Goteborg	Sex: F; Age: 40; Resistance: SM; Swedish cluster no.:
SWE072001316641	1	oooooooooooooooooooooooooooooooooonnnnnnnnn	000000000003771					1					Beijing			KAZ	SWE	2001	3	F	25	?	Ghebremichael S	Malmö	Sex: F; Age: 25; Resistance: SM EMB; Swedish cluster no.: SMI-009
SWE072001316646	1	oooooooooooooooooooooooooooooooooonnnnnnnnn	000000000003771					1					Beijing			GNB	SWE	2001	3	F	27	?	Ghebremichael S	Stockholm	Sex: F; Age: 27; Resistance: SM INH; Swedish cluster no.:
SWE072001316647	1	oooooooooooooooooooooooooooooooooonnnnnnnnn	000000000003771					1					Beijing			CHN	SWE	2001	3	F	65	?	Ghebremichael S	Stockholm	Sex: F; Age: 65; Resistance: SM; Swedish cluster no.: SMI-006
SWE072002216655	1	oooooooooooooooooooooooooooooooooonnnnnnnnn	000000000003771					1					Beijing			SWE	SWE	2002	2	M	20	?	Ghebremichael S	Stockholm	Sex: M; Age: 20; Resistance: INH RIF; Swedish cluster no.:
SWE072002316662	1	oooooooooooooooooooooooooooooooooonnnnnnnnn	000000000003771					1					Beijing			BTN	SWE	2002	3	M	35	?	Ghebremichael S	Malmö	Sex: M; Age: 35; Resistance: SM INH; Swedish cluster no.: SMI-176
SWE072002316688	1	oooooooooooooooooooooooooooooooooonnnnnnnnn	000000000003771					1					Beijing			VNM	SWE	2002	3	M	64	?	Ghebremichael S	Malmö	Sex: M; Age: 64; Resistance: SM; Swedish cluster no.:
SWE072003216689	1	oooooooooooooooooooooooooooooooooonnnnnnnnn	000000000003771					1					Beijing			KAZ	SWE	2003	2	F	25	?	Ghebremichael S	Stockholm	Sex: F; Age: 25; Resistance: INH RIF; Swedish cluster no.: SMI-009
SWE072003216690	1	oooooooooooooooooooooooooooooooooonnnnnnnnn	000000000003771					1					Beijing			KAZ	SWE	2003	2	F	26	?	Ghebremichael S	Stockholm	Sex: F; Age: 26; Resistance: INH RIF; Swedish cluster no.:
SWE072003316707	1	oooooooooooooooooooooooooooooooooonnnnnnnnn	000000000003771					1					Beijing			AFG	SWE	2003	3	M	33	?	Ghebremichael S	Goteborg	Sex: M; Age: 33; Resistance: SM INH; Swedish cluster no.: SMI-011
SWE072003316710	1	oooooooooooooooooooooooooooooooooonnnnnnnnn	000000000003771					1					Beijing			SOM	SWE	2003	3	F	22	?	Ghebremichael S	Malmö	Sex: F; Age: 22; Resistance: SM INH PZA; Swedish cluster no.: SMI-009
SWE072003316718	1	oooooooooooooooooooooooooooooooooonnnnnnnnn	000000000003771					1					Beijing			AFG	SWE	2003	3	M	18	?	Ghebremichael S	Goteborg	Sex: M; Age: 18; Resistance: SM; Swedish cluster no.:
SWE072004216721	1	oooooooooooooooooooooooooooooooooonnnnnnnnn	000000000003771					1					Beijing			MNG	SWE	2004	2	M	24	?	Ghebremichael S	Stockholm	Sex: M; Age: 24; Resistance: INH RIF; Swedish cluster no.:
SWE072004216723	1	oooooooooooooooooooooooooooooooooonnnnnnnnn	000000000003771					1					Beijing			AFG	SWE	2004	2	F	40	?	Ghebremichael S	Goteborg	Sex: F; Age: 40; Resistance: SM INH RIF EMB PZA; Swedish cluster no.: SMI-011
SWE072004316726	1	oooooooooooooooooooooooooooooooooonnnnnnnnn	000000000003771					1					Beijing			SWE	SWE	2004	3	M	32	?	Ghebremichael S	Malmö	Sex: M; Age: 32; Resistance: SM INH EMB; Swedish cluster no.: SMI-176
SWE072004316735	1	oooooooooooooooooooooooooooooooooonnnnnnnnn	000000000003771					1					Beijing			VNM	SWE	2004	3	M	42	?	Ghebremichael S	Linkoping	Sex: M; Age: 42; Resistance: SM; Swedish cluster no.:
SWE072004316743	1	oooooooooooooooooooooooooooooooooonnnnnnnnn	000000000003771					1					Beijing			VNM	SWE	2004	3	M	39	?	Ghebremichael S	Malmö	Sex: M; Age: 39; Resistance: SM; Swedish cluster no.:
SWE072004316758	1	oooooooooooooooooooooooooooooooooonnnnnnnnn	000000000003771					1					Beijing			AFG	SWE	2004	3	F	51	?	Ghebremichael S	Stockholm	Sex: F; Age: 51; Resistance: SM; Swedish cluster no.:
SWE072005316768	1	oooooooooooooooooooooooooooooooooonnnnnnnnn	000000000003771					1					Beijing			MNG	SWE	2005	3	F	21	?	Ghebremichael S	Stockholm	Sex: F; Age: 21; Resistance: INH; Swedish cluster no.:
SWE072005316772	1	oooooooooooooooooooooooooooooooooonnnnnnnnn	000000000003771					1					Beijing			RUS	SWE	2005	3	F	43	?	Ghebremichael S	Goteborg	Sex: F; Age: 43; Resistance: INH; Swedish cluster no.:
SWE072005316775	1	oooooooooooooooooooooooooooooooooonnnnnnnnn	000000000003771					1					Beijing			ETH	SWE	2005	3	F	68	?	Ghebremichael S	Stockholm	Sex: F; Age: 68; Resistance: INH; Swedish cluster no.: SMI-206
SWE072005316789	1	oooooooooooooooooooooooooooooooooonnnnnnnnn	000000000003771					1					Beijing			ETH	SWE	2005	3	F	31	?	Ghebremichael S	Stockholm	Sex: F; Age: 31; Resistance: INH; Swedish cluster no.: SMI-206
ESP061997016810	1	oooooooooooooooooooooooooooooooooonnnnnnnnn	000000000003771	223325173633				1	85				Beijing			PER	ESP	1997	0	?	?	?	Garcia de Viedma D	Madrid
ESP062001016889	1	oooooooooooooooooooooooooooooooooonnnnnnnnn	000000000003771	222325173543				1	104				Beijing			PER	ESP	2001	0	?	?	?	Garcia de Viedma D	Madrid
ESP062002117041	1	oooooooooooooooooooooooooooooooooonnnnnnnnn	000000000003771					1					Beijing			ESP	ESP	2002	1	?	?	?	Garcia de Viedma D	Madrid
ESP062002117075	1	oooooooooooooooooooooooooooooooooonnnnnnnnn	000000000003771					1					Beijing			PER	ESP	2002	1	?	?	?	Garcia de Viedma D	Madrid
ESP062003117185	1	oooooooooooooooooooooooooooooooooonnnnnnnnn	000000000003771					1					Beijing			MDA	ESP	2003	1	?	?	?	Garcia de Viedma D	Madrid
ESP062004117439	1	oooooooooooooooooooooooooooooooooonnnnnnnnn	000000000003771					1					Beijing			ARM	ESP	2004	1	?	?	?	Garcia de Viedma D	Madrid	Hospital La Paz
ESP062005117679	1	oooooooooooooooooooooooooooooooooonnnnnnnnn	000000000003771					1					Beijing			ESP	ESP	2005	1	?	?	?	Garcia de Viedma D	Madrid
ESP062005117688	1	oooooooooooooooooooooooooooooooooonnnnnnnnn	000000000003771					1					Beijing			ECU	ESP	2005	1	?	?	?	Garcia de Viedma D	Almería
ESP062005117791	1	oooooooooooooooooooooooooooooooooonnnnnnnnn	000000000003771					1					Beijing			PER	ESP	2005	1	?	?	?	Garcia de Viedma D	Madrid	Hospital Puerta de Hierro
ESP062005117834	1	oooooooooooooooooooooooooooooooooonnnnnnnnn	000000000003771					1					Beijing			CHN	ESP	2005	1	?	?	?	Garcia de Viedma D	Madrid	Hospital La Paz
CZE021998017878	2	oooooooooooooooooooooooooooooooooonnnnnnnnn	000000000003771					1					Beijing			?	CZE	1998	0	?	?	?	Driscoll J	Praha
NZL011998017995	2	oooooooooooooooooooooooooooooooooonnnnnnnnn	000000000003771					1					Beijing			?	NZL	1998	0	?	?	?	Driscoll J	Wellington
RUS061998018026	21	oooooooooooooooooooooooooooooooooonnnnnnnnn	000000000003771					1					Beijing			?	RUS	1998	0	?	?	?	Driscoll J	Moskva
SGP021998018073	7	oooooooooooooooooooooooooooooooooonnnnnnnnn	000000000003771					1					Beijing			?	SGP	1998	0	?	?	?	Driscoll J	Singapore
TUR031998018088	2	oooooooooooooooooooooooooooooooooonnnnnnnnn	000000000003771					1					Beijing			?	TUR	1998	0	?	?	?	Driscoll J	Samsun
USA011998018192	1089	oooooooooooooooooooooooooooooooooonnnnnnnnn	000000000003771					1					Beijing			?	USA	1998	0	?	?	?	Driscoll J	New York City
USA012003019203	1	oooooooooooooooooooooooooooooooooonnnnnnnnn	000000000003771	223325173433				1	86				Beijing			USA	USA	2003	0	?	?	?	Driscoll J	New York City
USA012004019414	1	oooooooooooooooooooooooooooooooooonnnnnnnnn	000000000003771	223325173533				1	17				Beijing			USA	USA	2004	0	?	?	?	Driscoll J	New York City
USA012004019420	1	oooooooooooooooooooooooooooooooooonnnnnnnnn	000000000003771	223325133543				1	591				Beijing			USA	USA	2004	0	?	?	?	Driscoll J	New York City
USA012004019427	1	oooooooooooooooooooooooooooooooooonnnnnnnnn	000000000003771	223325173533				1	17				Beijing			USA	USA	2004	0	?	?	?	Driscoll J	New York City
USA012004019435	1	oooooooooooooooooooooooooooooooooonnnnnnnnn	000000000003771	223325163533				1	83				Beijing			USA	USA	2004	0	?	?	?	Driscoll J	New York City
USA012004019448	1	oooooooooooooooooooooooooooooooooonnnnnnnnn	000000000003771	223321153643				1	569				Beijing			USA	USA	2004	0	?	?	?	Driscoll J	New York City
USA012004019472	1	oooooooooooooooooooooooooooooooooonnnnnnnnn	000000000003771	223325173432				1	283				Beijing			USA	USA	2004	0	?	?	?	Driscoll J	New York City
USA012004019492	1	oooooooooooooooooooooooooooooooooonnnnnnnnn	000000000003771	223325173533				1	17				Beijing			USA	USA	2004	0	?	?	?	Driscoll J	New York City
USA012004019499	1	oooooooooooooooooooooooooooooooooonnnnnnnnn	000000000003771	222325173533				1	94				Beijing			USA	USA	2004	0	?	?	?	Driscoll J	New York City
USA012004019501	1	oooooooooooooooooooooooooooooooooonnnnnnnnn	000000000003771	22332617-531				1	Orphan				Beijing			USA	USA	2004	0	?	?	?	Driscoll J	New York City
USA012004019509	1	oooooooooooooooooooooooooooooooooonnnnnnnnn	000000000003771	223325173533				1	17				Beijing			USA	USA	2004	0	?	?	?	Driscoll J	New York City
USA012004019513	1	oooooooooooooooooooooooooooooooooonnnnnnnnn	000000000003771	223325173533				1	17				Beijing			USA	USA	2004	0	?	?	?	Driscoll J	New York City
USA012004019531	1	oooooooooooooooooooooooooooooooooonnnnnnnnn	000000000003771	223125153324				1	8				Beijing			USA	USA	2004	0	?	?	?	Driscoll J	New York City
USA012004019533	1	oooooooooooooooooooooooooooooooooonnnnnnnnn	000000000003771	223325173533				1	17				Beijing			USA	USA	2004	0	?	?	?	Driscoll J	New York City
USA012004019538	1	oooooooooooooooooooooooooooooooooonnnnnnnnn	000000000003771	223325173533				1	17				Beijing			USA	USA	2004	0	?	?	?	Driscoll J	New York City
USA012004019567	1	oooooooooooooooooooooooooooooooooonnnnnnnnn	000000000003771	223325153533				1	16				Beijing			USA	USA	2004	0	?	?	?	Driscoll J	New York City
USA012004019571	1	oooooooooooooooooooooooooooooooooonnnnnnnnn	000000000003771	223325173433				1	86				Beijing			USA	USA	2004	0	?	?	?	Driscoll J	New York City
USA012004019598	1	oooooooooooooooooooooooooooooooooonnnnnnnnn	000000000003771	223326173531				1	574				Beijing			?	USA	2004	0	?	?	?	Driscoll J	New York City
USA012004019599	1	oooooooooooooooooooooooooooooooooonnnnnnnnn	000000000003771	223325173533				1	17				Beijing			?	USA	2004	0	?	?	?	Driscoll J	New York City
USA012004019600	1	oooooooooooooooooooooooooooooooooonnnnnnnnn	000000000003771	223325173533				1	17				Beijing			?	USA	2004	0	?	?	?	Driscoll J	New York City
USA012004019601	1	oooooooooooooooooooooooooooooooooonnnnnnnnn	000000000003771	223325173533				1	17				Beijing			?	USA	2004	0	?	?	?	Driscoll J	New York City
USA012004019603	1	oooooooooooooooooooooooooooooooooonnnnnnnnn	000000000003771	223325173432				1	283				Beijing			?	USA	2004	0	?	?	?	Driscoll J	New York City
USA012004019604	1	oooooooooooooooooooooooooooooooooonnnnnnnnn	000000000003771	223325163533				1	83				Beijing			?	USA	2004	0	?	?	?	Driscoll J	New York City
USA012004019605	1	oooooooooooooooooooooooooooooooooonnnnnnnnn	000000000003771	223325173533				1	17				Beijing			?	USA	2004	0	?	?	?	Driscoll J	New York City
USA012004019606	1	oooooooooooooooooooooooooooooooooonnnnnnnnn	000000000003771	223325173533				1	17				Beijing			?	USA	2004	0	?	?	?	Driscoll J	New York City
USA012004019607	1	oooooooooooooooooooooooooooooooooonnnnnnnnn	000000000003771	223325133543				1	591				Beijing			?	USA	2004	0	?	?	?	Driscoll J	New York City
USA012005019842	1	oooooooooooooooooooooooooooooooooonnnnnnnnn	000000000003771	223321153643				1	569				Beijing			USA	USA	2005	0	?	?	?	Driscoll J	New York City
USA012005019847	1	oooooooooooooooooooooooooooooooooonnnnnnnnn	000000000003771	223321153643				1	569				Beijing			USA	USA	2005	0	?	?	?	Driscoll J	New York City
USA012005019882	1	oooooooooooooooooooooooooooooooooonnnnnnnnn	000000000003771	222325173543				1	104				Beijing			USA	USA	2005	0	?	?	?	Driscoll J	New York City
USA012005019885	1	oooooooooooooooooooooooooooooooooonnnnnnnnn	000000000003771	223325173533				1	17				Beijing			USA	USA	2005	0	?	?	?	Driscoll J	New York City
USA012005019889	1	oooooooooooooooooooooooooooooooooonnnnnnnnn	000000000003771	223325153433				1	592				Beijing			USA	USA	2005	0	?	?	?	Driscoll J	New York City
USA012005019891	1	oooooooooooooooooooooooooooooooooonnnnnnnnn	000000000003771	223325173533				1	17				Beijing			USA	USA	2005	0	?	?	?	Driscoll J	New York City
USA012005019899	1	oooooooooooooooooooooooooooooooooonnnnnnnnn	000000000003771	222325173533				1	94				Beijing			USA	USA	2005	0	?	?	?	Driscoll J	New York City
USA012006020024	1	oooooooooooooooooooooooooooooooooonnnnnnnnn	000000000003771					1					Beijing			USA	USA	2006	0	?	?	?	Driscoll J	New York City	USA_NYS00034(AFB0500002987)
USA012006020035	1	oooooooooooooooooooooooooooooooooonnnnnnnnn	000000000003771					1					Beijing			USA	USA	2006	0	?	?	?	Driscoll J	New York City	USA_NYS00034(AFB0600000061)
USA012006020040	1	oooooooooooooooooooooooooooooooooonnnnnnnnn	000000000003771					1					Beijing			USA	USA	2006	0	?	?	?	Driscoll J	New York City	USA_NYS00034(AFB0600000066)
USA012006020045	1	oooooooooooooooooooooooooooooooooonnnnnnnnn	000000000003771					1					Beijing			USA	USA	2006	0	?	?	?	Driscoll J	New York City	USA_NYS00034(AFB0600000071)
USA012006020050	1	oooooooooooooooooooooooooooooooooonnnnnnnnn	000000000003771					1					Beijing			USA	USA	2006	0	?	?	?	Driscoll J	New York City	USA_NYS00034(AFB0600000077)
USA012006020054	1	oooooooooooooooooooooooooooooooooonnnnnnnnn	000000000003771					1					Beijing			USA	USA	2006	0	?	?	?	Driscoll J	New York City	USA_NYS00034(AFB0600000081)
USA012006020061	1	oooooooooooooooooooooooooooooooooonnnnnnnnn	000000000003771					1					Beijing			USA	USA	2006	0	?	?	?	Driscoll J	New York City	USA_NYS00034(AFB0600000252)
USA012006020069	1	oooooooooooooooooooooooooooooooooonnnnnnnnn	000000000003771					1					Beijing			USA	USA	2006	0	?	?	?	Driscoll J	New York City	USA_NYS00034(AFB0600000260)
USA012006020072	1	oooooooooooooooooooooooooooooooooonnnnnnnnn	000000000003771					1					Beijing			USA	USA	2006	0	?	?	?	Driscoll J	New York City	USA_NYS00034(AFB0600000263)
USA012006020080	1	oooooooooooooooooooooooooooooooooonnnnnnnnn	000000000003771					1					Beijing			USA	USA	2006	0	?	?	?	Driscoll J	New York City	USA_NYS00034(AFB0600000272)
USA012006020082	1	oooooooooooooooooooooooooooooooooonnnnnnnnn	000000000003771					1					Beijing			USA	USA	2006	0	?	?	?	Driscoll J	New York City	USA_NYS00034(AFB0600000274)
USA012006020091	1	oooooooooooooooooooooooooooooooooonnnnnnnnn	000000000003771					1					Beijing			USA	USA	2006	0	?	?	?	Driscoll J	New York City	USA_NYS00034(AFB0600000354)
USA012006020093	1	oooooooooooooooooooooooooooooooooonnnnnnnnn	000000000003771					1					Beijing			USA	USA	2006	0	?	?	?	Driscoll J	New York City	USA_NYS00034(AFB0600000358)
USA012006020094	1	oooooooooooooooooooooooooooooooooonnnnnnnnn	000000000003771					1					Beijing			USA	USA	2006	0	?	?	?	Driscoll J	New York City	USA_NYS00034(AFB0600000426)
USA012006020097	1	oooooooooooooooooooooooooooooooooonnnnnnnnn	000000000003771					1					Beijing			USA	USA	2006	0	?	?	?	Driscoll J	New York City	USA_NYS00034(AFB0600000429)
USA012006020099	1	oooooooooooooooooooooooooooooooooonnnnnnnnn	000000000003771					1					Beijing			USA	USA	2006	0	?	?	?	Driscoll J	New York City	USA_NYS00034(AFB0600000437)
USA012006020105	1	oooooooooooooooooooooooooooooooooonnnnnnnnn	000000000003771	222325173543				1	104				Beijing			USA	USA	2006	0	?	?	?	Driscoll J	New York City	USA_NYS00034(AFB0600000504)
USA012006020115	1	oooooooooooooooooooooooooooooooooonnnnnnnnn	000000000003771					1					Beijing			USA	USA	2006	0	?	?	?	Driscoll J	New York City	USA_NYS00034(AFB0600000539)
USA012006020120	1	oooooooooooooooooooooooooooooooooonnnnnnnnn	000000000003771					1					Beijing			USA	USA	2006	0	?	?	?	Driscoll J	New York City	USA_NYS00034(AFB0600000544)
USA012006020132	1	oooooooooooooooooooooooooooooooooonnnnnnnnn	000000000003771					1					Beijing			USA	USA	2006	0	?	?	?	Driscoll J	New York City	USA_NYS00034(AFB0600000619)
USA012006020134	1	oooooooooooooooooooooooooooooooooonnnnnnnnn	000000000003771					1					Beijing			USA	USA	2006	0	?	?	?	Driscoll J	New York City	USA_NYS00034(AFB0600000625)
USA012006020140	1	oooooooooooooooooooooooooooooooooonnnnnnnnn	000000000003771					1					Beijing			USA	USA	2006	0	?	?	?	Driscoll J	New York City	USA_NYS00034(AFB0600000675)
USA012006020141	1	oooooooooooooooooooooooooooooooooonnnnnnnnn	000000000003771	223225173533				1	91				Beijing			USA	USA	2006	0	?	?	?	Driscoll J	New York City	USA_NYS00034(AFB0600000681)
USA012006020152	1	oooooooooooooooooooooooooooooooooonnnnnnnnn	000000000003771					1					Beijing			USA	USA	2006	0	?	?	?	Driscoll J	New York City	USA_NYS00034(AFB0600000742)
USA012006020160	1	oooooooooooooooooooooooooooooooooonnnnnnnnn	000000000003771					1					Beijing			USA	USA	2006	0	?	?	?	Driscoll J	New York City	USA_NYS00034(AFB0600000750)
USA012006020166	1	oooooooooooooooooooooooooooooooooonnnnnnnnn	000000000003771					1					Beijing			USA	USA	2006	0	?	?	?	Driscoll J	New York City	USA_NYS00034(AFB0600000832)
USA012006020168	1	oooooooooooooooooooooooooooooooooonnnnnnnnn	000000000003771					1					Beijing			USA	USA	2006	0	?	?	?	Driscoll J	New York City	USA_NYS00034(AFB0600000834)
USA012006020180	1	oooooooooooooooooooooooooooooooooonnnnnnnnn	000000000003771	222325173543				1	104				Beijing			USA	USA	2006	0	?	?	?	Driscoll J	New York City	USA_NYS00034(AFB0600000890)
USA012006020197	1	oooooooooooooooooooooooooooooooooonnnnnnnnn	000000000003771					1					Beijing			USA	USA	2006	0	?	?	?	Driscoll J	New York City	USA_NYS00034(AFB0600000927)
USA012006020206	1	oooooooooooooooooooooooooooooooooonnnnnnnnn	000000000003771					1					Beijing			USA	USA	2006	0	?	?	?	Driscoll J	New York City	USA_NYS00034(AFB0600000995)
USA012006020207	1	oooooooooooooooooooooooooooooooooonnnnnnnnn	000000000003771					1					Beijing			USA	USA	2006	0	?	?	?	Driscoll J	New York City	USA_NYS00034(AFB0600000996)
USA012006020213	1	oooooooooooooooooooooooooooooooooonnnnnnnnn	000000000003771					1					Beijing			USA	USA	2006	0	?	?	?	Driscoll J	New York City	USA_NYS00034(AFB0600001002)
USA012006020233	1	oooooooooooooooooooooooooooooooooonnnnnnnnn	000000000003771					1					Beijing			USA	USA	2006	0	?	?	?	Driscoll J	New York City	USA_NYS00034(AFB0600001067)
USA012006020234	1	oooooooooooooooooooooooooooooooooonnnnnnnnn	000000000003771					1					Beijing			USA	USA	2006	0	?	?	?	Driscoll J	New York City	USA_NYS00034(AFB0600001068)
USA012006020247	1	oooooooooooooooooooooooooooooooooonnnnnnnnn	000000000003771					1					Beijing			USA	USA	2006	0	?	?	?	Driscoll J	New York City	USA_NYS00034(AFB0600001115)
USA012006020251	1	oooooooooooooooooooooooooooooooooonnnnnnnnn	000000000003771					1					Beijing			USA	USA	2006	0	?	?	?	Driscoll J	New York City	USA_NYS00034(AFB0600001132)
USA012006020261	1	oooooooooooooooooooooooooooooooooonnnnnnnnn	000000000003771					1					Beijing			USA	USA	2006	0	?	?	?	Driscoll J	New York City	USA_NYS00034(AFB0600001142)
USA012006020288	1	oooooooooooooooooooooooooooooooooonnnnnnnnn	000000000003771					1					Beijing			USA	USA	2006	0	?	?	?	Driscoll J	New York City	USA_NYS00034(AFB0600001279)
USA012006020291	1	oooooooooooooooooooooooooooooooooonnnnnnnnn	000000000003771					1					Beijing			USA	USA	2006	0	?	?	?	Driscoll J	New York City	USA_NYS00034(AFB0600001290)
USA012006020294	1	oooooooooooooooooooooooooooooooooonnnnnnnnn	000000000003771					1					Beijing			USA	USA	2006	0	?	?	?	Driscoll J	New York City	USA_NYS00034(AFB0600001293)
USA012006020298	1	oooooooooooooooooooooooooooooooooonnnnnnnnn	000000000003771					1					Beijing			USA	USA	2006	0	?	?	?	Driscoll J	New York City	USA_NYS00034(AFB0600001297)
USA012006020304	1	oooooooooooooooooooooooooooooooooonnnnnnnnn	000000000003771					1					Beijing			USA	USA	2006	0	?	?	?	Driscoll J	New York City	USA_NYS00034(AFB0600001303)
USA012006020305	1	oooooooooooooooooooooooooooooooooonnnnnnnnn	000000000003771					1					Beijing			USA	USA	2006	0	?	?	?	Driscoll J	New York City	USA_NYS00034(AFB0600001304)
USA012006020310	1	oooooooooooooooooooooooooooooooooonnnnnnnnn	000000000003771					1					Beijing			USA	USA	2006	0	?	?	?	Driscoll J	New York City	USA_NYS00034(AFB0600001355)
USA012006020318	1	oooooooooooooooooooooooooooooooooonnnnnnnnn	000000000003771					1					Beijing			USA	USA	2006	0	?	?	?	Driscoll J	New York City	USA_NYS00034(AFB0600001413)
USA012006020321	1	oooooooooooooooooooooooooooooooooonnnnnnnnn	000000000003771					1					Beijing			USA	USA	2006	0	?	?	?	Driscoll J	New York City	USA_NYS00034(AFB0600001417)
USA012006020324	1	oooooooooooooooooooooooooooooooooonnnnnnnnn	000000000003771					1					Beijing			USA	USA	2006	0	?	?	?	Driscoll J	New York City	USA_NYS00034(AFB0600001421)
USA012006020335	1	oooooooooooooooooooooooooooooooooonnnnnnnnn	000000000003771					1					Beijing			USA	USA	2006	0	?	?	?	Driscoll J	New York City	USA_NYS00034(AFB0600001490)
USA012006020338	1	oooooooooooooooooooooooooooooooooonnnnnnnnn	000000000003771					1					Beijing			USA	USA	2006	0	?	?	?	Driscoll J	New York City	USA_NYS00034(AFB0600001502)
USA012006020349	1	oooooooooooooooooooooooooooooooooonnnnnnnnn	000000000003771					1					Beijing			USA	USA	2006	0	?	?	?	Driscoll J	New York City	USA_NYS00034(AFB0600001514)
USA012006020350	1	oooooooooooooooooooooooooooooooooonnnnnnnnn	000000000003771					1					Beijing			USA	USA	2006	0	?	?	?	Driscoll J	New York City	USA_NYS00034(AFB0600001515)
USA012006020362	1	oooooooooooooooooooooooooooooooooonnnnnnnnn	000000000003771					1					Beijing			USA	USA	2006	0	?	?	?	Driscoll J	New York City	USA_NYS00034(AFB0600001603)
USA012006020367	1	oooooooooooooooooooooooooooooooooonnnnnnnnn	000000000003771					1					Beijing			USA	USA	2006	0	?	?	?	Driscoll J	New York City	USA_NYS00034(AFB0600001668)
USA012006020369	1	oooooooooooooooooooooooooooooooooonnnnnnnnn	000000000003771					1					Beijing			USA	USA	2006	0	?	?	?	Driscoll J	New York City	USA_NYS00034(AFB0600001670)
ZAF081998020377	4	oooooooooooooooooooooooooooooooooonnnnnnnnn	000000000003771					1					Beijing			?	ZAF	1998	0	?	?	?	Driscoll J	Pretoria
ISR012000020441	1	oooooooooooooooooooooooooooooooooonnnnnnnnn	000000000003771					1					Beijing			?	ISR	2000	0	?	?	?	Freidlin P	Jerusalem
ISR012000020442	1	oooooooooooooooooooooooooooooooooonnnnnnnnn	000000000003771					1					Beijing			?	ISR	2000	0	?	?	?	Freidlin P	Jerusalem
ISR012000020443	1	oooooooooooooooooooooooooooooooooonnnnnnnnn	000000000003771					1					Beijing			?	ISR	2000	0	?	?	?	Freidlin P	Jerusalem
ISR012000020444	1	oooooooooooooooooooooooooooooooooonnnnnnnnn	000000000003771					1					Beijing			?	ISR	2000	0	?	?	?	Freidlin P	Jerusalem
ISR012000020445	1	oooooooooooooooooooooooooooooooooonnnnnnnnn	000000000003771					1					Beijing			?	ISR	2000	0	?	?	?	Freidlin P	Jerusalem
ISR012000020446	1	oooooooooooooooooooooooooooooooooonnnnnnnnn	000000000003771					1					Beijing			?	ISR	2000	0	?	?	?	Freidlin P	Jerusalem
ISR012000020447	1	oooooooooooooooooooooooooooooooooonnnnnnnnn	000000000003771					1					Beijing			?	ISR	2000	0	?	?	?	Freidlin P	Jerusalem
ISR012000020448	1	oooooooooooooooooooooooooooooooooonnnnnnnnn	000000000003771					1					Beijing			?	ISR	2000	0	?	?	?	Freidlin P	Jerusalem
ISR012000020449	1	oooooooooooooooooooooooooooooooooonnnnnnnnn	000000000003771					1					Beijing			?	ISR	2000	0	?	?	?	Freidlin P	Jerusalem
ISR012000020451	1	oooooooooooooooooooooooooooooooooonnnnnnnnn	000000000003771					1					Beijing			?	ISR	2000	0	?	?	?	Freidlin P	Jerusalem
BGD021999020479	1	oooooooooooooooooooooooooooooooooonnnnnnnnn	000000000003771	222325153533				1	1012				Beijing			?	BGD	1999	0	?	?	?	Banu S	Dhaka
BGD021999020480	1	oooooooooooooooooooooooooooooooooonnnnnnnnn	000000000003771	223325153533				1	16				Beijing			?	BGD	1999	0	?	?	?	Banu S	Dhaka
BGD021999020483	1	oooooooooooooooooooooooooooooooooonnnnnnnnn	000000000003771	223325153523				1	203				Beijing			?	BGD	1999	0	?	?	?	Banu S	Dhaka
BGD021999020484	1	oooooooooooooooooooooooooooooooooonnnnnnnnn	000000000003771	223325173433				1	86				Beijing			?	BGD	1999	0	?	?	?	Banu S	Dhaka
BGD021999020485	1	oooooooooooooooooooooooooooooooooonnnnnnnnn	000000000003771	223325153533				1	16				Beijing			?	BGD	1999	0	?	?	?	Banu S	Dhaka
BGD021999020489	1	oooooooooooooooooooooooooooooooooonnnnnnnnn	000000000003771	223325173433				1	86				Beijing			?	BGD	1999	0	?	?	?	Banu S	Dhaka
BGD021999020490	1	oooooooooooooooooooooooooooooooooonnnnnnnnn	000000000003771	223325123533				1	82				Beijing			?	BGD	1999	0	?	?	?	Banu S	Dhaka
BGD021999020493	1	oooooooooooooooooooooooooooooooooonnnnnnnnn	000000000003771	223325163433				1	376				Beijing			?	BGD	1999	0	?	?	?	Banu S	Dhaka
BGD021999020494	1	oooooooooooooooooooooooooooooooooonnnnnnnnn	000000000003771	223325153533				1	16				Beijing			?	BGD	1999	0	?	?	?	Banu S	Dhaka
BGD021999020496	1	oooooooooooooooooooooooooooooooooonnnnnnnnn	000000000003771	223325163433				1	376				Beijing			?	BGD	1999	0	?	?	?	Banu S	Dhaka
BGD021999020500	1	oooooooooooooooooooooooooooooooooonnnnnnnnn	000000000003771	223325153533				1	16				Beijing			?	BGD	1999	0	?	?	?	Banu S	Dhaka
BGD021999020501	1	oooooooooooooooooooooooooooooooooonnnnnnnnn	000000000003771	223325153533				1	16				Beijing			?	BGD	1999	0	?	?	?	Banu S	Dhaka
BGD021999020502	1	oooooooooooooooooooooooooooooooooonnnnnnnnn	000000000003771	223325153533				1	16				Beijing			?	BGD	1999	0	?	?	?	Banu S	Dhaka
BGD021999020505	1	oooooooooooooooooooooooooooooooooonnnnnnnnn	000000000003771	223325153533				1	16				Beijing			?	BGD	1999	0	?	?	?	Banu S	Dhaka
BGD021999020524	1	oooooooooooooooooooooooooooooooooonnnnnnnnn	000000000003771	243325153533				1	Orphan				Beijing			?	BGD	1999	0	?	?	?	Banu S	Dhaka
CHN062008220527	1	oooooooooooooooooooooooooooooooooonnnnnnnnn	000000000003771	233325172433	333743344714724	233325172433324471474234	32434	1	1421	Orphan	Orphan	24	Beijing			CHN	CHN	2008	2	M	67	?	Zhao YD	Chengdu	Sex/Age: M/67; Origin/Ethnicity: Sichuan China; Laboratory: College of Life Sciences SCU
CHN062008220528	1	oooooooooooooooooooooooooooooooooonnnnnnnnn	000000000003771	233325172443	333743444814644	233325172443424481464434	42434	1	1420	103	38	33	Beijing			CHN	CHN	2008	2	M	38	?	Zhao YD	Chengdu	Sex/Age: M/38; Origin/Ethnicity: Sichuan China; Laboratory: College of Life Sciences SCU
CHN062008220529	1	oooooooooooooooooooooooooooooooooonnnnnnnnn	000000000003771	233325172435	333745344815724	233325172435324481574234	32434	1	1422	Orphan	Orphan	24	Beijing			CHN	CHN	2008	2	F	53	?	Zhao YD	Chengdu	Sex/Age: F/53; Origin/Ethnicity: Sichuan China; Laboratory: College of Life Sciences SCU
CHN062008220530	1	oooooooooooooooooooooooooooooooooonnnnnnnnn	000000000003771	233325172433	333743446824444	233325172433424682442434	42434	1	1421	105	Orphan	33	Beijing			CHN	CHN	2008	2	M	31	?	Zhao YD	Chengdu	Sex/Age: M/31; Origin/Ethnicity: Sichuan China; Laboratory: College of Life Sciences SCU
CHN062008220531	1	oooooooooooooooooooooooooooooooooonnnnnnnnn	000000000003771	233325173433	333743446A24344	2333251734334246A2434434	42434	1	1423	Orphan	Orphan	33	Beijing			CHN	CHN	2008	2	M	41	?	Zhao YD	Chengdu	Sex/Age: M/41; Origin/Ethnicity: Sichuan China; Laboratory: College of Life Sciences SCU
CHN062008220535	1	oooooooooooooooooooooooooooooooooonnnnnnnnn	000000000003771	232325173445	323745446732444	232325173445424673244434	42434	1	Orphan	Orphan	Orphan	33	Beijing			CHN	CHN	2008	2	F	32	?	Zhao YD	Chengdu	Sex/Age: F/32; Origin/Ethnicity: Sichuan China; Laboratory: College of Life Sciences SCU
CHN062008220537	1	oooooooooooooooooooooooooooooooooonnnnnnnnn	000000000003771	232125172435	321745446822444	232125172435424682244434	42434	1	Orphan	Orphan	Orphan	33	Beijing			CHN	CHN	2008	2	M	64	?	Zhao YD	Chengdu	Sex/Age: M/64; Origin/Ethnicity: Sichuan China; Laboratory: College of Life Sciences SCU
CHN062008220540	1	oooooooooooooooooooooooooooooooooonnnnnnnnn	000000000003771	232325172545	323755447744545	232325172545424774454435	42435	1	1425	Orphan	Orphan	34	Beijing			CHN	CHN	2008	2	M	25	?	Zhao YD	Chengdu	Sex/Age: M/25; Origin/Ethnicity: Sichuan China; Laboratory: College of Life Sciences SCU
CHN062008220541	1	oooooooooooooooooooooooooooooooooonnnnnnnnn	000000000003771	232325172545	323755446324645	232325172545424632464435	42435	1	1425	Orphan	Orphan	34	Beijing			CHN	CHN	2008	2	M	20	?	Zhao YD	Chengdu	Sex/Age: M/20; Origin/Ethnicity: Sichuan China; Laboratory: College of Life Sciences SCU
CHN062008220542	1	oooooooooooooooooooooooooooooooooonnnnnnnnn	000000000003771	232325172435	323745447740545	232325172435424774054435	42434	1	1424	Orphan	Orphan	33	Beijing			CHN	CHN	2008	2	M	36	?	Zhao YD	Chengdu	Sex/Age: M/36; Origin/Ethnicity: Sichuan China; Laboratory: College of Life Sciences SCU
CHN062008220544	1	oooooooooooooooooooooooooooooooooonnnnnnnnn	000000000003771	232325173545	323755446814544	232325173545424681454434	42435	1	Orphan	Orphan	Orphan	34	Beijing			CHN	CHN	2008	2	M	46	?	Zhao YD	Chengdu	Sex/Age: M/46; Origin/Ethnicity: Sichuan China; Laboratory: College of Life Sciences SCU
CHN062008220545	1	oooooooooooooooooooooooooooooooooonnnnnnnnn	000000000003771	232325162545	323655447842545	232325162545424784254425	42435	1	Orphan	Orphan	Orphan	34	Beijing			CHN	CHN	2008	2	M	42	?	Zhao YD	Chengdu	Sex/Age: M/42; Origin/Ethnicity: Sichuan China; Laboratory: College of Life Sciences SCU
CHN062008220546	1	oooooooooooooooooooooooooooooooooonnnnnnnnn	000000000003771	232328121535	323255445622544	232328121535424562254434	42435	1	Orphan	Orphan	Orphan	34	Beijing			CHN	CHN	2008	2	F	53	?	Zhao YD	Chengdu	Sex/Age: F/53; Origin/Ethnicity: Sichuan China; Laboratory: College of Life Sciences SCU
CHN062008220547	1	oooooooooooooooooooooooooooooooooonnnnnnnnn	000000000003771	232225172423	322743443814544	232225172423424381454434	42434	1	1426	Orphan	Orphan	33	Beijing			CHN	CHN	2008	2	M	70	?	Zhao YD	Chengdu	Sex/Age: M/70; Origin/Ethnicity: Sichuan China; Laboratory: College of Life Sciences SCU
CHN062008220552	1	oooooooooooooooooooooooooooooooooonnnnnnnnn	000000000003771	233225182412	332842446813544	233225182412424681354434	42434	1	1428	106	Orphan	33	Beijing			CHN	CHN	2008	2	F	32	?	Zhao YD	Chengdu	Sex/Age: F/32; Origin/Ethnicity: Sichuan China; Laboratory: College of Life Sciences SCU
CHN062008220554	1	oooooooooooooooooooooooooooooooooonnnnnnnnn	000000000003771	233225182422	332842445232444	233225182422424523245434	42434	1	1429	Orphan	Orphan	33	Beijing			CHN	CHN	2008	2	M	44	?	Zhao YD	Chengdu	Sex/Age: M/44; Origin/Ethnicity: Sichuan China; Laboratory: College of Life Sciences SCU
CHN062008220556	1	oooooooooooooooooooooooooooooooooonnnnnnnnn	000000000003771	233225162422	332642446813544	233225162422424681354434	42434	1	Orphan	Orphan	Orphan	33	Beijing			CHN	CHN	2008	2	M	39	?	Zhao YD	Chengdu	Sex/Age: M/39; Origin/Ethnicity: Sichuan China; Laboratory: College of Life Sciences SCU
CHN062008220557	1	oooooooooooooooooooooooooooooooooonnnnnnnnn	000000000003771	233225182412	332842446713543	233225182412424671354433	42434	1	1428	Orphan	Orphan	33	Beijing			CHN	CHN	2008	2	F	33	?	Zhao YD	Chengdu	Sex/Age: F/33; Origin/Ethnicity: Sichuan China; Laboratory: College of Life Sciences SCU
CHN062008220559	1	oooooooooooooooooooooooooooooooooonnnnnnnnn	000000000003771	233225182422	332842446A16344	2332251824224246A1634434	42434	1	1429	Orphan	Orphan	33	Beijing			CHN	CHN	2008	2	M	38	?	Zhao YD	Chengdu	Sex/Age: M/38; Origin/Ethnicity: Sichuan China; Laboratory: College of Life Sciences SCU
CHN062008220560	1	oooooooooooooooooooooooooooooooooonnnnnnnnn	000000000003771	232225132411	322341443612544	232225132411424361254434	42434	1	Orphan	Orphan	Orphan	33	Beijing			CHN	CHN	2008	2	F	31	?	Zhao YD	Chengdu	Sex/Age: F/31; Origin/Ethnicity: Sichuan China; Laboratory: College of Life Sciences SCU
CHN062008220562	1	oooooooooooooooooooooooooooooooooonnnnnnnnn	000000000003771	233225142421	332441444612444	233225142421424461244434	42434	1	Orphan	Orphan	Orphan	33	Beijing			CHN	CHN	2008	2	M	33	?	Zhao YD	Chengdu	Sex/Age: M/33; Origin/Ethnicity: Sichuan China; Laboratory: College of Life Sciences SCU
CHN062008220565	1	oooooooooooooooooooooooooooooooooonnnnnnnnn	000000000003771	233225172423	332743443232444	233225172423424323244434	42434	1	Orphan	Orphan	Orphan	33	Beijing			CHN	CHN	2008	2	F	26	?	Zhao YD	Chengdu	Sex/Age: F/26; Origin/Ethnicity: Sichuan China; Laboratory: College of Life Sciences SCU
CHN062008220566	1	oooooooooooooooooooooooooooooooooonnnnnnnnn	000000000003771	233225142422	332442443612544	233225142422424361254434	42434	1	Orphan	Orphan	Orphan	33	Beijing			CHN	CHN	2008	2	M	21	?	Zhao YD	Chengdu	Sex/Age: M/21; Origin/Ethnicity: Sichuan China; Laboratory: College of Life Sciences SCU
CHN062008220567	1	oooooooooooooooooooooooooooooooooonnnnnnnnn	000000000003771	233125112313	331133446912443	233125112313424691244433	42433	1	Orphan	Orphan	Orphan	32	Beijing			CHN	CHN	2008	2	M	52	?	Zhao YD	Chengdu	Sex/Age: M/52; Origin/Ethnicity: Sichuan China; Laboratory: College of Life Sciences SCU
CHN062008220568	1	oooooooooooooooooooooooooooooooooonnnnnnnnn	000000000003771	233125171413	331743444812544	233125171413424481254434	42434	1	Orphan	Orphan	Orphan	33	Beijing			CHN	CHN	2008	2	F	33	?	Zhao YD	Chengdu	Sex/Age: F/33; Origin/Ethnicity: Sichuan China; Laboratory: College of Life Sciences SCU
CHN062008220569	1	oooooooooooooooooooooooooooooooooonnnnnnnnn	000000000003771	233125172414	331744444812544	233125172414424481254434	42434	1	Orphan	Orphan	Orphan	33	Beijing			CHN	CHN	2008	2	M	33	?	Zhao YD	Chengdu	Sex/Age: M/33; Origin/Ethnicity: Sichuan China; Laboratory: College of Life Sciences SCU
CHN062008220572	1	oooooooooooooooooooooooooooooooooonnnnnnnnn	000000000003771	233225182423	332843346731444	233225182423324673144434	32434	1	Orphan	Orphan	Orphan	24	Beijing			CHN	CHN	2008	2	M	28	?	Zhao YD	Chengdu	Sex/Age: M/28; Origin/Ethnicity: Sichuan China; Laboratory: College of Life Sciences SCU
CHN062008220576	1	oooooooooooooooooooooooooooooooooonnnnnnnnn	000000000003771	233225162432	332642445712545	233225162432424571254435	42434	1	Orphan	Orphan	Orphan	33	Beijing			CHN	CHN	2008	2	M	33	?	Zhao YD	Chengdu	Sex/Age: M/33; Origin/Ethnicity: Sichuan China; Laboratory: College of Life Sciences SCU
CHN062008220577	1	oooooooooooooooooooooooooooooooooonnnnnnnnn	000000000003771	232225162423	322643446843443	232225162423424684342433	42434	1	Orphan	Orphan	Orphan	33	Beijing			CHN	CHN	2008	2	M	31	?	Zhao YD	Chengdu	Sex/Age: M/31; Origin/Ethnicity: Sichuan China; Laboratory: College of Life Sciences SCU
CHN062008220578	1	oooooooooooooooooooooooooooooooooonnnnnnnnn	000000000003771	232225142423	322443445812543	232225142423424581252433	42434	1	Orphan	Orphan	Orphan	33	Beijing			CHN	CHN	2008	2	M	39	?	Zhao YD	Chengdu	Sex/Age: M/39; Origin/Ethnicity: Sichuan China; Laboratory: College of Life Sciences SCU
CHN062008220580	1	oooooooooooooooooooooooooooooooooonnnnnnnnn	000000000003771	232125152323	321533445813543	232125152323424581354433	42433	1	1431	107	39	32	Beijing			CHN	CHN	2008	2	M	55	?	Zhao YD	Chengdu	Sex/Age: M/55; Origin/Ethnicity: Sichuan China; Laboratory: College of Life Sciences SCU
CHN062008220581	1	oooooooooooooooooooooooooooooooooonnnnnnnnn	000000000003771	232225162424	322644445813553	232225162424424581354533	42434	1	Orphan	Orphan	Orphan	33	Beijing			CHN	CHN	2008	2	M	42	?	Zhao YD	Chengdu	Sex/Age: M/42; Origin/Ethnicity: Sichuan China; Laboratory: College of Life Sciences SCU
CHN062008220582	1	oooooooooooooooooooooooooooooooooonnnnnnnnn	000000000003771	232125161423	321643446833443	232125161423424683342433	42434	1	1432	Orphan	Orphan	33	Beijing			CHN	CHN	2008	2	M	47	?	Zhao YD	Chengdu	Sex/Age: M/47; Origin/Ethnicity: Sichuan China; Laboratory: College of Life Sciences SCU
CHN062008220583	1	oooooooooooooooooooooooooooooooooonnnnnnnnn	000000000003771	23112514133?	31143?445613543	23112514133?424561354433	42433	1	Orphan	Orphan	Orphan	32	Beijing			CHN	CHN	2008	2	M	40	?	Zhao YD	Chengdu	Sex/Age: M/40; Origin/Ethnicity: Sichuan China; Laboratory: College of Life Sciences SCU
CHN062008220584	1	oooooooooooooooooooooooooooooooooonnnnnnnnn	000000000003771	232125161123	321613445813542	232125161123424581354432	42431	1	Orphan	Orphan	Orphan	368	Beijing			CHN	CHN	2008	2	M	55	?	Zhao YD	Chengdu	Sex/Age: M/55; Origin/Ethnicity: Sichuan China; Laboratory: College of Life Sciences SCU
CHN062008220585	1	oooooooooooooooooooooooooooooooooonnnnnnnnn	000000000003771	232125152323	321533445813543	232125152323424581354433	42433	1	1431	107	39	32	Beijing			CHN	CHN	2008	2	M	32	?	Zhao YD	Chengdu	Sex/Age: M/32; Origin/Ethnicity: Sichuan China; Laboratory: College of Life Sciences SCU
CHN062008220587	1	oooooooooooooooooooooooooooooooooonnnnnnnnn	000000000003771	233227173513	33275344A704444	233227173513424A70444434	42435	1	Orphan	Orphan	Orphan	34	Beijing			CHN	CHN	2008	2	F	16	?	Zhao YD	Chengdu	Sex/Age: F/16; Origin/Ethnicity: Sichuan China; Laboratory: College of Life Sciences SCU
CHN062008220588	1	oooooooooooooooooooooooooooooooooonnnnnnnnn	000000000003771	223225173433	232743444504543	223225173433424450454433	42424	1	434	Orphan	Orphan	305	Beijing			CHN	CHN	2008	2	F	26	?	Zhao YD	Chengdu	Sex/Age: F/26; Origin/Ethnicity: Sichuan China; Laboratory: College of Life Sciences SCU
CHN062008220589	1	oooooooooooooooooooooooooooooooooonnnnnnnnn	000000000003771	233225153532	332552444713444	233225153532424471344434	42435	1	Orphan	Orphan	Orphan	34	Beijing			CHN	CHN	2008	2	M	31	?	Zhao YD	Chengdu	Sex/Age: M/31; Origin/Ethnicity: Sichuan China; Laboratory: College of Life Sciences SCU
CHN062008220590	1	oooooooooooooooooooooooooooooooooonnnnnnnnn	000000000003771	233225173433	332743344703623	233225173433324470364233	32434	1	1433	Orphan	Orphan	24	Beijing			CHN	CHN	2008	2	F	53	?	Zhao YD	Chengdu	Sex/Age: F/53; Origin/Ethnicity: Sichuan China; Laboratory: College of Life Sciences SCU
CHN062008220593	1	oooooooooooooooooooooooooooooooooonnnnnnnnn	000000000003771	2333251A3432	333A42344703443	2333251A3432324470344433	32434	1	Orphan	Orphan	Orphan	24	Beijing			CHN	CHN	2008	2	M	55	?	Zhao YD	Chengdu	Sex/Age: M/55; Origin/Ethnicity: Sichuan China; Laboratory: College of Life Sciences SCU
CHN062008220594	1	oooooooooooooooooooooooooooooooooonnnnnnnnn	000000000003771	231225173532	312752446704343	231225173532424670434433	42435	1	Orphan	Orphan	Orphan	34	Beijing			CHN	CHN	2008	2	M	22	?	Zhao YD	Chengdu	Sex/Age: M/22; Origin/Ethnicity: Sichuan China; Laboratory: College of Life Sciences SCU
CHN062008220596	1	oooooooooooooooooooooooooooooooooonnnnnnnnn	000000000003771	232225174422	322742444603543	232225174422424460354433	42434	1	Orphan	Orphan	Orphan	33	Beijing			CHN	CHN	2008	2	F	25	?	Zhao YD	Chengdu	Sex/Age: F/25; Origin/Ethnicity: Sichuan China; Laboratory: College of Life Sciences SCU
CHN062008220597	1	oooooooooooooooooooooooooooooooooonnnnnnnnn	000000000003771	232125173422	321742445803542	232125173422424580354432	42434	1	1434	Orphan	Orphan	33	Beijing			CHN	CHN	2008	2	F	37	?	Zhao YD	Chengdu	Sex/Age: F/37; Origin/Ethnicity: Sichuan China; Laboratory: College of Life Sciences SCU
CHN062008220600	1	oooooooooooooooooooooooooooooooooonnnnnnnnn	000000000003771	232325143321	323431?43701245	232325143321?24370124435	-2433	1	Orphan	Orphan	Orphan	Orphan	Beijing			CHN	CHN	2008	2	M	32	?	Zhao YD	Chengdu	Sex/Age: M/32; Origin/Ethnicity: Sichuan China; Laboratory: College of Life Sciences SCU
CHN062008220602	1	oooooooooooooooooooooooooooooooooonnnnnnnnn	000000000003771	233124173333	331733444712543	233124173333424471254433	42433	1	Orphan	Orphan	Orphan	32	Beijing			CHN	CHN	2008	2	F	34	?	Zhao YD	Chengdu	Sex/Age: F/34; Origin/Ethnicity: Sichuan China; Laboratory: College of Life Sciences SCU
CHN062008220606	1	oooooooooooooooooooooooooooooooooonnnnnnnnn	000000000003771	232124163333	321633445712643	232124163333424571262433	42433	1	1435	Orphan	Orphan	32	Beijing			CHN	CHN	2008	2	M	78	?	Zhao YD	Chengdu	Sex/Age: M/78; Origin/Ethnicity: Sichuan China; Laboratory: College of Life Sciences SCU
CHN062008220607	1	oooooooooooooooooooooooooooooooooonnnnnnnnn	000000000003771	232124183333	321833445612744	232124183333424561274434	42433	1	Orphan	Orphan	Orphan	32	Beijing			CHN	CHN	2008	2	M	51	?	Zhao YD	Chengdu	Sex/Age: M/51; Origin/Ethnicity: Sichuan China; Laboratory: College of Life Sciences SCU
CHN062008220608	1	oooooooooooooooooooooooooooooooooonnnnnnnnn	000000000003771	232124173333	321733244622543	232124173333224462254423	22433	1	1436	Orphan	Orphan	10	Beijing			CHN	CHN	2008	2	M	31	?	Zhao YD	Chengdu	Sex/Age: M/31; Origin/Ethnicity: Sichuan China; Laboratory: College of Life Sciences SCU
CHN062008220610	1	oooooooooooooooooooooooooooooooooonnnnnnnnn	000000000003771	232024183333	320833?45711943	232024183333?24571194433	-2433	1	Orphan	Orphan	Orphan	Orphan	Beijing			CHN	CHN	2008	2	M	32	?	Zhao YD	Chengdu	Sex/Age: M/32; Origin/Ethnicity: Sichuan China; Laboratory: College of Life Sciences SCU
CHN062008220611	1	oooooooooooooooooooooooooooooooooonnnnnnnnn	000000000003771	232124183332	321832444812643	232124183332424481264433	42433	1	Orphan	Orphan	Orphan	32	Beijing			CHN	CHN	2008	2	M	35	?	Zhao YD	Chengdu	Sex/Age: M/35; Origin/Ethnicity: Sichuan China; Laboratory: College of Life Sciences SCU
CHN062008220612	1	oooooooooooooooooooooooooooooooooonnnnnnnnn	000000000003771	222224133533	222353443812444	222224133533424381244434	42425	1	Orphan	Orphan	Orphan	70	Beijing			CHN	CHN	2008	2	F	15	?	Zhao YD	Chengdu	Sex/Age: F/15; Origin/Ethnicity: Sichuan China; Laboratory: College of Life Sciences SCU
CHN062008220614	1	oooooooooooooooooooooooooooooooooonnnnnnnnn	000000000003771	233325163433	333643445713444	233325163433424571344434	42434	1	1437	108	Orphan	33	Beijing			CHN	CHN	2008	2	M	19	?	Zhao YD	Chengdu	Sex/Age: M/19; Origin/Ethnicity: Sichuan China; Laboratory: College of Life Sciences SCU
CHN062008220618	1	oooooooooooooooooooooooooooooooooonnnnnnnnn	000000000003771	223325172533	233753444734543	223325172533424473454433	42425	1	575	Orphan	Orphan	70	Beijing			CHN	CHN	2008	2	M	22	?	Zhao YD	Chengdu	Sex/Age: M/22; Origin/Ethnicity: Sichuan China; Laboratory: College of Life Sciences SCU
CHN062008220622	1	oooooooooooooooooooooooooooooooooonnnnnnnnn	000000000003771	223325173543	233753344723542	223325173543324472354432	32425	1	99	Orphan	Orphan	363	Beijing			CHN	CHN	2008	2	M	32	?	Zhao YD	Chengdu	Sex/Age: M/32; Origin/Ethnicity: Sichuan China; Laboratory: College of Life Sciences SCU
CHN062008220627	1	oooooooooooooooooooooooooooooooooonnnnnnnnn	000000000003771	224325143542	243452443523543	224325143542424352354433	42425	1	Orphan	Orphan	Orphan	70	Beijing			CHN	CHN	2008	2	F	57	?	Zhao YD	Chengdu	Sex/Age: F/57; Origin/Ethnicity: Sichuan China; Laboratory: College of Life Sciences SCU
CHN062008220628	1	oooooooooooooooooooooooooooooooooonnnnnnnnn	000000000003771	224325143643	243463445721542	224325143643424572154432	42426	1	Orphan	Orphan	Orphan	107	Beijing			CHN	CHN	2008	2	F	30	?	Zhao YD	Chengdu	Sex/Age: F/30; Origin/Ethnicity: Sichuan China; Laboratory: College of Life Sciences SCU
CHN062008220630	1	oooooooooooooooooooooooooooooooooonnnnnnnnn	000000000003771	224425164662	244662444511442	224425164662424451144432	42426	1	Orphan	Orphan	Orphan	107	Beijing			CHN	CHN	2008	2	F	20	?	Zhao YD	Chengdu	Sex/Age: F/20; Origin/Ethnicity: Sichuan China; Laboratory: College of Life Sciences SCU
CHN062008220631	1	oooooooooooooooooooooooooooooooooonnnnnnnnn	000000000003771	233325172443	333743444814644	233325172443424481464434	42434	1	1420	103	38	33	Beijing			CHN	CHN	2008	2	M	40	?	Zhao YD	Chengdu	Sex/Age: M/40; Origin/Ethnicity: Sichuan China; Laboratory: College of Life Sciences SCU
CHN062008220632	1	oooooooooooooooooooooooooooooooooonnnnnnnnn	000000000003771	233325171443	333743444814643	233325171443424481464433	42434	1	Orphan	Orphan	Orphan	33	Beijing			CHN	CHN	2008	2	F	33	?	Zhao YD	Chengdu	Sex/Age: F/33; Origin/Ethnicity: Sichuan China; Laboratory: College of Life Sciences SCU
CHN062008220633	1	oooooooooooooooooooooooooooooooooonnnnnnnnn	000000000003771	233325172443	333743445814643	233325172443424581464433	42434	1	1420	Orphan	Orphan	33	Beijing			CHN	CHN	2008	2	F	22	?	Zhao YD	Chengdu	Sex/Age: F/22; Origin/Ethnicity: Sichuan China; Laboratory: College of Life Sciences SCU
CHN062008220636	1	oooooooooooooooooooooooooooooooooonnnnnnnnn	000000000003771	233325172443	33374344J824443	233325172443424J82444433	42434	1	1420	Orphan	Orphan	33	Beijing			CHN	CHN	2008	2	F	40	?	Zhao YD	Chengdu	Sex/Age: F/40; Origin/Ethnicity: Sichuan China; Laboratory: College of Life Sciences SCU
CHN062008220637	1	oooooooooooooooooooooooooooooooooonnnnnnnnn	000000000003771	233325152452	333542444614443	233325152452424461444433	42434	1	Orphan	Orphan	Orphan	33	Beijing			CHN	CHN	2008	2	M	33	?	Zhao YD	Chengdu	Sex/Age: M/33; Origin/Ethnicity: Sichuan China; Laboratory: College of Life Sciences SCU
CHN062008220639	1	oooooooooooooooooooooooooooooooooonnnnnnnnn	000000000003771	233325172443	333743343703543	233325172443324370354433	32434	1	1420	Orphan	Orphan	24	Beijing			CHN	CHN	2008	2	M	44	?	Zhao YD	Chengdu	Sex/Age: M/44; Origin/Ethnicity: Sichuan China; Laboratory: College of Life Sciences SCU
CHN062008220640	1	oooooooooooooooooooooooooooooooooonnnnnnnnn	000000000003771	233325142442	333442443504543	233325142442424350454433	42434	1	Orphan	Orphan	Orphan	33	Beijing			CHN	CHN	2008	2	F	31	?	Zhao YD	Chengdu	Sex/Age: F/31; Origin/Ethnicity: Sichuan China; Laboratory: College of Life Sciences SCU
CHN062008320641	1	oooooooooooooooooooooooooooooooooonnnnnnnnn	000000000003771	233325142233	333423345724444	233325142233324572444434	32432	1	Orphan	Orphan	Orphan	22	Beijing			CHN	CHN	2008	3	M	52	?	Zhao YD	Chengdu	Sex/Age: M/52; Origin/Ethnicity: Sichuan China; Resistance: STR; Laboratory: College of Life Sciences SCU
CHN062008320642	1	oooooooooooooooooooooooooooooooooonnnnnnnnn	000000000003771	233325172423	333743446724443	233325172423424672444433	42434	1	Orphan	Orphan	Orphan	33	Beijing			CHN	CHN	2008	3	M	50	?	Zhao YD	Chengdu	Sex/Age: M/50; Origin/Ethnicity: Sichuan China; Resistance: INH; Laboratory: College of Life Sciences SCU
CHN062008320643	1	oooooooooooooooooooooooooooooooooonnnnnnnnn	000000000003771	233325163445	333645445814644	233325163445424581464434	42434	1	Orphan	Orphan	Orphan	33	Beijing			CHN	CHN	2008	3	M	67	?	Zhao YD	Chengdu	Sex/Age: M/67; Origin/Ethnicity: Sichuan China; Resistance: RIF EMB; Laboratory: College of Life Sciences SCU
CHN062008320644	1	oooooooooooooooooooooooooooooooooonnnnnnnnn	000000000003771	233325172435	333745345722724	233325172435324572274234	32434	1	1422	Orphan	Orphan	24	Beijing			CHN	CHN	2008	3	M	36	?	Zhao YD	Chengdu	Sex/Age: M/36; Origin/Ethnicity: Sichuan China; Resistance: STR INH; Laboratory: College of Life Sciences SCU
CHN062008320646	1	oooooooooooooooooooooooooooooooooonnnnnnnnn	000000000003771	232425161434	324644444842644	232425161434424484264434	42434	1	Orphan	Orphan	Orphan	33	Beijing			CHN	CHN	2008	3	F	36	?	Zhao YD	Chengdu	Sex/Age: F/36; Origin/Ethnicity: Sichuan China; Resistance: STR INH; Laboratory: College of Life Sciences SCU
CHN062008320647	1	oooooooooooooooooooooooooooooooooonnnnnnnnn	000000000003771	233325172535	333755447842445	233325172535424784244425	42435	1	Orphan	Orphan	Orphan	34	Beijing			CHN	CHN	2008	3	F	20	?	Zhao YD	Chengdu	Sex/Age: F/20; Origin/Ethnicity: Sichuan China; Resistance: STR INH; Laboratory: College of Life Sciences SCU
CHN062008320648	1	oooooooooooooooooooooooooooooooooonnnnnnnnn	000000000003771	232325172435	323745446832644	232325172435424683264434	42434	1	1424	Orphan	Orphan	33	Beijing			CHN	CHN	2008	3	M	36	?	Zhao YD	Chengdu	Sex/Age: M/36; Origin/Ethnicity: Sichuan China; Resistance: STR; Laboratory: College of Life Sciences SCU
CHN062008320650	1	oooooooooooooooooooooooooooooooooonnnnnnnnn	000000000003771	230325172435	303745446844545	230325172435424684454435	42434	1	Orphan	Orphan	Orphan	33	Beijing			CHN	CHN	2008	3	M	53	?	Zhao YD	Chengdu	Sex/Age: M/53; Origin/Ethnicity: Sichuan China; Resistance: INH; Laboratory: College of Life Sciences SCU
CHN062008320652	1	oooooooooooooooooooooooooooooooooonnnnnnnnn	000000000003771	231325162435	313645446851744	231325162435424685174434	42434	1	Orphan	Orphan	Orphan	33	Beijing			CHN	CHN	2008	3	F	28	?	Zhao YD	Chengdu	Sex/Age: F/28; Origin/Ethnicity: Sichuan China; Resistance: RIF; Laboratory: College of Life Sciences SCU
CHN062008320655	1	oooooooooooooooooooooooooooooooooonnnnnnnnn	000000000003771	232225161535	322655445713644	232225161535424571364434	42435	1	Orphan	Orphan	Orphan	34	Beijing			CHN	CHN	2008	3	M	45	?	Zhao YD	Chengdu	Sex/Age: M/45; Origin/Ethnicity: Sichuan China; Resistance: STR INH; Laboratory: College of Life Sciences SCU
CHN062008320657	1	oooooooooooooooooooooooooooooooooonnnnnnnnn	000000000003771	242125152423	421543446813544	242125152423424681354434	42444	1	Orphan	Orphan	Orphan	189	Beijing			CHN	CHN	2008	3	M	62	?	Zhao YD	Chengdu	Sex/Age: M/62; Origin/Ethnicity: Sichuan China; Resistance: STR RIF EMB; Laboratory: College of Life Sciences SCU
CHN062008320659	1	oooooooooooooooooooooooooooooooooonnnnnnnnn	000000000003771	233225162423	33264344L622444	233225162423424L62244434	42434	1	Orphan	Orphan	Orphan	33	Beijing			CHN	CHN	2008	3	M	66	?	Zhao YD	Chengdu	Sex/Age: M/66; Origin/Ethnicity: Sichuan China; Resistance: RIF; Laboratory: College of Life Sciences SCU
CHN062008320660	1	oooooooooooooooooooooooooooooooooonnnnnnnnn	000000000003771	232225172412	322742446813544	232225172412424681354434	42434	1	Orphan	Orphan	Orphan	33	Beijing			CHN	CHN	2008	3	M	50	?	Zhao YD	Chengdu	Sex/Age: M/50; Origin/Ethnicity: Sichuan China; Resistance: STR RIF; Laboratory: College of Life Sciences SCU
CHN062008320661	1	oooooooooooooooooooooooooooooooooonnnnnnnnn	000000000003771	232225182412	322842436412544	232225182412423641254424	42334	1	Orphan	Orphan	Orphan	300	Beijing			CHN	CHN	2008	3	F	40	?	Zhao YD	Chengdu	Sex/Age: F/40; Origin/Ethnicity: Sichuan China; Resistance: STR INH EMB; Laboratory: College of Life Sciences SCU
CHN062008320662	1	oooooooooooooooooooooooooooooooooonnnnnnnnn	000000000003771	231225172413	312743446812544	231225172413424681254434	42434	1	Orphan	Orphan	Orphan	33	Beijing			CHN	CHN	2008	3	F	34	?	Zhao YD	Chengdu	Sex/Age: F/34; Origin/Ethnicity: Sichuan China; Resistance: STR; Laboratory: College of Life Sciences SCU
CHN062008320663	1	oooooooooooooooooooooooooooooooooonnnnnnnnn	000000000003771	233225182422	332842446713544	233225182422424671354434	42434	1	1429	Orphan	Orphan	33	Beijing			CHN	CHN	2008	3	F	33	?	Zhao YD	Chengdu	Sex/Age: F/33; Origin/Ethnicity: Sichuan China; Resistance: STR; Laboratory: College of Life Sciences SCU
CHN062008320664	1	oooooooooooooooooooooooooooooooooonnnnnnnnn	000000000003771	233225182421	332841444813544	233225182421424481354434	42434	1	Orphan	Orphan	Orphan	33	Beijing			CHN	CHN	2008	3	M	23	?	Zhao YD	Chengdu	Sex/Age: M/23; Origin/Ethnicity: Sichuan China; Resistance: STR; Laboratory: College of Life Sciences SCU
CHN062008320666	1	oooooooooooooooooooooooooooooooooonnnnnnnnn	000000000003771	233225182422	332842446813544	233225182422424681354434	42434	1	1429	106	Orphan	33	Beijing			CHN	CHN	2008	3	M	45	?	Zhao YD	Chengdu	Sex/Age: M/45; Origin/Ethnicity: Sichuan China; Resistance: INH; Laboratory: College of Life Sciences SCU
CHN062008320667	1	oooooooooooooooooooooooooooooooooonnnnnnnnn	000000000003771	231325162412	313642445832444	231325162412424583244434	42434	1	Orphan	Orphan	Orphan	33	Beijing			CHN	CHN	2008	3	M	26	?	Zhao YD	Chengdu	Sex/Age: M/26; Origin/Ethnicity: Sichuan China; Resistance: INH; Laboratory: College of Life Sciences SCU
CHN062008320672	1	oooooooooooooooooooooooooooooooooonnnnnnnnn	000000000003771	233225182323	332833444812544	233225182323424481254434	42433	1	Orphan	Orphan	Orphan	32	Beijing			CHN	CHN	2008	3	M	20	?	Zhao YD	Chengdu	Sex/Age: M/20; Origin/Ethnicity: Sichuan China; Resistance: STR RIF EMB; Laboratory: College of Life Sciences SCU
CHN062008320673	1	oooooooooooooooooooooooooooooooooonnnnnnnnn	000000000003771	231215183423	312843449962544	231215183423424996254434	42434	1	Orphan	Orphan	Orphan	33	Beijing			CHN	CHN	2008	3	F	30	?	Zhao YD	Chengdu	Sex/Age: F/30; Origin/Ethnicity: Sichuan China; Resistance: RIF; Laboratory: College of Life Sciences SCU
CHN062008320676	1	oooooooooooooooooooooooooooooooooonnnnnnnnn	000000000003771	232125162424	321644445812543	232125162424424581254433	42434	1	Orphan	Orphan	Orphan	33	Beijing			CHN	CHN	2008	3	F	36	?	Zhao YD	Chengdu	Sex/Age: F/36; Origin/Ethnicity: Sichuan China; Resistance: INH; Laboratory: College of Life Sciences SCU
CHN062008320677	1	oooooooooooooooooooooooooooooooooonnnnnnnnn	000000000003771	232125172423	32174344M522443	232125172423424M52244433	42434	1	Orphan	Orphan	Orphan	33	Beijing			CHN	CHN	2008	3	M	59	?	Zhao YD	Chengdu	Sex/Age: M/59; Origin/Ethnicity: Sichuan China; Resistance: RIF; Laboratory: College of Life Sciences SCU
CHN062008320678	1	oooooooooooooooooooooooooooooooooonnnnnnnnn	000000000003771	232225161423	322643443833443	232225161423424383344433	42434	1	Orphan	Orphan	Orphan	33	Beijing			CHN	CHN	2008	3	F	41	?	Zhao YD	Chengdu	Sex/Age: F/41; Origin/Ethnicity: Sichuan China; Resistance: RIF EMB; Laboratory: College of Life Sciences SCU
CHN062008320679	1	oooooooooooooooooooooooooooooooooonnnnnnnnn	000000000003771	232125161423	321643445913543	232125161423424591354433	42434	1	1432	Orphan	Orphan	33	Beijing			CHN	CHN	2008	3	M	27	?	Zhao YD	Chengdu	Sex/Age: M/27; Origin/Ethnicity: Sichuan China; Resistance: RIF EMB; Laboratory: College of Life Sciences SCU
CHN062008320680	1	oooooooooooooooooooooooooooooooooonnnnnnnnn	000000000003771	232125161423	321643444813542	232125161423424481354432	42434	1	1432	Orphan	Orphan	33	Beijing			CHN	CHN	2008	3	M	59	?	Zhao YD	Chengdu	Sex/Age: M/59; Origin/Ethnicity: Sichuan China; Resistance: STR INH; Laboratory: College of Life Sciences SCU
CHN062008320681	1	oooooooooooooooooooooooooooooooooonnnnnnnnn	000000000003771	232125171423	321743446B23442	2321251714234246B2344432	42434	1	Orphan	Orphan	Orphan	33	Beijing			CHN	CHN	2008	3	M	29	?	Zhao YD	Chengdu	Sex/Age: M/29; Origin/Ethnicity: Sichuan China; Resistance: STR; Laboratory: College of Life Sciences SCU
CHN062008320682	1	oooooooooooooooooooooooooooooooooonnnnnnnnn	000000000003771	233225173533	332753445702543	233225173533424570254433	42435	1	1492	Orphan	Orphan	34	Beijing			CHN	CHN	2008	3	F	36	?	Zhao YD	Chengdu	Sex/Age: F/36; Origin/Ethnicity: Sichuan China; Resistance: INH; Laboratory: College of Life Sciences SCU
CHN062008320683	1	oooooooooooooooooooooooooooooooooonnnnnnnnn	000000000003771	232225173322	322732246713343	232225173322224671334433	22433	1	Orphan	Orphan	Orphan	10	Beijing			CHN	CHN	2008	3	M	38	?	Zhao YD	Chengdu	Sex/Age: M/38; Origin/Ethnicity: Sichuan China; Resistance: STR RIF; Laboratory: College of Life Sciences SCU
CHN062008320684	1	oooooooooooooooooooooooooooooooooonnnnnnnnn	000000000003771	232225183422	322842445712343	232225183422424571234433	42434	1	Orphan	Orphan	Orphan	33	Beijing			CHN	CHN	2008	3	F	40	?	Zhao YD	Chengdu	Sex/Age: F/40; Origin/Ethnicity: Sichuan China; Resistance: STR RIF; Laboratory: College of Life Sciences SCU
CHN062008320685	1	oooooooooooooooooooooooooooooooooonnnnnnnnn	000000000003771	232125173422	321742445701443	232125173422424570144433	42434	1	1434	Orphan	Orphan	33	Beijing			CHN	CHN	2008	3	M	27	?	Zhao YD	Chengdu	Sex/Age: M/27; Origin/Ethnicity: Sichuan China; Resistance: STR RIF; Laboratory: College of Life Sciences SCU
CHN062008320686	1	oooooooooooooooooooooooooooooooooonnnnnnnnn	000000000003771	232225163321	322631446112543	232225163321424611254433	42433	1	Orphan	Orphan	Orphan	32	Beijing			CHN	CHN	2008	3	M	22	?	Zhao YD	Chengdu	Sex/Age: M/22; Origin/Ethnicity: Sichuan China; Resistance: STR INH; Laboratory: College of Life Sciences SCU
CHN062008320687	1	oooooooooooooooooooooooooooooooooonnnnnnnnn	000000000003771	232225153221	322521446113343	232225153221424611334433	42432	1	Orphan	Orphan	Orphan	71	Beijing			CHN	CHN	2008	3	M	27	?	Zhao YD	Chengdu	Sex/Age: M/27; Origin/Ethnicity: Sichuan China; Resistance: STR RIF; Laboratory: College of Life Sciences SCU
CHN062008320690	1	oooooooooooooooooooooooooooooooooonnnnnnnnn	000000000003771	232125163323	321633344703523	232125163323324470354233	32433	1	Orphan	Orphan	Orphan	23	Beijing			CHN	CHN	2008	3	F	52	?	Zhao YD	Chengdu	Sex/Age: F/52; Origin/Ethnicity: Sichuan China; Resistance: STR RIF; Laboratory: College of Life Sciences SCU
CHN062008320694	1	oooooooooooooooooooooooooooooooooonnnnnnnnn	000000000003771	232124183342	321832444213643	232124183342424421364433	42433	1	Orphan	Orphan	Orphan	32	Beijing			CHN	CHN	2008	3	M	33	?	Zhao YD	Chengdu	Sex/Age: M/33; Origin/Ethnicity: Sichuan China; Resistance: STR RIF EMB; Laboratory: College of Life Sciences SCU
CHN062008320695	1	oooooooooooooooooooooooooooooooooonnnnnnnnn	000000000003771	232124153332	321532445131643	232124153332424513164413	42433	1	Orphan	Orphan	Orphan	32	Beijing			CHN	CHN	2008	3	M	63	?	Zhao YD	Chengdu	Sex/Age: M/63; Origin/Ethnicity: Sichuan China; Resistance: STR; Laboratory: College of Life Sciences SCU
CHN062008320697	1	oooooooooooooooooooooooooooooooooonnnnnnnnn	000000000003771	232124163333	321633445732443	232124163333424573244423	42433	1	1435	Orphan	Orphan	32	Beijing			CHN	CHN	2008	3	F	35	?	Zhao YD	Chengdu	Sex/Age: F/35; Origin/Ethnicity: Sichuan China; Resistance: STR RIF EMB; Laboratory: College of Life Sciences SCU
CHN062008320698	1	oooooooooooooooooooooooooooooooooonnnnnnnnn	000000000003771	232024173333	320733444711544	232024173333424471154434	42433	1	Orphan	Orphan	Orphan	32	Beijing			CHN	CHN	2008	3	M	55	?	Zhao YD	Chengdu	Sex/Age: M/55; Origin/Ethnicity: Sichuan China; Resistance: STR RIF; Laboratory: College of Life Sciences SCU
CHN062008320699	1	oooooooooooooooooooooooooooooooooonnnnnnnnn	000000000003771	232124173333	321733245732443	232124173333224573244433	22433	1	1436	Orphan	Orphan	10	Beijing			CHN	CHN	2008	3	F	57	?	Zhao YD	Chengdu	Sex/Age: F/57; Origin/Ethnicity: Sichuan China; Resistance: RIF; Laboratory: College of Life Sciences SCU
CHN062008320700	1	oooooooooooooooooooooooooooooooooonnnnnnnnn	000000000003771	232124173433	321743444811544	232124173433424481154434	42434	1	Orphan	Orphan	Orphan	33	Beijing			CHN	CHN	2008	3	M	39	?	Zhao YD	Chengdu	Sex/Age: M/39; Origin/Ethnicity: Sichuan China; Resistance: RIF; Laboratory: College of Life Sciences SCU
CHN062008320701	1	oooooooooooooooooooooooooooooooooonnnnnnnnn	000000000003771	212124173433	121743442712544	212124173433424271254434	42414	1	Orphan	Orphan	Orphan	371	Beijing			CHN	CHN	2008	3	M	63	?	Zhao YD	Chengdu	Sex/Age: M/63; Origin/Ethnicity: Sichuan China; Resistance: RIF; Laboratory: College of Life Sciences SCU
CHN062008320702	1	oooooooooooooooooooooooooooooooooonnnnnnnnn	000000000003771	222224173533	222753445732445	222224173533424573244435	42425	1	Orphan	Orphan	Orphan	70	Beijing			CHN	CHN	2008	3	F	20	?	Zhao YD	Chengdu	Sex/Age: F/20; Origin/Ethnicity: Sichuan China; Resistance: STR RIF; Laboratory: College of Life Sciences SCU
CHN062008320703	1	oooooooooooooooooooooooooooooooooonnnnnnnnn	000000000003771	222224163333	222633444711544	222224163333424471154434	42423	1	Orphan	Orphan	Orphan	93	Beijing			CHN	CHN	2008	3	M	51	?	Zhao YD	Chengdu	Sex/Age: M/51; Origin/Ethnicity: Sichuan China; Resistance: STR RIF EMB; Laboratory: College of Life Sciences SCU
CHN062008320704	1	oooooooooooooooooooooooooooooooooonnnnnnnnn	000000000003771	232425163433	324643444711744	232425163433424471174434	42434	1	Orphan	Orphan	Orphan	33	Beijing			CHN	CHN	2008	3	M	46	?	Zhao YD	Chengdu	Sex/Age: M/46; Origin/Ethnicity: Sichuan China; Resistance: RIF; Laboratory: College of Life Sciences SCU
CHN062008320707	1	oooooooooooooooooooooooooooooooooonnnnnnnnn	000000000003771	233325162332	333632445733444	233325162332424573344434	42433	1	Orphan	Orphan	Orphan	32	Beijing			CHN	CHN	2008	3	M	35	?	Zhao YD	Chengdu	Sex/Age: M/35; Origin/Ethnicity: Sichuan China; Resistance: STR INH; Laboratory: College of Life Sciences SCU
CHN062008320708	1	oooooooooooooooooooooooooooooooooonnnnnnnnn	000000000003771	233325163333	333633344612524	233325163333324461254234	32433	1	1438	Orphan	Orphan	23	Beijing			CHN	CHN	2008	3	M	68	?	Zhao YD	Chengdu	Sex/Age: M/68; Origin/Ethnicity: Sichuan China; Resistance: STR RIF; Laboratory: College of Life Sciences SCU
CHN062008320709	1	oooooooooooooooooooooooooooooooooonnnnnnnnn	000000000003771	223325173433	233743444724543	223325173433424472454433	42424	1	86	Orphan	Orphan	305	Beijing			CHN	CHN	2008	3	M	20	?	Zhao YD	Chengdu	Sex/Age: M/20; Origin/Ethnicity: Sichuan China; Resistance: STR RIF EMB; Laboratory: College of Life Sciences SCU
CHN062008320710	1	oooooooooooooooooooooooooooooooooonnnnnnnnn	000000000003771	224325173543	243753344624623	224325173543324462464233	32425	1	1417	Orphan	Orphan	363	Beijing			CHN	CHN	2008	3	M	37	?	Zhao YD	Chengdu	Sex/Age: M/37; Origin/Ethnicity: Sichuan China; Resistance: STR INH; Laboratory: College of Life Sciences SCU
CHN062008320713	1	oooooooooooooooooooooooooooooooooonnnnnnnnn	000000000003771	223325163543	233653445773343	223325163543424577334433	42425	1	715	Orphan	Orphan	70	Beijing			CHN	CHN	2008	3	M	47	?	Zhao YD	Chengdu	Sex/Age: M/47; Origin/Ethnicity: Sichuan China; Resistance: RIF ; Laboratory: College of Life Sciences SCU
CHN062008320715	1	oooooooooooooooooooooooooooooooooonnnnnnnnn	000000000003771	222325163433	223643445751642	222325163433424575164432	42424	1	Orphan	Orphan	Orphan	305	Beijing			CHN	CHN	2008	3	F	28	?	Zhao YD	Chengdu	Sex/Age: F/28; Origin/Ethnicity: Sichuan China; Resistance: RIF; Laboratory: College of Life Sciences SCU
CHN062008320717	1	oooooooooooooooooooooooooooooooooonnnnnnnnn	000000000003771	223425184653	234863444722543	223425184653424472256433	42426	1	Orphan	Orphan	Orphan	107	Beijing			CHN	CHN	2008	3	M	45	?	Zhao YD	Chengdu	Sex/Age: M/45; Origin/Ethnicity: Sichuan China; Resistance: INH; Laboratory: College of Life Sciences SCU
CHN062008320718	1	oooooooooooooooooooooooooooooooooonnnnnnnnn	000000000003771	233315172443	333743442814644	233315172443424281464434	42434	1	Orphan	104	Orphan	33	Beijing			CHN	CHN	2008	3	F	19	?	Zhao YD	Chengdu	Sex/Age: F/19; Origin/Ethnicity: Sichuan China; Resistance: INH; Laboratory: College of Life Sciences SCU
CHN062008320719	1	oooooooooooooooooooooooooooooooooonnnnnnnnn	000000000003771	233325172443	333743344814643	233325172443324481464423	32434	1	1420	Orphan	Orphan	24	Beijing			CHN	CHN	2008	3	M	24	?	Zhao YD	Chengdu	Sex/Age: M/24; Origin/Ethnicity: Sichuan China; Resistance: STR; Laboratory: College of Life Sciences SCU
CHN062008320720	1	oooooooooooooooooooooooooooooooooonnnnnnnnn	000000000003771	233325172443	333743446824444	233325172443424682444424	42434	1	1420	105	Orphan	33	Beijing			CHN	CHN	2008	3	F	20	?	Zhao YD	Chengdu	Sex/Age: F/20; Origin/Ethnicity: Sichuan China; Resistance: STR INH; Laboratory: College of Life Sciences SCU
CHN062009220721	1	oooooooooooooooooooooooooooooooooonnnnnnnnn	000000000003771	233325163342	333632445712544	233325163342424571254434	42433	1	Orphan	Orphan	Orphan	32	Beijing			CHN	CHN	2009	2	M	23	?	Zhao YD	Chengdu	Sex/Age: M/23; Origin/Ethnicity: Sichuan China; Laboratory: College of Life Sciences SCU
CHN062009220723	1	oooooooooooooooooooooooooooooooooonnnnnnnnn	000000000003771	232225173433	322743445724444	232225173433424572444434	42434	1	Orphan	Orphan	Orphan	33	Beijing			CHN	CHN	2009	2	M	51	?	Zhao YD	Chengdu	Sex/Age: M/51; Origin/Ethnicity: Sichuan China; Laboratory: College of Life Sciences SCU
CHN062009220724	1	oooooooooooooooooooooooooooooooooonnnnnnnnn	000000000003771	232225152523	322553446833445	232225152523424683344435	42435	1	Orphan	Orphan	Orphan	34	Beijing			CHN	CHN	2009	2	F	16	?	Zhao YD	Chengdu	Sex/Age: F/16; Origin/Ethnicity: Sichuan China; Laboratory: College of Life Sciences SCU
CHN062009220725	1	oooooooooooooooooooooooooooooooooonnnnnnnnn	000000000003771	212225161413	122643449811444	212225161413424981144434	42414	1	Orphan	Orphan	Orphan	371	Beijing			CHN	CHN	2009	2	M	44	?	Zhao YD	Chengdu	Sex/Age: M/44; Origin/Ethnicity: Sichuan China; Laboratory: College of Life Sciences SCU
CHN062009220727	1	oooooooooooooooooooooooooooooooooonnnnnnnnn	000000000003771	231225161513	312653448811444	231225161513424881144434	42435	1	Orphan	Orphan	Orphan	34	Beijing			CHN	CHN	2009	2	M	40	?	Zhao YD	Chengdu	Sex/Age: M/40; Origin/Ethnicity: Sichuan China; Laboratory: College of Life Sciences SCU
CHN062009220728	1	oooooooooooooooooooooooooooooooooonnnnnnnnn	000000000003771	232225141413	32244344A911343	232225141413424A91134433	42434	1	Orphan	Orphan	Orphan	33	Beijing			CHN	CHN	2009	2	F	24	?	Zhao YD	Chengdu	Sex/Age: F/24; Origin/Ethnicity: Sichuan China; Laboratory: College of Life Sciences SCU
CHN062009220729	1	oooooooooooooooooooooooooooooooooonnnnnnnnn	000000000003771	232225161413	32264344A811444	232225161413424A81144434	42434	1	1443	Orphan	Orphan	33	Beijing			CHN	CHN	2009	2	M	23	?	Zhao YD	Chengdu	Sex/Age: M/23; Origin/Ethnicity: Sichuan China; Laboratory: College of Life Sciences SCU
CHN062009220730	1	oooooooooooooooooooooooooooooooooonnnnnnnnn	000000000003771	232225161513	322653449811444	232225161513424981144434	42435	1	Orphan	Orphan	Orphan	34	Beijing			CHN	CHN	2009	2	F	15	?	Zhao YD	Chengdu	Sex/Age: F/15; Origin/Ethnicity: Sichuan China; Laboratory: College of Life Sciences SCU
CHN062009220732	1	oooooooooooooooooooooooooooooooooonnnnnnnnn	000000000003771	232225151413	322543447911643	232225151413424791164433	42434	1	Orphan	Orphan	Orphan	33	Beijing			CHN	CHN	2009	2	F	20	?	Zhao YD	Chengdu	Sex/Age: F/20; Origin/Ethnicity: Sichuan China; Laboratory: College of Life Sciences SCU
CHN062009220733	1	oooooooooooooooooooooooooooooooooonnnnnnnnn	000000000003771	232225152221	322521446242444	232225152221424624244424	42432	1	Orphan	Orphan	Orphan	71	Beijing			CHN	CHN	2009	2	F	29	?	Zhao YD	Chengdu	Sex/Age: F/29; Origin/Ethnicity: Sichuan China; Laboratory: College of Life Sciences SCU
CHN062009220735	1	oooooooooooooooooooooooooooooooooonnnnnnnnn	000000000003771	233225163543	332653445912344	233225163543424591234434	42435	1	Orphan	Orphan	Orphan	34	Beijing			CHN	CHN	2009	2	M	21	?	Zhao YD	Chengdu	Sex/Age: M/21; Origin/Ethnicity: Sichuan China; Laboratory: College of Life Sciences SCU
CHN062009220737	1	oooooooooooooooooooooooooooooooooonnnnnnnnn	000000000003771	233225163533	332653446A23344	2332251635334246A2334434	42435	1	Orphan	Orphan	Orphan	34	Beijing			CHN	CHN	2009	2	M	43	?	Zhao YD	Chengdu	Sex/Age: M/43; Origin/Ethnicity: Sichuan China; Laboratory: College of Life Sciences SCU
CHN062009220738	1	oooooooooooooooooooooooooooooooooonnnnnnnnn	000000000003771	233225153442	332542444823444	233225153442424482344434	42434	1	Orphan	Orphan	Orphan	33	Beijing			CHN	CHN	2009	2	M	26	?	Zhao YD	Chengdu	Sex/Age: M/26; Origin/Ethnicity: Sichuan China; Laboratory: College of Life Sciences SCU
CHN062009220740	1	oooooooooooooooooooooooooooooooooonnnnnnnnn	000000000003771	243325163543	433653445713544	243325163543424571354434	42445	1	Orphan	Orphan	Orphan	375	Beijing			CHN	CHN	2009	2	M	27	?	Zhao YD	Chengdu	Sex/Age: M/27; Origin/Ethnicity: Sichuan China; Laboratory: College of Life Sciences SCU
CHN062009220741	1	oooooooooooooooooooooooooooooooooonnnnnnnnn	000000000003771	233225163433	332643443812544	233225163433424381254434	42434	1	1444	Orphan	Orphan	33	Beijing			CHN	CHN	2009	2	F	29	?	Zhao YD	Chengdu	Sex/Age: F/29; Origin/Ethnicity: Sichuan China; Laboratory: College of Life Sciences SCU
CHN062009220742	1	oooooooooooooooooooooooooooooooooonnnnnnnnn	000000000003771	232225163543	322653445912344	232225163543424591234434	42435	1	Orphan	Orphan	Orphan	34	Beijing			CHN	CHN	2009	2	M	39	?	Zhao YD	Chengdu	Sex/Age: M/39; Origin/Ethnicity: Sichuan China; Laboratory: College of Life Sciences SCU
CHN062009220744	1	oooooooooooooooooooooooooooooooooonnnnnnnnn	000000000003771	233225163443	332643445913344	233225163443424591334434	42434	1	1445	Orphan	Orphan	33	Beijing			CHN	CHN	2009	2	M	52	?	Zhao YD	Chengdu	Sex/Age: M/52; Origin/Ethnicity: Sichuan China; Laboratory: College of Life Sciences SCU
CHN062009220746	1	oooooooooooooooooooooooooooooooooonnnnnnnnn	000000000003771	233225143433	332443345713544	233225143433324571354434	32434	1	Orphan	Orphan	Orphan	24	Beijing			CHN	CHN	2009	2	F	51	?	Zhao YD	Chengdu	Sex/Age: F/51; Origin/Ethnicity: Sichuan China; Laboratory: College of Life Sciences SCU
CHN062009220747	1	oooooooooooooooooooooooooooooooooonnnnnnnnn	000000000003771	233225163433	332643455713544	233225163433425571354434	42534	1	1444	Orphan	Orphan	74	Beijing			CHN	CHN	2009	2	M	32	?	Zhao YD	Chengdu	Sex/Age: M/32; Origin/Ethnicity: Sichuan China; Laboratory: College of Life Sciences SCU
CHN062009220749	1	oooooooooooooooooooooooooooooooooonnnnnnnnn	000000000003771	233225163433	332643244723444	233225163433224472344434	22434	1	1444	Orphan	Orphan	11	Beijing			CHN	CHN	2009	2	M	33	?	Zhao YD	Chengdu	Sex/Age: M/33; Origin/Ethnicity: Sichuan China; Laboratory: College of Life Sciences SCU
CHN062009220751	1	oooooooooooooooooooooooooooooooooonnnnnnnnn	000000000003771	233225173433	332743445513544	233225173433424551354434	42434	1	1433	Orphan	Orphan	33	Beijing			CHN	CHN	2009	2	M	29	?	Zhao YD	Chengdu	Sex/Age: M/29; Origin/Ethnicity: Sichuan China; Laboratory: College of Life Sciences SCU
CHN062009220754	1	oooooooooooooooooooooooooooooooooonnnnnnnnn	000000000003771	233325163434	333644446833546	233325163434424683354436	42434	1	1447	Orphan	Orphan	33	Beijing			CHN	CHN	2009	2	M	49	?	Zhao YD	Chengdu	Sex/Age: M/49; Origin/Ethnicity: Sichuan China; Laboratory: College of Life Sciences SCU
CHN062009220756	1	oooooooooooooooooooooooooooooooooonnnnnnnnn	000000000003771	233325163423	333643445613544	233325163423424561354434	42434	1	1442	112	43	33	Beijing			CHN	CHN	2009	2	M	62	?	Zhao YD	Chengdu	Sex/Age: M/62; Origin/Ethnicity: Sichuan China; Laboratory: College of Life Sciences SCU
CHN062009220757	1	oooooooooooooooooooooooooooooooooonnnnnnnnn	000000000003771	233325163423	333643445613544	233325163423424561354434	42434	1	1442	112	43	33	Beijing			CHN	CHN	2009	2	F	33	?	Zhao YD	Chengdu	Sex/Age: F/33; Origin/Ethnicity: Sichuan China; Laboratory: College of Life Sciences SCU
CHN062009220759	1	oooooooooooooooooooooooooooooooooonnnnnnnnn	000000000003771	234325173543	343753546814644	234325173543524681464434	52435	1	Orphan	Orphan	Orphan	283	Beijing			CHN	CHN	2009	2	F	21	?	Zhao YD	Chengdu	Sex/Age: F/21; Origin/Ethnicity: Sichuan China; Laboratory: College of Life Sciences SCU
CHN062009220760	1	oooooooooooooooooooooooooooooooooonnnnnnnnn	000000000003771	233325173443	333743546928344	233325173443524692834434	52434	1	1448	Orphan	Orphan	315	Beijing			CHN	CHN	2009	2	F	33	?	Zhao YD	Chengdu	Sex/Age: F/33; Origin/Ethnicity: Sichuan China; Laboratory: College of Life Sciences SCU
CHN062009220763	1	oooooooooooooooooooooooooooooooooonnnnnnnnn	000000000003771	233325183443	333843345712544	233325183443324571254434	32434	1	Orphan	Orphan	Orphan	24	Beijing			CHN	CHN	2009	2	M	15	?	Zhao YD	Chengdu	Sex/Age: M/15; Origin/Ethnicity: Sichuan China; Laboratory: College of Life Sciences SCU
CHN062009320764	1	oooooooooooooooooooooooooooooooooonnnnnnnnn	000000000003771	233325163443	333643435512724	233325163443423551274234	42334	1	1439	Orphan	Orphan	300	Beijing			CHN	CHN	2009	3	F	43	?	Zhao YD	Chengdu	Sex/Age: F/43; Origin/Ethnicity: Sichuan China; Resistance: STR RIF EMB; Laboratory: College of Life Sciences SCU
CHN062009320765	1	oooooooooooooooooooooooooooooooooonnnnnnnnn	000000000003771	233425163333	334633345712544	233425163333324571254434	32433	1	1440	Orphan	Orphan	23	Beijing			CHN	CHN	2009	3	F	22	?	Zhao YD	Chengdu	Sex/Age: F/22; Origin/Ethnicity: Sichuan China; Resistance: STR RIF EMB; Laboratory: College of Life Sciences SCU
CHN062009320766	1	oooooooooooooooooooooooooooooooooonnnnnnnnn	000000000003771	233425173453	334743445623443	233425173453424562344433	42434	1	Orphan	Orphan	Orphan	33	Beijing			CHN	CHN	2009	3	M	65	?	Zhao YD	Chengdu	Sex/Age: M/65; Origin/Ethnicity: Sichuan China; Resistance: STR RIF EMB; Laboratory: College of Life Sciences SCU
CHN062009320767	1	oooooooooooooooooooooooooooooooooonnnnnnnnn	000000000003771	232425163333	324633445713443	232425163333424571344433	42433	1	1441	Orphan	Orphan	32	Beijing			CHN	CHN	2009	3	M	21	?	Zhao YD	Chengdu	Sex/Age: M/21; Origin/Ethnicity: Sichuan China; Resistance: STR RIF EMB; Laboratory: College of Life Sciences SCU
CHN062009320768	1	oooooooooooooooooooooooooooooooooonnnnnnnnn	000000000003771	232325163333	323633444723344	232325163333424472334434	42433	1	Orphan	Orphan	Orphan	32	Beijing			CHN	CHN	2009	3	M	23	?	Zhao YD	Chengdu	Sex/Age: M/23; Origin/Ethnicity: Sichuan China; Resistance: STR RIF EMB; Laboratory: College of Life Sciences SCU
CHN062009320770	1	oooooooooooooooooooooooooooooooooonnnnnnnnn	000000000003771	232425163333	324633345723443	232425163333324572344433	32433	1	1441	Orphan	Orphan	23	Beijing			CHN	CHN	2009	3	M	67	?	Zhao YD	Chengdu	Sex/Age: M/67; Origin/Ethnicity: Sichuan China; Resistance: STR RIF; Laboratory: College of Life Sciences SCU
CHN062009320771	1	oooooooooooooooooooooooooooooooooonnnnnnnnn	000000000003771	213325163333	133633444613443	213325163333424461344433	42413	1	Orphan	Orphan	Orphan	Orphan	Beijing			CHN	CHN	2009	3	M	30	?	Zhao YD	Chengdu	Sex/Age: M/30; Origin/Ethnicity: Sichuan China; Resistance: STR EMB; Laboratory: College of Life Sciences SCU
CHN062009320773	1	oooooooooooooooooooooooooooooooooonnnnnnnnn	000000000003771	233425163333	334633455713443	233425163333425571344433	42533	1	1440	Orphan	Orphan	193	Beijing			CHN	CHN	2009	3	M	42	?	Zhao YD	Chengdu	Sex/Age: M/42; Origin/Ethnicity: Sichuan China; Resistance: STR; Laboratory: College of Life Sciences SCU
CHN062009320774	1	oooooooooooooooooooooooooooooooooonnnnnnnnn	000000000003771	232326163132	323612447253343	232326163132424725334433	42431	1	Orphan	Orphan	Orphan	368	Beijing			CHN	CHN	2009	3	M	77	?	Zhao YD	Chengdu	Sex/Age: M/77; Origin/Ethnicity: Sichuan China; Resistance: STR RIF ; Laboratory: College of Life Sciences SCU
CHN062009320776	1	oooooooooooooooooooooooooooooooooonnnnnnnnn	000000000003771	232325173334	323734344714522	232325173334324471454232	32433	1	Orphan	Orphan	Orphan	23	Beijing			CHN	CHN	2009	3	F	53	?	Zhao YD	Chengdu	Sex/Age: F/53; Origin/Ethnicity: Sichuan China; Resistance: STR RIF EMB; Laboratory: College of Life Sciences SCU
CHN062009320780	1	oooooooooooooooooooooooooooooooooonnnnnnnnn	000000000003771	232225172423	322743443712544	232225172423424371254424	42434	1	1426	Orphan	Orphan	33	Beijing			CHN	CHN	2009	3	M	33	?	Zhao YD	Chengdu	Sex/Age: M/33; Origin/Ethnicity: Sichuan China; Resistance: STR RIF EMB; Laboratory: College of Life Sciences SCU
CHN062009320782	1	oooooooooooooooooooooooooooooooooonnnnnnnnn	000000000003771	232225162513	322653438721444	232225162513423872144434	42335	1	Orphan	Orphan	Orphan	185	Beijing			CHN	CHN	2009	3	M	31	?	Zhao YD	Chengdu	Sex/Age: M/31; Origin/Ethnicity: Sichuan China; Resistance: RIF EMB; Laboratory: College of Life Sciences SCU
CHN062009320784	1	oooooooooooooooooooooooooooooooooonnnnnnnnn	000000000003771	231225151412	312542449911444	231225151412414991144434	41434	1	Orphan	Orphan	Orphan	293	Beijing			CHN	CHN	2009	3	F	26	?	Zhao YD	Chengdu	Sex/Age: F/26; Origin/Ethnicity: Sichuan China; Resistance: STR RIF EMB; Laboratory: College of Life Sciences SCU
CHN062009320787	1	oooooooooooooooooooooooooooooooooonnnnnnnnn	000000000003771	232225161413	322643346712444	232225161413324671244434	32434	1	1443	Orphan	Orphan	24	Beijing			CHN	CHN	2009	3	F	45	?	Zhao YD	Chengdu	Sex/Age: F/45; Origin/Ethnicity: Sichuan China; Resistance: RIF EMB; Laboratory: College of Life Sciences SCU
CHN062009320788	1	oooooooooooooooooooooooooooooooooonnnnnnnnn	000000000003771	232225161413	322643446812544	232225161413434681254434	43434	1	1443	Orphan	Orphan	247	Beijing			CHN	CHN	2009	3	F	55	?	Zhao YD	Chengdu	Sex/Age: F/55; Origin/Ethnicity: Sichuan China; Resistance: EMB; Laboratory: College of Life Sciences SCU
CHN062009320789	1	oooooooooooooooooooooooooooooooooonnnnnnnnn	000000000003771	232225162322	322632446731444	232225162322424673144434	42433	1	Orphan	Orphan	Orphan	32	Beijing			CHN	CHN	2009	3	F	39	?	Zhao YD	Chengdu	Sex/Age: F/39; Origin/Ethnicity: Sichuan China; Resistance: EMB; Laboratory: College of Life Sciences SCU
CHN062009320790	1	oooooooooooooooooooooooooooooooooonnnnnnnnn	000000000003771	232225142332	322432446914443	232225142332424691444433	42433	1	Orphan	Orphan	Orphan	32	Beijing			CHN	CHN	2009	3	M	22	?	Zhao YD	Chengdu	Sex/Age: M/22; Origin/Ethnicity: Sichuan China; Resistance: STR; Laboratory: College of Life Sciences SCU
CHN062009320792	1	oooooooooooooooooooooooooooooooooonnnnnnnnn	000000000003771	233325173543	333753344714624	233325173543324471464234	32435	1	Orphan	Orphan	Orphan	54	Beijing			CHN	CHN	2009	3	M	54	?	Zhao YD	Chengdu	Sex/Age: M/54; Origin/Ethnicity: Sichuan China; Resistance: RIF; Laboratory: College of Life Sciences SCU
CHN062009320793	1	oooooooooooooooooooooooooooooooooonnnnnnnnn	000000000003771	233225163443	332643445313544	233225163443424531354434	42434	1	1445	Orphan	Orphan	33	Beijing			CHN	CHN	2009	3	F	32	?	Zhao YD	Chengdu	Sex/Age: F/32; Origin/Ethnicity: Sichuan China; Resistance: STR RIF; Laboratory: College of Life Sciences SCU
CHN062009320794	1	oooooooooooooooooooooooooooooooooonnnnnnnnn	000000000003771	233225173433	332743445713544	233225173433424571354434	42434	1	1433	109	40	33	Beijing			CHN	CHN	2009	3	M	21	?	Zhao YD	Chengdu	Sex/Age: M/21; Origin/Ethnicity: Sichuan China; Resistance: STR RIF; Laboratory: College of Life Sciences SCU
CHN062009320795	1	oooooooooooooooooooooooooooooooooonnnnnnnnn	000000000003771	233225153444	332544446913444	233225153444424691344434	42434	1	Orphan	Orphan	Orphan	33	Beijing			CHN	CHN	2009	3	M	41	?	Zhao YD	Chengdu	Sex/Age: M/41; Origin/Ethnicity: Sichuan China; Resistance: RIF EMB; Laboratory: College of Life Sciences SCU
CHN062009320796	1	oooooooooooooooooooooooooooooooooonnnnnnnnn	000000000003771	233325163433	333643444813545	233325163433424481354435	42434	1	1437	110	41	33	Beijing			CHN	CHN	2009	3	M	60	?	Zhao YD	Chengdu	Sex/Age: M/60; Origin/Ethnicity: Sichuan China; Resistance: STR; Laboratory: College of Life Sciences SCU
CHN062009320797	1	oooooooooooooooooooooooooooooooooonnnnnnnnn	000000000003771	233325163433	333643446833445	233325163433424683344435	42434	1	1437	Orphan	Orphan	33	Beijing			CHN	CHN	2009	3	F	21	?	Zhao YD	Chengdu	Sex/Age: F/21; Origin/Ethnicity: Sichuan China; Resistance: STR RIF; Laboratory: College of Life Sciences SCU
CHN062009320798	1	oooooooooooooooooooooooooooooooooonnnnnnnnn	000000000003771	233325163333	333633444813545	233325163333424481354435	42433	1	1438	Orphan	Orphan	32	Beijing			CHN	CHN	2009	3	M	20	?	Zhao YD	Chengdu	Sex/Age: M/20; Origin/Ethnicity: Sichuan China; Resistance: STR RIFEMB; Laboratory: College of Life Sciences SCU
CHN062009320799	1	oooooooooooooooooooooooooooooooooonnnnnnnnn	000000000003771	233325143433	333443445913445	233325143433424591344435	42434	1	1446	Orphan	Orphan	33	Beijing			CHN	CHN	2009	3	M	24	?	Zhao YD	Chengdu	Sex/Age: M/24; Origin/Ethnicity: Sichuan China; Resistance: STR RIF EMB; Laboratory: College of Life Sciences SCU
CHN062009320801	1	oooooooooooooooooooooooooooooooooonnnnnnnnn	000000000003771	233325163333	333633443622445	233325163333424362244435	42433	1	1438	Orphan	Orphan	32	Beijing			CHN	CHN	2009	3	M	48	?	Zhao YD	Chengdu	Sex/Age: M/48; Origin/Ethnicity: Sichuan China; Resistance: STR; Laboratory: College of Life Sciences SCU
CHN062009320803	1	oooooooooooooooooooooooooooooooooonnnnnnnnn	000000000003771	233325163434	333644343711545	233325163434324371154435	32434	1	1447	Orphan	Orphan	24	Beijing			CHN	CHN	2009	3	M	35	?	Zhao YD	Chengdu	Sex/Age: M/35; Origin/Ethnicity: Sichuan China; Resistance: STR RIF EMB; Laboratory: College of Life Sciences SCU
CHN062009320804	1	oooooooooooooooooooooooooooooooooonnnnnnnnn	000000000003771	233325163443	333643445313545	233325163443424531354435	42434	1	1439	Orphan	Orphan	33	Beijing			CHN	CHN	2009	3	M	23	?	Zhao YD	Chengdu	Sex/Age: M/23; Origin/Ethnicity: Sichuan China; Resistance: INH EMB; Laboratory: College of Life Sciences SCU
CHN062009320808	1	oooooooooooooooooooooooooooooooooonnnnnnnnn	000000000003771	233325143433	333443445914444	233325143433424591444424	42434	1	1446	111	42	33	Beijing			CHN	CHN	2009	3	F	36	?	Zhao YD	Chengdu	Sex/Age: F/36; Origin/Ethnicity: Sichuan China; Resistance: STR; Laboratory: College of Life Sciences SCU
CHN062009320809	1	oooooooooooooooooooooooooooooooooonnnnnnnnn	000000000003771	233325163423	333643443613545	233325163423424361354435	42434	1	1442	Orphan	Orphan	33	Beijing			CHN	CHN	2009	3	M	33	?	Zhao YD	Chengdu	Sex/Age: M/33; Origin/Ethnicity: Sichuan China; Resistance: STR RIF EMB; Laboratory: College of Life Sciences SCU
CHN062009320811	1	oooooooooooooooooooooooooooooooooonnnnnnnnn	000000000003771	233325183453	333843445633444	233325183453424563344434	42434	1	Orphan	Orphan	Orphan	33	Beijing			CHN	CHN	2009	3	M	65	?	Zhao YD	Chengdu	Sex/Age: M/65; Origin/Ethnicity: Sichuan China; Resistance: STR RIF EMB; Laboratory: College of Life Sciences SCU
CHN062009320812	1	oooooooooooooooooooooooooooooooooonnnnnnnnn	000000000003771	233325163423	333643445613545	233325163423424561354435	42434	1	1442	Orphan	Orphan	33	Beijing			CHN	CHN	2009	3	M	11	?	Zhao YD	Chengdu	Sex/Age: M/11; Origin/Ethnicity: Sichuan China; Resistance: STR RIF EMB; Laboratory: College of Life Sciences SCU
CHN062009320813	1	oooooooooooooooooooooooooooooooooonnnnnnnnn	000000000003771	233326153433	333543435822545	233326153433423582254435	42334	1	Orphan	Orphan	Orphan	300	Beijing			CHN	CHN	2009	3	M	26	?	Zhao YD	Chengdu	Sex/Age: M/26; Origin/Ethnicity: Sichuan China; Resistance: STR RIF; Laboratory: College of Life Sciences SCU
CHN062009320814	1	oooooooooooooooooooooooooooooooooonnnnnnnnn	000000000003771	233325163423	333643445713444	233325163423424571344434	42434	1	1442	108	Orphan	33	Beijing			CHN	CHN	2009	3	F	50	?	Zhao YD	Chengdu	Sex/Age: F/50; Origin/Ethnicity: Sichuan China; Resistance: STR; Laboratory: College of Life Sciences SCU
CHN062009320815	1	oooooooooooooooooooooooooooooooooonnnnnnnnn	000000000003771	234325183443	343843544814644	234325183443524481464434	52434	1	Orphan	Orphan	Orphan	315	Beijing			CHN	CHN	2009	3	M	22	?	Zhao YD	Chengdu	Sex/Age: M/22; Origin/Ethnicity: Sichuan China; Resistance: STR RIF; Laboratory: College of Life Sciences SCU
CHN062009320816	1	oooooooooooooooooooooooooooooooooonnnnnnnnn	000000000003771	234325183543	343853344814624	234325183543324481464234	32435	1	Orphan	Orphan	Orphan	54	Beijing			CHN	CHN	2009	3	F	37	?	Zhao YD	Chengdu	Sex/Age: F/37; Origin/Ethnicity: Sichuan China; Resistance: STR; Laboratory: College of Life Sciences SCU
CHN062009320817	1	oooooooooooooooooooooooooooooooooonnnnnnnnn	000000000003771	235325173443	353743544814944	235325173443524481494434	52434	1	Orphan	Orphan	Orphan	315	Beijing			CHN	CHN	2009	3	M	46	?	Zhao YD	Chengdu	Sex/Age: M/46; Origin/Ethnicity: Sichuan China; Resistance: RIF; Laboratory: College of Life Sciences SCU
CHN062009320818	1	oooooooooooooooooooooooooooooooooonnnnnnnnn	000000000003771	234325173443	343743444812644	234325173443424481264424	42434	1	Orphan	Orphan	Orphan	33	Beijing			CHN	CHN	2009	3	F	35	?	Zhao YD	Chengdu	Sex/Age: F/35; Origin/Ethnicity: Sichuan China; Resistance: STR; Laboratory: College of Life Sciences SCU
CHN062009320819	1	oooooooooooooooooooooooooooooooooonnnnnnnnn	000000000003771	234325163443	343643546824644	234325163443524682462434	52434	1	Orphan	Orphan	Orphan	315	Beijing			CHN	CHN	2009	3	F	30	?	Zhao YD	Chengdu	Sex/Age: F/30; Origin/Ethnicity: Sichuan China; Resistance: STR RIF ; Laboratory: College of Life Sciences SCU
CHN062009320820	1	oooooooooooooooooooooooooooooooooonnnnnnnnn	000000000003771	224425173443	244743546812744	224425173443524681274434	52424	1	Orphan	Orphan	Orphan	Orphan	Beijing			CHN	CHN	2009	3	M	35	?	Zhao YD	Chengdu	Sex/Age: M/35; Origin/Ethnicity: Sichuan China; Resistance: RIF; Laboratory: College of Life Sciences SCU
CHN062009320822	1	oooooooooooooooooooooooooooooooooonnnnnnnnn	000000000003771	233325173433	333743442814644	233325173433424281464434	42434	1	1423	104	Orphan	33	Beijing			CHN	CHN	2009	3	F	41	?	Zhao YD	Chengdu	Sex/Age: F/41; Origin/Ethnicity: Sichuan China; Resistance: STR RIF EMB; Laboratory: College of Life Sciences SCU
CHN062009320823	1	oooooooooooooooooooooooooooooooooonnnnnnnnn	000000000003771	233315173433	333743444734344	233315173433434473434434	43434	1	Orphan	Orphan	Orphan	247	Beijing			CHN	CHN	2009	3	M	42	?	Zhao YD	Chengdu	Sex/Age: M/42; Origin/Ethnicity: Sichuan China; Resistance: RIF; Laboratory: College of Life Sciences SCU
CHN062009320825	1	oooooooooooooooooooooooooooooooooonnnnnnnnn	000000000003771	232325163543	323653445814644	232325163543424581464434	42435	1	Orphan	Orphan	Orphan	34	Beijing			CHN	CHN	2009	3	M	19	?	Zhao YD	Chengdu	Sex/Age: M/19; Origin/Ethnicity: Sichuan China; Resistance: STR; Laboratory: College of Life Sciences SCU
CHN062009320827	1	oooooooooooooooooooooooooooooooooonnnnnnnnn	000000000003771	233325173443	333743445914644	233325173443424591464434	42434	1	1448	Orphan	Orphan	33	Beijing			CHN	CHN	2009	3	F	37	?	Zhao YD	Chengdu	Sex/Age: F/37; Origin/Ethnicity: Sichuan China; Resistance: STR RIF; Laboratory: College of Life Sciences SCU
CHN062009320828	1	oooooooooooooooooooooooooooooooooonnnnnnnnn	000000000003771	233325153452	333542444514444	233325153452424451444434	42434	1	Orphan	Orphan	Orphan	33	Beijing			CHN	CHN	2009	3	F	36	?	Zhao YD	Chengdu	Sex/Age: F/36; Origin/Ethnicity: Sichuan China; Resistance: STR RIF; Laboratory: College of Life Sciences SCU
CHN062009320830	1	oooooooooooooooooooooooooooooooooonnnnnnnnn	000000000003771	233325173143	333713445814534	233325173143424581454334	42431	1	Orphan	Orphan	Orphan	368	Beijing			CHN	CHN	2009	3	M	58	?	Zhao YD	Chengdu	Sex/Age: M/58; Origin/Ethnicity: Sichuan China; Resistance: STR; Laboratory: College of Life Sciences SCU
CHN062009320831	1	oooooooooooooooooooooooooooooooooonnnnnnnnn	000000000003771	233325173443	333743445814544	233325173443424581454434	42434	1	1448	Orphan	Orphan	33	Beijing			CHN	CHN	2009	3	M	40	?	Zhao YD	Chengdu	Sex/Age: M/40; Origin/Ethnicity: Sichuan China; Resistance: STR; Laboratory: College of Life Sciences SCU
CHN062009320832	1	oooooooooooooooooooooooooooooooooonnnnnnnnn	000000000003771	233325173243	333723444813843	233325173243424481384433	42432	1	Orphan	Orphan	Orphan	71	Beijing			CHN	CHN	2009	3	M	21	?	Zhao YD	Chengdu	Sex/Age: M/21; Origin/Ethnicity: Sichuan China; Resistance: STR RIF; Laboratory: College of Life Sciences SCU
JPN032003020854	1	oooooooooooooooooooooooooooooooooonnnnnnnnn	000000000003771	221325173533				1	135				Beijing			JPN	JPN	2003	0	?	?	?	Millet J	Okinawa
JPN032003020855	1	oooooooooooooooooooooooooooooooooonnnnnnnnn	000000000003771	223325173533				1	17				Beijing			JPN	JPN	2003	0	?	?	?	Millet J	Okinawa
JPN032003020859	1	oooooooooooooooooooooooooooooooooonnnnnnnnn	000000000003771	223325173233				1	573				Beijing			JPN	JPN	2003	0	?	?	?	Millet J	Okinawa
JPN032003020860	1	oooooooooooooooooooooooooooooooooonnnnnnnnn	000000000003771	223325173533				1	17				Beijing			JPN	JPN	2003	0	?	?	?	Millet J	Okinawa
JPN032003020862	1	oooooooooooooooooooooooooooooooooonnnnnnnnn	000000000003771	221225193533				1	Orphan				Beijing			JPN	JPN	2003	0	?	?	?	Millet J	Okinawa
JPN032003020863	1	oooooooooooooooooooooooooooooooooonnnnnnnnn	000000000003771	223325173533				1	17				Beijing			JPN	JPN	2003	0	?	?	?	Millet J	Okinawa
JPN032003020864	1	oooooooooooooooooooooooooooooooooonnnnnnnnn	000000000003771	223325173534				1	706				Beijing			JPN	JPN	2003	0	?	?	?	Millet J	Okinawa
JPN032003020865	1	oooooooooooooooooooooooooooooooooonnnnnnnnn	000000000003771	223326173533				1	95				Beijing			JPN	JPN	2003	0	?	?	?	Millet J	Okinawa
JPN032003020866	1	oooooooooooooooooooooooooooooooooonnnnnnnnn	000000000003771	223326173543				1	886				Beijing			JPN	JPN	2003	0	?	?	?	Millet J	Okinawa
JPN032003020867	1	oooooooooooooooooooooooooooooooooonnnnnnnnn	000000000003771	223325173533				1	17				Beijing			JPN	JPN	2003	0	?	?	?	Millet J	Okinawa
JPN032003020868	1	oooooooooooooooooooooooooooooooooonnnnnnnnn	000000000003771	223326173533				1	95				Beijing			JPN	JPN	2003	0	?	?	?	Millet J	Okinawa
JPN032003020869	1	oooooooooooooooooooooooooooooooooonnnnnnnnn	000000000003771	223326173543				1	886				Beijing			JPN	JPN	2003	0	?	?	?	Millet J	Okinawa
JPN032003020873	1	oooooooooooooooooooooooooooooooooonnnnnnnnn	000000000003771	221325173533				1	135				Beijing			JPN	JPN	2003	0	?	?	?	Millet J	Okinawa
JPN032003020874	1	oooooooooooooooooooooooooooooooooonnnnnnnnn	000000000003771	223325133533				1	300				Beijing			JPN	JPN	2003	0	?	?	?	Millet J	Okinawa
JPN032004020875	1	oooooooooooooooooooooooooooooooooonnnnnnnnn	000000000003771	223425172333				1	Orphan				Beijing			JPN	JPN	2004	0	?	?	?	Millet J	Okinawa
JPN032004020876	1	oooooooooooooooooooooooooooooooooonnnnnnnnn	000000000003771	223325171533				1	889				Beijing			JPN	JPN	2004	0	?	?	?	Millet J	Okinawa
JPN032004020877	1	oooooooooooooooooooooooooooooooooonnnnnnnnn	000000000003771	223325173233				1	573				Beijing			JPN	JPN	2004	0	?	?	?	Millet J	Okinawa
JPN032004020878	1	oooooooooooooooooooooooooooooooooonnnnnnnnn	000000000003771	223225173533				1	91				Beijing			JPN	JPN	2004	0	?	?	?	Millet J	Okinawa
JPN032004020880	1	oooooooooooooooooooooooooooooooooonnnnnnnnn	000000000003771	233325173533				1	570				Beijing			JPN	JPN	2004	0	?	?	?	Millet J	Okinawa
JPN032004020881	1	oooooooooooooooooooooooooooooooooonnnnnnnnn	000000000003771	223325173533				1	17				Beijing			JPN	JPN	2004	0	?	?	?	Millet J	Okinawa
JPN032004020882	1	oooooooooooooooooooooooooooooooooonnnnnnnnn	000000000003771	213325173533				1	499				Beijing			JPN	JPN	2004	0	?	?	?	Millet J	Okinawa
JPN032004020883	1	oooooooooooooooooooooooooooooooooonnnnnnnnn	000000000003771	223325153532				1	438				Beijing			JPN	JPN	2004	0	?	?	?	Millet J	Okinawa
JPN032004020884	1	oooooooooooooooooooooooooooooooooonnnnnnnnn	000000000003771	221325173433				1	711				Beijing			JPN	JPN	2004	0	?	?	?	Millet J	Okinawa
JPN032004020885	1	oooooooooooooooooooooooooooooooooonnnnnnnnn	000000000003771	223325173533				1	17				Beijing			JPN	JPN	2004	0	?	?	?	Millet J	Okinawa
JPN032004020886	1	oooooooooooooooooooooooooooooooooonnnnnnnnn	000000000003771	223321163533				1	Orphan				Beijing			JPN	JPN	2004	0	?	?	?	Millet J	Okinawa
JPN032004020888	1	oooooooooooooooooooooooooooooooooonnnnnnnnn	000000000003771	223225173533				1	91				Beijing			JPN	JPN	2004	0	?	?	?	Millet J	Okinawa
JPN032004020889	1	oooooooooooooooooooooooooooooooooonnnnnnnnn	000000000003771	221325173533				1	135				Beijing			JPN	JPN	2004	0	?	?	?	Millet J	Okinawa
JPN032004020891	1	oooooooooooooooooooooooooooooooooonnnnnnnnn	000000000003771	243325183524				1	Orphan				Beijing			JPN	JPN	2004	0	?	?	?	Millet J	Okinawa
JPN032004020893	1	oooooooooooooooooooooooooooooooooonnnnnnnnn	000000000003771	221325173533				1	135				Beijing			JPN	JPN	2004	0	?	?	?	Millet J	Okinawa
JPN032004020894	1	oooooooooooooooooooooooooooooooooonnnnnnnnn	000000000003771	221325173533				1	135				Beijing			JPN	JPN	2004	0	?	?	?	Millet J	Okinawa
JPN032004020895	1	oooooooooooooooooooooooooooooooooonnnnnnnnn	000000000003771	223325173533				1	17				Beijing			JPN	JPN	2004	0	?	?	?	Millet J	Okinawa
JPN032004020896	1	oooooooooooooooooooooooooooooooooonnnnnnnnn	000000000003771	223325143533				1	137				Beijing			JPN	JPN	2004	0	?	?	?	Millet J	Okinawa
JPN032004020897	1	oooooooooooooooooooooooooooooooooonnnnnnnnn	000000000003771	221225173533				1	724				Beijing			JPN	JPN	2004	0	?	?	?	Millet J	Okinawa
JPN032004020898	1	oooooooooooooooooooooooooooooooooonnnnnnnnn	000000000003771	221328173533				1	709				Beijing			JPN	JPN	2004	0	?	?	?	Millet J	Okinawa
JPN032004020899	1	oooooooooooooooooooooooooooooooooonnnnnnnnn	000000000003771	221325173443				1	Orphan				Beijing			JPN	JPN	2004	0	?	?	?	Millet J	Okinawa
JPN032004020900	1	oooooooooooooooooooooooooooooooooonnnnnnnnn	000000000003771	233325173533				1	570				Beijing			JPN	JPN	2004	0	?	?	?	Millet J	Okinawa
JPN032004020901	1	oooooooooooooooooooooooooooooooooonnnnnnnnn	000000000003771	223425172533				1	720				Beijing			JPN	JPN	2004	0	?	?	?	Millet J	Okinawa
JPN032004020902	1	oooooooooooooooooooooooooooooooooonnnnnnnnn	000000000003771	223325173533				1	17				Beijing			JPN	JPN	2004	0	?	?	?	Millet J	Okinawa
JPN032004020903	1	oooooooooooooooooooooooooooooooooonnnnnnnnn	000000000003771	221328173533				1	709				Beijing			JPN	JPN	2004	0	?	?	?	Millet J	Okinawa
JPN032004020904	1	oooooooooooooooooooooooooooooooooonnnnnnnnn	000000000003771	223225173533				1	91				Beijing			JPN	JPN	2004	0	?	?	?	Millet J	Okinawa
JPN032004020905	1	oooooooooooooooooooooooooooooooooonnnnnnnnn	000000000003771	223325173532				1	97				Beijing			JPN	JPN	2004	0	?	?	?	Millet J	Okinawa
JPN032004020907	1	oooooooooooooooooooooooooooooooooonnnnnnnnn	000000000003771	223325173233				1	573				Beijing			JPN	JPN	2004	0	?	?	?	Millet J	Okinawa
JPN032004020908	1	oooooooooooooooooooooooooooooooooonnnnnnnnn	000000000003771	221323183533				1	Orphan				Beijing			JPN	JPN	2004	0	?	?	?	Millet J	Okinawa
JPN032004020910	1	oooooooooooooooooooooooooooooooooonnnnnnnnn	000000000003771	223325173533				1	17				Beijing			JPN	JPN	2004	0	?	?	?	Millet J	Okinawa
JPN032004020913	1	oooooooooooooooooooooooooooooooooonnnnnnnnn	000000000003771	221325173533				1	135				Beijing			JPN	JPN	2004	0	?	?	?	Millet J	Okinawa
JPN032004020914	1	oooooooooooooooooooooooooooooooooonnnnnnnnn	000000000003771	223225183533				1	887				Beijing			JPN	JPN	2004	0	?	?	?	Millet J	Okinawa
JPN032004020915	1	oooooooooooooooooooooooooooooooooonnnnnnnnn	000000000003771	221325143533				1	888				Beijing			JPN	JPN	2004	0	?	?	?	Millet J	Okinawa
JPN032004020916	1	oooooooooooooooooooooooooooooooooonnnnnnnnn	000000000003771	213325173533				1	499				Beijing			JPN	JPN	2004	0	?	?	?	Millet J	Okinawa
JPN032004020918	1	oooooooooooooooooooooooooooooooooonnnnnnnnn	000000000003771	223325173433				1	86				Beijing			JPN	JPN	2004	0	?	?	?	Millet J	Okinawa
JPN032004020920	1	oooooooooooooooooooooooooooooooooonnnnnnnnn	000000000003771	223325163533				1	83				Beijing			JPN	JPN	2004	0	?	?	?	Millet J	Okinawa
JPN032004020921	1	oooooooooooooooooooooooooooooooooonnnnnnnnn	000000000003771	223325173533				1	17				Beijing			JPN	JPN	2004	0	?	?	?	Millet J	Okinawa
JPN032004020923	1	oooooooooooooooooooooooooooooooooonnnnnnnnn	000000000003771	223325173433				1	86				Beijing			JPN	JPN	2004	0	?	?	?	Millet J	Okinawa
JPN032004020924	1	oooooooooooooooooooooooooooooooooonnnnnnnnn	000000000003771	223325173533				1	17				Beijing			JPN	JPN	2004	0	?	?	?	Millet J	Okinawa
JPN032004020925	1	oooooooooooooooooooooooooooooooooonnnnnnnnn	000000000003771	221325173433				1	711				Beijing			JPN	JPN	2004	0	?	?	?	Millet J	Okinawa
JPN032004020927	1	oooooooooooooooooooooooooooooooooonnnnnnnnn	000000000003771	223325163533				1	83				Beijing			JPN	JPN	2004	0	?	?	?	Millet J	Okinawa
JPN032004020928	1	oooooooooooooooooooooooooooooooooonnnnnnnnn	000000000003771	223225173533				1	91				Beijing			JPN	JPN	2004	0	?	?	?	Millet J	Okinawa
JPN032004020932	1	oooooooooooooooooooooooooooooooooonnnnnnnnn	000000000003771	223325163533				1	83				Beijing			JPN	JPN	2004	0	?	?	?	Millet J	Okinawa
JPN032004020934	1	oooooooooooooooooooooooooooooooooonnnnnnnnn	000000000003771	223325173323				1	1138				Beijing			JPN	JPN	2004	0	?	?	?	Millet J	Okinawa
JPN032004020936	1	oooooooooooooooooooooooooooooooooonnnnnnnnn	000000000003771	223315163533				1	Orphan				Beijing			JPN	JPN	2004	0	?	?	?	Millet J	Okinawa
JPN032004020937	1	oooooooooooooooooooooooooooooooooonnnnnnnnn	000000000003771	223325173533				1	17				Beijing			JPN	JPN	2004	0	?	?	?	Millet J	Okinawa
JPN032004020938	1	oooooooooooooooooooooooooooooooooonnnnnnnnn	000000000003771	211325173533				1	1414				Beijing			JPN	JPN	2004	0	?	?	?	Millet J	Okinawa
JPN032004020939	1	oooooooooooooooooooooooooooooooooonnnnnnnnn	000000000003771	221325173523				1	1127				Beijing			JPN	JPN	2004	0	?	?	?	Millet J	Okinawa
JPN032004020940	1	oooooooooooooooooooooooooooooooooonnnnnnnnn	000000000003771	221325173533				1	135				Beijing			JPN	JPN	2004	0	?	?	?	Millet J	Okinawa
JPN032004020941	1	oooooooooooooooooooooooooooooooooonnnnnnnnn	000000000003771	213325173533				1	499				Beijing			JPN	JPN	2004	0	?	?	?	Millet J	Okinawa
JPN032004020942	1	oooooooooooooooooooooooooooooooooonnnnnnnnn	000000000003771	223325173533				1	17				Beijing			JPN	JPN	2004	0	?	?	?	Millet J	Okinawa
JPN032004020943	1	oooooooooooooooooooooooooooooooooonnnnnnnnn	000000000003771	223325163533				1	83				Beijing			JPN	JPN	2004	0	?	?	?	Millet J	Okinawa
JPN032004020949	1	oooooooooooooooooooooooooooooooooonnnnnnnnn	000000000003771	223315173533				1	858				Beijing			JPN	JPN	2004	0	?	?	?	Millet J	Okinawa
JPN032004020951	1	oooooooooooooooooooooooooooooooooonnnnnnnnn	000000000003771	223325163523				1	1083				Beijing			JPN	JPN	2004	0	?	?	?	Millet J	Okinawa
JPN032005020953	1	oooooooooooooooooooooooooooooooooonnnnnnnnn	000000000003771	223325173533				1	17				Beijing			JPN	JPN	2005	0	?	?	?	Millet J	Okinawa
MTQ022005120954	1	oooooooooooooooooooooooooooooooooonnnnnnnnn	000000000003771	223325143333				1	1049				Beijing			?	MTQ	2005	1	?	?	?	Millet J	Fort-de-France
SWE012000220993	1	oooooooooooooooooooooooooooooooooonnnnnnnnn	000000000003771					1					Beijing			?	SWE	2000	0	?	?	?	Gordon M	Stockholm	second investigateur : Mostrom, P.
SWE012001921034	1	oooooooooooooooooooooooooooooooooonnnnnnnnn	000000000003771	223325171531				1	96				Beijing			SOM	SWE	2001	0	F	14	?	Gordon M	Goteborg	(sex/age:F/14)second investigateur : Mostrom, P.
NZL012003021516	2	oooooooooooooooooooooooooooooooooonnnnnnnnn	000000000003771					1					Beijing			?	NZL	2003	0	?	?	?	Vaughan A	Wellington
GBR010000021592	3	oooooooooooooooooooooooooooooooooonnnnnnnnn	000000000003771					1					Beijing			?	GBR		0	?	?	?	Dale J	London
IND010000022945	2	oooooooooooooooooooooooooooooooooonnnnnnnnn	000000000003771					1					Beijing			?	IND		0	?	?	?	Mistry NF	New Delhi
ZMB022000023018	1	oooooooooooooooooooooooooooooooooonnnnnnnnn	000000000003771					1					Beijing			ZMB	ZMB	2000	0	?	?	?	Traore H	Lusaka
PAN012005024712	1	oooooooooooooooooooooooooooooooooonnnnnnnnn	000000000003771	233325173533				1	570				Beijing			PAN	PAN	2005	0	F	25	?	Correa R	Panama	Isolation city: Panamá Metro - Sex/Age: F/25 - Typing lab: INDICASAT, Panama City, Panama -
PAN012005024730	1	oooooooooooooooooooooooooooooooooonnnnnnnnn	000000000003771	233325173533				1	570				Beijing			PAN	PAN	2005	0	M	34	?	Correa R	Panama	Isolation city: Panamá Metro - Sex/Age: M/34 - Typing lab: INDICASAT, Panama City, Panama -
AZE011987024754	1	oooooooooooooooooooooooooooooooooonnnnnnnnn	000000000003771					1					Beijing			?	AZE	1987	0	?	?	?	Pfyffer GE	Baku
AZE011991024755	1	oooooooooooooooooooooooooooooooooonnnnnnnnn	000000000003771					1					Beijing			?	AZE	1991	0	?	?	?	Pfyffer GE	Baku
AZE011993024756	1	oooooooooooooooooooooooooooooooooonnnnnnnnn	000000000003771					1					Beijing			?	AZE	1993	0	?	?	?	Pfyffer GE	Baku
AZE011993024758	1	oooooooooooooooooooooooooooooooooonnnnnnnnn	000000000003771					1					Beijing			?	AZE	1993	0	?	?	?	Pfyffer GE	Baku
AZE011994024759	1	oooooooooooooooooooooooooooooooooonnnnnnnnn	000000000003771					1					Beijing			?	AZE	1994	0	?	?	?	Pfyffer GE	Baku
AZE011994024760	1	oooooooooooooooooooooooooooooooooonnnnnnnnn	000000000003771					1					Beijing			?	AZE	1994	0	?	?	?	Pfyffer GE	Baku
AZE011994024761	1	oooooooooooooooooooooooooooooooooonnnnnnnnn	000000000003771					1					Beijing			?	AZE	1994	0	?	?	?	Pfyffer GE	Baku
AZE011994024762	1	oooooooooooooooooooooooooooooooooonnnnnnnnn	000000000003771					1					Beijing			?	AZE	1994	0	?	?	?	Pfyffer GE	Baku
AZE011994024763	1	oooooooooooooooooooooooooooooooooonnnnnnnnn	000000000003771					1					Beijing			?	AZE	1994	0	?	?	?	Pfyffer GE	Baku
AZE011995024764	1	oooooooooooooooooooooooooooooooooonnnnnnnnn	000000000003771					1					Beijing			?	AZE	1995	0	?	?	?	Pfyffer GE	Baku
AZE011995024766	1	oooooooooooooooooooooooooooooooooonnnnnnnnn	000000000003771					1					Beijing			?	AZE	1995	0	?	?	?	Pfyffer GE	Baku
AZE011995024767	1	oooooooooooooooooooooooooooooooooonnnnnnnnn	000000000003771					1					Beijing			?	AZE	1995	0	?	?	?	Pfyffer GE	Baku
AZE011995024768	1	oooooooooooooooooooooooooooooooooonnnnnnnnn	000000000003771					1					Beijing			?	AZE	1995	0	?	?	?	Pfyffer GE	Baku
AZE011995024769	1	oooooooooooooooooooooooooooooooooonnnnnnnnn	000000000003771					1					Beijing			?	AZE	1995	0	?	?	?	Pfyffer GE	Baku
AZE011995024770	1	oooooooooooooooooooooooooooooooooonnnnnnnnn	000000000003771					1					Beijing			?	AZE	1995	0	?	?	?	Pfyffer GE	Baku
AZE011995024771	1	oooooooooooooooooooooooooooooooooonnnnnnnnn	000000000003771					1					Beijing			?	AZE	1995	0	?	?	?	Pfyffer GE	Baku
AZE011995024772	1	oooooooooooooooooooooooooooooooooonnnnnnnnn	000000000003771					1					Beijing			?	AZE	1995	0	?	?	?	Pfyffer GE	Baku
AZE011995024773	1	oooooooooooooooooooooooooooooooooonnnnnnnnn	000000000003771					1					Beijing			?	AZE	1995	0	?	?	?	Pfyffer GE	Baku
AZE011995024775	1	oooooooooooooooooooooooooooooooooonnnnnnnnn	000000000003771					1					Beijing			?	AZE	1995	0	?	?	?	Pfyffer GE	Baku
AZE011995024776	1	oooooooooooooooooooooooooooooooooonnnnnnnnn	000000000003771					1					Beijing			?	AZE	1995	0	?	?	?	Pfyffer GE	Baku
AZE011995024777	1	oooooooooooooooooooooooooooooooooonnnnnnnnn	000000000003771					1					Beijing			?	AZE	1995	0	?	?	?	Pfyffer GE	Baku
AZE011995024779	1	oooooooooooooooooooooooooooooooooonnnnnnnnn	000000000003771					1					Beijing			?	AZE	1995	0	?	?	?	Pfyffer GE	Baku
AZE011995024780	1	oooooooooooooooooooooooooooooooooonnnnnnnnn	000000000003771					1					Beijing			?	AZE	1995	0	?	?	?	Pfyffer GE	Baku
AZE011996024782	1	oooooooooooooooooooooooooooooooooonnnnnnnnn	000000000003771					1					Beijing			?	AZE	1996	0	?	?	?	Pfyffer GE	Baku
AZE011996024783	1	oooooooooooooooooooooooooooooooooonnnnnnnnn	000000000003771					1					Beijing			?	AZE	1996	0	?	?	?	Pfyffer GE	Baku
AZE011996024785	1	oooooooooooooooooooooooooooooooooonnnnnnnnn	000000000003771					1					Beijing			?	AZE	1996	0	?	?	?	Pfyffer GE	Baku
AZE011996024787	1	oooooooooooooooooooooooooooooooooonnnnnnnnn	000000000003771					1					Beijing			?	AZE	1996	0	?	?	?	Pfyffer GE	Baku
AZE011996024788	1	oooooooooooooooooooooooooooooooooonnnnnnnnn	000000000003771					1					Beijing			?	AZE	1996	0	?	?	?	Pfyffer GE	Baku
AZE011996024789	1	oooooooooooooooooooooooooooooooooonnnnnnnnn	000000000003771					1					Beijing			?	AZE	1996	0	?	?	?	Pfyffer GE	Baku
AZE011996024791	1	oooooooooooooooooooooooooooooooooonnnnnnnnn	000000000003771					1					Beijing			?	AZE	1996	0	?	?	?	Pfyffer GE	Baku
AZE011996024792	1	oooooooooooooooooooooooooooooooooonnnnnnnnn	000000000003771					1					Beijing			?	AZE	1996	0	?	?	?	Pfyffer GE	Baku
AZE011996024793	1	oooooooooooooooooooooooooooooooooonnnnnnnnn	000000000003771					1					Beijing			?	AZE	1996	0	?	?	?	Pfyffer GE	Baku
AZE011996024794	1	oooooooooooooooooooooooooooooooooonnnnnnnnn	000000000003771					1					Beijing			?	AZE	1996	0	?	?	?	Pfyffer GE	Baku
AZE011996024795	1	oooooooooooooooooooooooooooooooooonnnnnnnnn	000000000003771					1					Beijing			?	AZE	1996	0	?	?	?	Pfyffer GE	Baku
AZE011996024796	1	oooooooooooooooooooooooooooooooooonnnnnnnnn	000000000003771					1					Beijing			?	AZE	1996	0	?	?	?	Pfyffer GE	Baku
AZE011996024797	1	oooooooooooooooooooooooooooooooooonnnnnnnnn	000000000003771					1					Beijing			?	AZE	1996	0	?	?	?	Pfyffer GE	Baku
AZE011996024799	1	oooooooooooooooooooooooooooooooooonnnnnnnnn	000000000003771					1					Beijing			?	AZE	1996	0	?	?	?	Pfyffer GE	Baku
AZE011996024801	1	oooooooooooooooooooooooooooooooooonnnnnnnnn	000000000003771					1					Beijing			?	AZE	1996	0	?	?	?	Pfyffer GE	Baku
AZE011996024802	1	oooooooooooooooooooooooooooooooooonnnnnnnnn	000000000003771					1					Beijing			?	AZE	1996	0	?	?	?	Pfyffer GE	Baku
AZE011996024804	1	oooooooooooooooooooooooooooooooooonnnnnnnnn	000000000003771					1					Beijing			?	AZE	1996	0	?	?	?	Pfyffer GE	Baku
AZE011996024807	1	oooooooooooooooooooooooooooooooooonnnnnnnnn	000000000003771					1					Beijing			?	AZE	1996	0	?	?	?	Pfyffer GE	Baku
AZE011996024808	1	oooooooooooooooooooooooooooooooooonnnnnnnnn	000000000003771					1					Beijing			?	AZE	1996	0	?	?	?	Pfyffer GE	Baku
AZE011996024809	1	oooooooooooooooooooooooooooooooooonnnnnnnnn	000000000003771					1					Beijing			?	AZE	1996	0	?	?	?	Pfyffer GE	Baku
AZE01xxxx024815	1	oooooooooooooooooooooooooooooooooonnnnnnnnn	000000000003771					1					Beijing			?	AZE		0	?	?	?	Pfyffer GE	Baku
AZE01xxxx024816	1	oooooooooooooooooooooooooooooooooonnnnnnnnn	000000000003771					1					Beijing			?	AZE		0	?	?	?	Pfyffer GE	Baku
AZE01xxxx024817	1	oooooooooooooooooooooooooooooooooonnnnnnnnn	000000000003771					1					Beijing			?	AZE		0	?	?	?	Pfyffer GE	Baku
GBR020Cn0224865	7	oooooooooooooooooooooooooooooooooonnnnnnnnn	000000000003771					1					Beijing			?	GBR		0	?	?	?	Goyal M	London
MEX051999125004	1	oooooooooooooooooooooooooooooooooonnnnnnnnn	000000000003771					1					Beijing			MEX	MEX	1999	1	F	21	?	Martinez A	Huauchinango	F/21-Clinical Microbiology, INCMNSZ. Mexico, city. Mexico
MEX051999325005	1	oooooooooooooooooooooooooooooooooonnnnnnnnn	000000000003771					1					Beijing			MEX	MEX	1999	3	F	29	?	Martinez A	Huauchinango	F/29 - INH-res.- Clinical Microbiology, INCMNSZ. Mexico, city. Mexico
NLD010017925101	1	oooooooooooooooooooooooooooooooooonnnnnnnnn	000000000003771					1					Beijing			?	NLD		0	?	?	?	Enkhsaikan D	?
NLD010017925103	1	oooooooooooooooooooooooooooooooooonnnnnnnnn	000000000003771					1					Beijing			?	NLD		0	?	?	?	Enkhsaikan D	?
NLD010017925105	1	oooooooooooooooooooooooooooooooooonnnnnnnnn	000000000003771					1					Beijing			?	NLD		0	?	?	?	Enkhsaikan D	?
NLD010017925108	1	oooooooooooooooooooooooooooooooooonnnnnnnnn	000000000003771					1					Beijing			?	NLD		0	?	?	?	Enkhsaikan D	?
NLD010017925109	1	oooooooooooooooooooooooooooooooooonnnnnnnnn	000000000003771					1					Beijing			?	NLD		0	?	?	?	Enkhsaikan D	?
NLD010017925110	1	oooooooooooooooooooooooooooooooooonnnnnnnnn	000000000003771	223325173633			42436	1	85			187	Beijing			?	NLD		0	?	?	?	Enkhsaikan D	?
NLD010017925112	1	oooooooooooooooooooooooooooooooooonnnnnnnnn	000000000003771					1					Beijing			?	NLD		0	?	?	?	Enkhsaikan D	?
NLD010017925115	1	oooooooooooooooooooooooooooooooooonnnnnnnnn	000000000003771					1					Beijing			?	NLD		0	?	?	?	Enkhsaikan D	?
NLD010017925117	1	oooooooooooooooooooooooooooooooooonnnnnnnnn	000000000003771					1					Beijing			?	NLD		0	?	?	?	Enkhsaikan D	?
NLD010017925119	1	oooooooooooooooooooooooooooooooooonnnnnnnnn	000000000003771					1					Beijing			?	NLD		0	?	?	?	Enkhsaikan D	?
NPL012007025122	1	oooooooooooooooooooooooooooooooooonnnnnnnnn	000000000003771					1					Beijing			?	NPL	2007	0	?	?	?	Castellanos ME	Kathmandu	other investigator: Cuevas, L.
NPL012007025128	1	oooooooooooooooooooooooooooooooooonnnnnnnnn	000000000003771					1					Beijing			?	NPL	2007	0	?	?	?	Castellanos ME	Kathmandu	other investigator: Cuevas, L.
NPL012007025137	1	oooooooooooooooooooooooooooooooooonnnnnnnnn	000000000003771					1					Beijing			?	NPL	2007	0	?	?	?	Castellanos ME	Kathmandu	other investigator: Cuevas, L.
NPL012007025138	1	oooooooooooooooooooooooooooooooooonnnnnnnnn	000000000003771					1					Beijing			?	NPL	2007	0	?	?	?	Castellanos ME	Kathmandu	other investigator: Cuevas, L.
NPL012007025143	1	oooooooooooooooooooooooooooooooooonnnnnnnnn	000000000003771					1					Beijing			?	NPL	2007	0	?	?	?	Castellanos ME	Kathmandu	other investigator: Cuevas, L.
NPL012007025148	1	oooooooooooooooooooooooooooooooooonnnnnnnnn	000000000003771					1					Beijing			?	NPL	2007	0	?	?	?	Castellanos ME	Kathmandu	other investigator: Cuevas, L.
NPL012007025151	1	oooooooooooooooooooooooooooooooooonnnnnnnnn	000000000003771					1					Beijing			?	NPL	2007	0	?	?	?	Castellanos ME	Kathmandu	other investigator: Cuevas, L.
NPL012007025155	1	oooooooooooooooooooooooooooooooooonnnnnnnnn	000000000003771					1					Beijing			?	NPL	2007	0	?	?	?	Castellanos ME	Kathmandu	other investigator: Cuevas, L.
USA230000025241	1	oooooooooooooooooooooooooooooooooonnnnnnnnn	000000000003771					1					Beijing			MNG	USA		0	?	?	?	Gagneux S	Washington
USA230000025242	1	oooooooooooooooooooooooooooooooooonnnnnnnnn	000000000003771					1					Beijing			ZAF	USA		0	?	?	?	Gagneux S	Washington
USA230000025243	1	oooooooooooooooooooooooooooooooooonnnnnnnnn	000000000003771					1					Beijing			MYS	USA		0	?	?	?	Gagneux S	Washington
USA230000025244	1	oooooooooooooooooooooooooooooooooonnnnnnnnn	000000000003771					1					Beijing			THA	USA		0	?	?	?	Gagneux S	Washington
USA230000025245	1	oooooooooooooooooooooooooooooooooonnnnnnnnn	000000000003771					1					Beijing			MYS	USA		0	?	?	?	Gagneux S	Washington
USA230000025246	1	oooooooooooooooooooooooooooooooooonnnnnnnnn	000000000003771					1					Beijing			THA	USA		0	?	?	?	Gagneux S	Washington
USA230000025249	1	oooooooooooooooooooooooooooooooooonnnnnnnnn	000000000003771					1					Beijing			CHN	USA		0	?	?	?	Gagneux S	San Francisco
USA230000025253	1	oooooooooooooooooooooooooooooooooonnnnnnnnn	000000000003771					1					Beijing			VNM	USA		0	?	?	?	Gagneux S	San Francisco
USA230000025254	1	oooooooooooooooooooooooooooooooooonnnnnnnnn	000000000003771					1					Beijing			CHN	USA		0	?	?	?	Gagneux S	San Francisco
USA230000025257	1	oooooooooooooooooooooooooooooooooonnnnnnnnn	000000000003771					1					Beijing			CHN	USA		0	?	?	?	Gagneux S	San Francisco
USA230000025259	1	oooooooooooooooooooooooooooooooooonnnnnnnnn	000000000003771					1					Beijing			CHN	USA		0	?	?	?	Gagneux S	San Francisco
USA230000025266	1	oooooooooooooooooooooooooooooooooonnnnnnnnn	000000000003771					1					Beijing			CHN	USA		0	?	?	?	Gagneux S	San Francisco
USA230000025267	1	oooooooooooooooooooooooooooooooooonnnnnnnnn	000000000003771					1					Beijing			KOR	USA		0	?	?	?	Gagneux S	San Francisco
USA230000025271	1	oooooooooooooooooooooooooooooooooonnnnnnnnn	000000000003771					1					Beijing			VNM	USA		0	?	?	?	Gagneux S	San Francisco
USA230000025275	1	oooooooooooooooooooooooooooooooooonnnnnnnnn	000000000003771					1					Beijing			CHN	USA		0	?	?	?	Gagneux S	San Francisco
USA230000025278	1	oooooooooooooooooooooooooooooooooonnnnnnnnn	000000000003771					1					Beijing			KOR	USA		0	?	?	?	Gagneux S	San Francisco
USA230000025285	1	oooooooooooooooooooooooooooooooooonnnnnnnnn	000000000003771					1					Beijing			VNM	USA		0	?	?	?	Gagneux S	San Francisco
USA230000025287	1	oooooooooooooooooooooooooooooooooonnnnnnnnn	000000000003771					1					Beijing			CHN	USA		0	?	?	?	Gagneux S	San Francisco
USA230000025288	1	oooooooooooooooooooooooooooooooooonnnnnnnnn	000000000003771					1					Beijing			CHN	USA		0	?	?	?	Gagneux S	San Francisco
USA230000025291	1	oooooooooooooooooooooooooooooooooonnnnnnnnn	000000000003771					1					Beijing			HKG	USA		0	?	?	?	Gagneux S	San Francisco
USA230000025294	1	oooooooooooooooooooooooooooooooooonnnnnnnnn	000000000003771					1					Beijing			CHN	USA		0	?	?	?	Gagneux S	San Francisco
USA230000025296	1	oooooooooooooooooooooooooooooooooonnnnnnnnn	000000000003771					1					Beijing			PHL	USA		0	?	?	?	Gagneux S	San Francisco
USA230000025297	1	oooooooooooooooooooooooooooooooooonnnnnnnnn	000000000003771					1					Beijing			VNM	USA		0	?	?	?	Gagneux S	San Francisco
USA230000025303	1	oooooooooooooooooooooooooooooooooonnnnnnnnn	000000000003771					1					Beijing			CHN	USA		0	?	?	?	Gagneux S	San Francisco
USA230000025305	1	oooooooooooooooooooooooooooooooooonnnnnnnnn	000000000003771					1					Beijing			CHN	USA		0	?	?	?	Gagneux S	San Francisco
USA230000025306	1	oooooooooooooooooooooooooooooooooonnnnnnnnn	000000000003771					1					Beijing			VNM	USA		0	?	?	?	Gagneux S	San Francisco
USA230000025307	1	oooooooooooooooooooooooooooooooooonnnnnnnnn	000000000003771					1					Beijing			CHN	USA		0	?	?	?	Gagneux S	San Francisco
USA230000025308	1	oooooooooooooooooooooooooooooooooonnnnnnnnn	000000000003771					1					Beijing			VNM	USA		0	?	?	?	Gagneux S	San Francisco
USA230000025309	1	oooooooooooooooooooooooooooooooooonnnnnnnnn	000000000003771					1					Beijing			CHN	USA		0	?	?	?	Gagneux S	San Francisco
USA230000025311	1	oooooooooooooooooooooooooooooooooonnnnnnnnn	000000000003771					1					Beijing			CHN	USA		0	?	?	?	Gagneux S	San Francisco
USA230000025313	1	oooooooooooooooooooooooooooooooooonnnnnnnnn	000000000003771					1					Beijing			CHN	USA		0	?	?	?	Gagneux S	San Francisco
USA230000025314	1	oooooooooooooooooooooooooooooooooonnnnnnnnn	000000000003771					1					Beijing			CHN	USA		0	?	?	?	Gagneux S	San Francisco
USA230000025315	1	oooooooooooooooooooooooooooooooooonnnnnnnnn	000000000003771					1					Beijing			HKG	USA		0	?	?	?	Gagneux S	San Francisco
USA230000025317	1	oooooooooooooooooooooooooooooooooonnnnnnnnn	000000000003771					1					Beijing			VNM	USA		0	?	?	?	Gagneux S	San Francisco
USA230000025320	1	oooooooooooooooooooooooooooooooooonnnnnnnnn	000000000003771					1					Beijing			VNM	USA		0	?	?	?	Gagneux S	San Francisco
USA230000025321	1	oooooooooooooooooooooooooooooooooonnnnnnnnn	000000000003771					1					Beijing			CHN	USA		0	?	?	?	Gagneux S	San Francisco
USA230000025322	1	oooooooooooooooooooooooooooooooooonnnnnnnnn	000000000003771					1					Beijing			CHN	USA		0	?	?	?	Gagneux S	San Francisco
USA230000025331	1	oooooooooooooooooooooooooooooooooonnnnnnnnn	000000000003771					1					Beijing			CHN	USA		0	?	?	?	Gagneux S	San Francisco
USA230000025332	1	oooooooooooooooooooooooooooooooooonnnnnnnnn	000000000003771					1					Beijing			CHN	USA		0	?	?	?	Gagneux S	San Francisco
USA230000025333	1	oooooooooooooooooooooooooooooooooonnnnnnnnn	000000000003771					1					Beijing			CHN	USA		0	?	?	?	Gagneux S	San Francisco
USA230000025335	1	oooooooooooooooooooooooooooooooooonnnnnnnnn	000000000003771					1					Beijing			CHN	USA		0	?	?	?	Gagneux S	San Francisco
USA230000025337	1	oooooooooooooooooooooooooooooooooonnnnnnnnn	000000000003771					1					Beijing			CHN	USA		0	?	?	?	Gagneux S	San Francisco
USA230000025339	1	oooooooooooooooooooooooooooooooooonnnnnnnnn	000000000003771					1					Beijing			VNM	USA		0	?	?	?	Gagneux S	San Francisco
USA230000025340	1	oooooooooooooooooooooooooooooooooonnnnnnnnn	000000000003771					1					Beijing			USA	USA		0	?	?	?	Gagneux S	San Francisco
USA230000025341	1	oooooooooooooooooooooooooooooooooonnnnnnnnn	000000000003771					1					Beijing			PHL	USA		0	?	?	?	Gagneux S	San Francisco
USA230000025344	1	oooooooooooooooooooooooooooooooooonnnnnnnnn	000000000003771					1					Beijing			KOR	USA		0	?	?	?	Gagneux S	San Francisco
USA230000025352	1	oooooooooooooooooooooooooooooooooonnnnnnnnn	000000000003771					1					Beijing			USA	USA		0	?	?	?	Gagneux S	San Francisco
USA230000025355	1	oooooooooooooooooooooooooooooooooonnnnnnnnn	000000000003771					1					Beijing			VNM	USA		0	?	?	?	Gagneux S	San Francisco
USA230000025357	1	oooooooooooooooooooooooooooooooooonnnnnnnnn	000000000003771					1					Beijing			VNM	USA		0	?	?	?	Gagneux S	San Francisco
USA230000025358	1	oooooooooooooooooooooooooooooooooonnnnnnnnn	000000000003771					1					Beijing			VNM	USA		0	?	?	?	Gagneux S	San Francisco
USA230000025359	1	oooooooooooooooooooooooooooooooooonnnnnnnnn	000000000003771					1					Beijing			CHN	USA		0	?	?	?	Gagneux S	San Francisco
USA230000025360	1	oooooooooooooooooooooooooooooooooonnnnnnnnn	000000000003771					1					Beijing			VNM	USA		0	?	?	?	Gagneux S	San Francisco
USA230000025361	1	oooooooooooooooooooooooooooooooooonnnnnnnnn	000000000003771					1					Beijing			CHN	USA		0	?	?	?	Gagneux S	San Francisco
USA230000025362	1	oooooooooooooooooooooooooooooooooonnnnnnnnn	000000000003771					1					Beijing			CHN	USA		0	?	?	?	Gagneux S	San Francisco
USA230000025364	1	oooooooooooooooooooooooooooooooooonnnnnnnnn	000000000003771					1					Beijing			VNM	USA		0	?	?	?	Gagneux S	San Francisco
USA230000025365	1	oooooooooooooooooooooooooooooooooonnnnnnnnn	000000000003771					1					Beijing			CHN	USA		0	?	?	?	Gagneux S	San Francisco
USA230000025366	1	oooooooooooooooooooooooooooooooooonnnnnnnnn	000000000003771					1					Beijing			VNM	USA		0	?	?	?	Gagneux S	San Francisco
USA230000025367	1	oooooooooooooooooooooooooooooooooonnnnnnnnn	000000000003771					1					Beijing			VNM	USA		0	?	?	?	Gagneux S	San Francisco
USA230000025368	1	oooooooooooooooooooooooooooooooooonnnnnnnnn	000000000003771					1					Beijing			VNM	USA		0	?	?	?	Gagneux S	San Francisco
USA230000025370	1	oooooooooooooooooooooooooooooooooonnnnnnnnn	000000000003771					1					Beijing			CHN	USA		0	?	?	?	Gagneux S	San Francisco
USA230000025372	1	oooooooooooooooooooooooooooooooooonnnnnnnnn	000000000003771					1					Beijing			CHN	USA		0	?	?	?	Gagneux S	San Francisco
USA230000025373	1	oooooooooooooooooooooooooooooooooonnnnnnnnn	000000000003771					1					Beijing			CHN	USA		0	?	?	?	Gagneux S	San Francisco
USA230000025374	1	oooooooooooooooooooooooooooooooooonnnnnnnnn	000000000003771					1					Beijing			VNM	USA		0	?	?	?	Gagneux S	San Francisco
USA230000025376	1	oooooooooooooooooooooooooooooooooonnnnnnnnn	000000000003771					1					Beijing			CHN	USA		0	?	?	?	Gagneux S	San Francisco
USA230000025377	1	oooooooooooooooooooooooooooooooooonnnnnnnnn	000000000003771					1					Beijing			CHN	USA		0	?	?	?	Gagneux S	San Francisco
USA230000025378	1	oooooooooooooooooooooooooooooooooonnnnnnnnn	000000000003771					1					Beijing			CHN	USA		0	?	?	?	Gagneux S	San Francisco
USA230000025379	1	oooooooooooooooooooooooooooooooooonnnnnnnnn	000000000003771					1					Beijing			CHN	USA		0	?	?	?	Gagneux S	San Francisco
USA230000025380	1	oooooooooooooooooooooooooooooooooonnnnnnnnn	000000000003771					1					Beijing			CHN	USA		0	?	?	?	Gagneux S	San Francisco
USA230000025382	1	oooooooooooooooooooooooooooooooooonnnnnnnnn	000000000003771					1					Beijing			HKG	USA		0	?	?	?	Gagneux S	San Francisco
USA230000025383	1	oooooooooooooooooooooooooooooooooonnnnnnnnn	000000000003771					1					Beijing			CHN	USA		0	?	?	?	Gagneux S	San Francisco
USA230000025384	1	oooooooooooooooooooooooooooooooooonnnnnnnnn	000000000003771					1					Beijing			CHN	USA		0	?	?	?	Gagneux S	San Francisco
USA230000025385	1	oooooooooooooooooooooooooooooooooonnnnnnnnn	000000000003771					1					Beijing			VNM	USA		0	?	?	?	Gagneux S	San Francisco
USA230000025389	1	oooooooooooooooooooooooooooooooooonnnnnnnnn	000000000003771					1					Beijing			CHN	USA		0	?	?	?	Gagneux S	San Francisco
USA230000025397	1	oooooooooooooooooooooooooooooooooonnnnnnnnn	000000000003771					1					Beijing			CHN	USA		0	?	?	?	Gagneux S	San Francisco
USA230000025405	1	oooooooooooooooooooooooooooooooooonnnnnnnnn	000000000003771					1					Beijing			VNM	USA		0	?	?	?	Gagneux S	San Francisco
USA230000025406	1	oooooooooooooooooooooooooooooooooonnnnnnnnn	000000000003771					1					Beijing			VNM	USA		0	?	?	?	Gagneux S	San Francisco
USA230000025407	1	oooooooooooooooooooooooooooooooooonnnnnnnnn	000000000003771					1					Beijing			KHM	USA		0	?	?	?	Gagneux S	San Francisco
USA230000025414	1	oooooooooooooooooooooooooooooooooonnnnnnnnn	000000000003771					1					Beijing			CHN	USA		0	?	?	?	Gagneux S	San Francisco
USA230000025421	1	oooooooooooooooooooooooooooooooooonnnnnnnnn	000000000003771					1					Beijing			CHN	USA		0	?	?	?	Gagneux S	San Francisco
USA230000025427	1	oooooooooooooooooooooooooooooooooonnnnnnnnn	000000000003771					1					Beijing			MAC	USA		0	?	?	?	Gagneux S	San Francisco
USA230000025436	1	oooooooooooooooooooooooooooooooooonnnnnnnnn	000000000003771					1					Beijing			USA	USA		0	?	?	?	Gagneux S	San Francisco
USA230000025439	1	oooooooooooooooooooooooooooooooooonnnnnnnnn	000000000003771					1					Beijing			HKG	USA		0	?	?	?	Gagneux S	San Francisco
USA230000025449	1	oooooooooooooooooooooooooooooooooonnnnnnnnn	000000000003771					1					Beijing			CHN	USA		0	?	?	?	Gagneux S	San Francisco
USA230000025451	1	oooooooooooooooooooooooooooooooooonnnnnnnnn	000000000003771					1					Beijing			CHN	USA		0	?	?	?	Gagneux S	San Francisco
USA230000025463	1	oooooooooooooooooooooooooooooooooonnnnnnnnn	000000000003771					1					Beijing			CHN	USA		0	?	?	?	Gagneux S	San Francisco
USA230000025464	1	oooooooooooooooooooooooooooooooooonnnnnnnnn	000000000003771					1					Beijing			CHN	USA		0	?	?	?	Gagneux S	San Francisco
USA230000025467	1	oooooooooooooooooooooooooooooooooonnnnnnnnn	000000000003771					1					Beijing			USA	USA		0	?	?	?	Gagneux S	San Francisco
USA230000025468	1	oooooooooooooooooooooooooooooooooonnnnnnnnn	000000000003771					1					Beijing			CHN	USA		0	?	?	?	Gagneux S	San Francisco
USA230000025470	1	oooooooooooooooooooooooooooooooooonnnnnnnnn	000000000003771					1					Beijing			HKG	USA		0	?	?	?	Gagneux S	San Francisco
USA230000025472	1	oooooooooooooooooooooooooooooooooonnnnnnnnn	000000000003771					1					Beijing			CHN	USA		0	?	?	?	Gagneux S	San Francisco
USA230000025475	1	oooooooooooooooooooooooooooooooooonnnnnnnnn	000000000003771					1					Beijing			VNM	USA		0	?	?	?	Gagneux S	San Francisco
USA230000025477	1	oooooooooooooooooooooooooooooooooonnnnnnnnn	000000000003771					1					Beijing			CHN	USA		0	?	?	?	Gagneux S	San Francisco
USA230000025478	1	oooooooooooooooooooooooooooooooooonnnnnnnnn	000000000003771					1					Beijing			CHN	USA		0	?	?	?	Gagneux S	San Francisco
USA230000025479	1	oooooooooooooooooooooooooooooooooonnnnnnnnn	000000000003771					1					Beijing			HKG	USA		0	?	?	?	Gagneux S	San Francisco
USA230000025481	1	oooooooooooooooooooooooooooooooooonnnnnnnnn	000000000003771					1					Beijing			HKG	USA		0	?	?	?	Gagneux S	San Francisco
USA230000025485	1	oooooooooooooooooooooooooooooooooonnnnnnnnn	000000000003771					1					Beijing			?	USA		0	?	?	?	Gagneux S	Washington
USA230000025486	1	oooooooooooooooooooooooooooooooooonnnnnnnnn	000000000003771					1					Beijing			?	USA		0	?	?	?	Gagneux S	Washington
USA230000025487	1	oooooooooooooooooooooooooooooooooonnnnnnnnn	000000000003771					1					Beijing			?	USA		0	?	?	?	Gagneux S	Washington
USA230000025488	1	oooooooooooooooooooooooooooooooooonnnnnnnnn	000000000003771					1					Beijing			?	USA		0	?	?	?	Gagneux S	Washington
CHN061998025527	2	oooooooooooooooooooooooooooooooooonnnnnnnnn	000000000003771					1					Beijing			?	CHN	1998	0	?	?	?	Kreiswirth B	Beijing
CZE011998025551	7	oooooooooooooooooooooooooooooooooonnnnnnnnn	000000000003771					1					Beijing			?	CZE	1998	0	?	?	?	Kreiswirth B	Praha
TZA021998025887	11	oooooooooooooooooooooooooooooooooonnnnnnnnn	000000000003771					1					Beijing			?	TZA	1998	0	?	?	?	Kreiswirth B	Dodoma
USA010000025920	1	oooooooooooooooooooooooooooooooooonnnnnnnnn	000000000003771					1					Beijing			?	USA		0	?	?	?	Kreiswirth B	Washington
USA010000025921	1	oooooooooooooooooooooooooooooooooonnnnnnnnn	000000000003771					1					Beijing			?	USA		0	?	?	?	Kreiswirth B	Washington
USA010000W25922	1	oooooooooooooooooooooooooooooooooonnnnnnnnn	000000000003771					1					Beijing			?	USA		0	?	?	?	Kreiswirth B	Washington
SDN012005226610	1	oooooooooooooooooooooooooooooooooonnnnnnnnn	000000000003771	223325153533				1	16				Beijing			SDN	SDN	2005	2	M	38	?	Sharaf-Eldin GS	Khartoum	M/38
SDN012005226611	1	oooooooooooooooooooooooooooooooooonnnnnnnnn	000000000003771	223325173533				1	17				Beijing			SDN	SDN	2005	2	M	36	?	Sharaf-Eldin GS	Khartoum	M/36
SDN012005326674	1	oooooooooooooooooooooooooooooooooonnnnnnnnn	000000000003771	223325173533				1	17				Beijing			SDN	SDN	2005	3	M	48	?	Sharaf-Eldin GS	Khartoum	M/ 48
USW000096126751	1	oooooooooooooooooooooooooooooooooonnnnnnnnn	000000000003771					1					Beijing			?	USA		0	?	?	?	Douglas JT	Manila
USW000096126764	1	oooooooooooooooooooooooooooooooooonnnnnnnnn	000000000003771					1					Beijing			?	USA		0	?	?	?	Douglas JT	Beijing
USW000096126766	1	oooooooooooooooooooooooooooooooooonnnnnnnnn	000000000003771					1					Beijing			?	USA		0	?	?	?	Douglas JT	Beijing
USW000096126767	1	oooooooooooooooooooooooooooooooooonnnnnnnnn	000000000003771					1					Beijing			?	USA		0	?	?	?	Douglas JT	Beijing
USW000096126768	1	oooooooooooooooooooooooooooooooooonnnnnnnnn	000000000003771					1					Beijing			?	USA		0	?	?	?	Douglas JT	Beijing
USW000096126769	1	oooooooooooooooooooooooooooooooooonnnnnnnnn	000000000003771					1					Beijing			?	USA		0	?	?	?	Douglas JT	Beijing
USW000096126770	1	oooooooooooooooooooooooooooooooooonnnnnnnnn	000000000003771					1					Beijing			?	USA		0	?	?	?	Douglas JT	Beijing
USW000096126771	1	oooooooooooooooooooooooooooooooooonnnnnnnnn	000000000003771					1					Beijing			?	USA		0	?	?	?	Douglas JT	Beijing
USW000096126772	1	oooooooooooooooooooooooooooooooooonnnnnnnnn	000000000003771					1					Beijing			?	USA		0	?	?	?	Douglas JT	Beijing
USW000096226773	1	oooooooooooooooooooooooooooooooooonnnnnnnnn	000000000003771					1					Beijing			?	USA		0	?	?	?	Douglas JT	Honolulu
USW000096226775	1	oooooooooooooooooooooooooooooooooonnnnnnnnn	000000000003771					1					Beijing			?	USA		0	?	?	?	Douglas JT	Honolulu
USW000096226784	1	oooooooooooooooooooooooooooooooooonnnnnnnnn	000000000003771					1					Beijing			?	USA		0	?	?	?	Douglas JT	Honolulu
USW000096226788	1	oooooooooooooooooooooooooooooooooonnnnnnnnn	000000000003771					1					Beijing			?	USA		0	?	?	?	Douglas JT	Honolulu
USW000096226790	1	oooooooooooooooooooooooooooooooooonnnnnnnnn	000000000003771					1					Beijing			?	USA		0	?	?	?	Douglas JT	Honolulu
USW000096226791	1	oooooooooooooooooooooooooooooooooonnnnnnnnn	000000000003771					1					Beijing			?	USA		0	?	?	?	Douglas JT	Honolulu
USW000097026806	1	oooooooooooooooooooooooooooooooooonnnnnnnnn	000000000003771					1					Beijing			?	USA		0	?	?	?	Douglas JT	Honolulu
USW000097026811	1	oooooooooooooooooooooooooooooooooonnnnnnnnn	000000000003771					1					Beijing			?	USA		0	?	?	?	Douglas JT	Honolulu
USW000097026814	1	oooooooooooooooooooooooooooooooooonnnnnnnnn	000000000003771					1					Beijing			?	USA		0	?	?	?	Douglas JT	Honolulu
USW000097026815	1	oooooooooooooooooooooooooooooooooonnnnnnnnn	000000000003771					1					Beijing			?	USA		0	?	?	?	Douglas JT	Honolulu
USW000097026821	1	oooooooooooooooooooooooooooooooooonnnnnnnnn	000000000003771					1					Beijing			?	USA		0	?	?	?	Douglas JT	Honolulu
USW000097026822	1	oooooooooooooooooooooooooooooooooonnnnnnnnn	000000000003771					1					Beijing			?	USA		0	?	?	?	Douglas JT	Honolulu
GLP0X1995027061	1	oooooooooooooooooooooooooooooooooonnnnnnnnn	000000000003771					1					Beijing			?	GLP	1995	0	?	?	?	Rastogi N	Basse-Terre
GUF032005127298	1	oooooooooooooooooooooooooooooooooonnnnnnnnn	000000000003771	222325173643				1	1053				Beijing			?	GUF	2005	1	?	?	?	Rastogi N	Cayenne
GUF032005127303	1	oooooooooooooooooooooooooooooooooonnnnnnnnn	000000000003771					1					Beijing			GUF	GUF	2005	1	?	?	?	Rastogi N	Cayenne
GUF0X1997027585	1	oooooooooooooooooooooooooooooooooonnnnnnnnn	000000000003771	223326171531			42435	1	276			34	Beijing			FRA	GUF	1997	0	?	?	?	Rastogi N	Cayenne
GUF0X2002027787	1	oooooooooooooooooooooooooooooooooonnnnnnnnn	000000000003771				42425	1				70	Beijing			?	GUF	2002	0	?	?	?	Rastogi N	Cayenne
GUF0X2002027819	1	oooooooooooooooooooooooooooooooooonnnnnnnnn	000000000003771				42425	1				70	Beijing			?	GUF	2002	0	?	?	?	Rastogi N	Cayenne
GUF0X2002027823	1	oooooooooooooooooooooooooooooooooonnnnnnnnn	000000000003771				42425	1				70	Beijing			?	GUF	2002	0	?	?	?	Rastogi N	Cayenne
GUF0X2003027851	1	oooooooooooooooooooooooooooooooooonnnnnnnnn	000000000003771					1					Beijing			?	GUF	2003	0	?	?	?	Rastogi N	Cayenne
GUF0X2003027871	1	oooooooooooooooooooooooooooooooooonnnnnnnnn	000000000003771				42435	1				34	Beijing			?	GUF	2003	0	?	?	?	Rastogi N	Cayenne
HTI0X2000027910	1	oooooooooooooooooooooooooooooooooonnnnnnnnn	000000000003771				42405	1				Orphan	Beijing			?	HTI	2000	0	?	?	?	Rastogi N	Port-au-Prince
MTQ022004128306	1	oooooooooooooooooooooooooooooooooonnnnnnnnn	000000000003771	223325173333				1	721				Beijing			?	MTQ	2004	1	?	?	?	Rastogi N	Fort-de-France
MTQ022006128333	1	oooooooooooooooooooooooooooooooooonnnnnnnnn	000000000003771	223325173333				1	721				Beijing			MTQ	MTQ	2006	1	?	?	?	Rastogi N	Fort-de-France
MTQ022008128348	1	oooooooooooooooooooooooooooooooooonnnnnnnnn	000000000003771	222325173643				1	1053				Beijing			?	MTQ	2008	1	?	?	negative	Rastogi N	?	VIH-
SUR0X1994028470	1	oooooooooooooooooooooooooooooooooonnnnnnnnn	000000000003771					1					Beijing			?	SUR	1994	0	?	?	?	Rastogi N	Paramaribo
USA192004128569	1	oooooooooooooooooooooooooooooooooonnnnnnnnn	000000000003771	223325173533				1	17				Beijing			NPL	USA	2004	1	?	?	?	Counter M	Seattle
USA192004128578	1	oooooooooooooooooooooooooooooooooonnnnnnnnn	000000000003771	223325163533				1	83				Beijing			VNM	USA	2004	1	?	?	?	Counter M	Spokane
USA192004128589	1	oooooooooooooooooooooooooooooooooonnnnnnnnn	000000000003771	223325173543				1	99				Beijing			VNM	USA	2004	1	?	?	?	Counter M	Seattle
USA192004128593	1	oooooooooooooooooooooooooooooooooonnnnnnnnn	000000000003771	223325173533				1	17				Beijing			USA	USA	2004	1	?	?	?	Counter M	Richland
USA192004128594	1	oooooooooooooooooooooooooooooooooonnnnnnnnn	000000000003771	223425173563				1	147				Beijing			USA	USA	2004	1	?	?	?	Counter M	Yakima
USA192004128599	1	oooooooooooooooooooooooooooooooooonnnnnnnnn	000000000003771	223325173533				1	17				Beijing			SDN	USA	2004	1	?	?	?	Counter M	Federal Way
USA192004128600	1	oooooooooooooooooooooooooooooooooonnnnnnnnn	000000000003771	223321153643				1	569				Beijing			USA	USA	2004	1	?	?	?	Counter M	Seattle
USA192004128602	1	oooooooooooooooooooooooooooooooooonnnnnnnnn	000000000003771	223425173563				1	147				Beijing			USA	USA	2004	1	?	?	?	Counter M	Otis Orchards
USA192004128603	1	oooooooooooooooooooooooooooooooooonnnnnnnnn	000000000003771	223321153643				1	569				Beijing			USA	USA	2004	1	?	?	?	Counter M	Seattle
USA192004128607	1	oooooooooooooooooooooooooooooooooonnnnnnnnn	000000000003771	223225173533				1	91				Beijing			THA	USA	2004	1	?	?	?	Counter M	Kirkland
USA192004328609	1	oooooooooooooooooooooooooooooooooonnnnnnnnn	000000000003771	222325173443				1	869				Beijing			VNM	USA	2004	3	?	?	?	Counter M	Tacoma	Isoniaoid resistant
USA192005028613	1	oooooooooooooooooooooooooooooooooonnnnnnnnn	000000000003771	223325173533				1	17				Beijing			VNM	USA	2005	0	?	?	?	Counter M	Olympia
USA192005028616	1	oooooooooooooooooooooooooooooooooonnnnnnnnn	000000000003771	203325173533				1	214				Beijing			THA	USA	2005	0	?	?	?	Counter M	Bellevue
USA192005128625	1	oooooooooooooooooooooooooooooooooonnnnnnnnn	000000000003771	223325173533				1	17				Beijing			MEX	USA	2005	1	?	?	?	Counter M	Grandview
USA192005128633	1	oooooooooooooooooooooooooooooooooonnnnnnnnn	000000000003771	223325173533				1	17				Beijing			USA	USA	2005	1	?	?	?	Counter M	Seattle
USA192005128655	1	oooooooooooooooooooooooooooooooooonnnnnnnnn	000000000003771	223321153643				1	569				Beijing			USA	USA	2005	1	?	?	?	Counter M	Seattle
USA192005128657	1	oooooooooooooooooooooooooooooooooonnnnnnnnn	000000000003771	223325173832				1	Orphan				Beijing			KOR	USA	2005	1	?	?	?	Counter M	Seattle
USA192005128658	1	oooooooooooooooooooooooooooooooooonnnnnnnnn	000000000003771	223325173533				1	17				Beijing			USA	USA	2005	1	?	?	?	Counter M	Pasco
USA192005128668	1	oooooooooooooooooooooooooooooooooonnnnnnnnn	000000000003771	221325163533				1	703				Beijing			USA	USA	2005	1	?	?	?	Counter M	Redmond
USA192005128672	1	oooooooooooooooooooooooooooooooooonnnnnnnnn	000000000003771	223325173533				1	17				Beijing			USA	USA	2005	1	?	?	?	Counter M	Seattle
USA192005128674	1	oooooooooooooooooooooooooooooooooonnnnnnnnn	000000000003771	223325183533				1	84				Beijing			VNM	USA	2005	1	?	?	?	Counter M	Woodinville
USA192005128678	1	oooooooooooooooooooooooooooooooooonnnnnnnnn	000000000003771	223321153643				1	569				Beijing			USA	USA	2005	1	?	?	?	Counter M	Seattle
USA192005128679	1	oooooooooooooooooooooooooooooooooonnnnnnnnn	000000000003771	223325173523				1	101				Beijing			KOR	USA	2005	1	?	?	?	Counter M	Olympia
USA192005128683	1	oooooooooooooooooooooooooooooooooonnnnnnnnn	000000000003771	223325173543				1	99				Beijing			MMR	USA	2005	1	?	?	?	Counter M	Tacoma
USA192005128689	1	oooooooooooooooooooooooooooooooooonnnnnnnnn	000000000003771	223325173533				1	17				Beijing			CHN	USA	2005	1	?	?	?	Counter M	Seattle
USA192005128693	1	oooooooooooooooooooooooooooooooooonnnnnnnnn	000000000003771	223425193463				1	Orphan				Beijing			KOR	USA	2005	1	?	?	?	Counter M	Tacoma
USA192005128700	1	oooooooooooooooooooooooooooooooooonnnnnnnnn	000000000003771	223325173533				1	17				Beijing			VNM	USA	2005	1	?	?	?	Counter M	Seattle
USA192005128706	1	oooooooooooooooooooooooooooooooooonnnnnnnnn	000000000003771	223325173533				1	17				Beijing			CHN	USA	2005	1	?	?	?	Counter M	Seattle
USA192005128710	1	oooooooooooooooooooooooooooooooooonnnnnnnnn	000000000003771	221325173533				1	135				Beijing			JPN	USA	2005	1	?	?	?	Counter M	Seattle
USA192005128711	1	oooooooooooooooooooooooooooooooooonnnnnnnnn	000000000003771	223323153643				1	Orphan				Beijing			USA	USA	2005	1	?	?	?	Counter M	Seattle
USA192005128723	1	oooooooooooooooooooooooooooooooooonnnnnnnnn	000000000003771	223425173563				1	147				Beijing			USA	USA	2005	1	?	?	?	Counter M	Seattle
USA192005128725	1	oooooooooooooooooooooooooooooooooonnnnnnnnn	000000000003771	223425173563				1	147				Beijing			MEX	USA	2005	1	?	?	?	Counter M	Yakima
USA192005128732	1	oooooooooooooooooooooooooooooooooonnnnnnnnn	000000000003771	223325173533				1	17				Beijing			USA	USA	2005	1	?	?	?	Counter M	Seattle
USA192005128735	1	oooooooooooooooooooooooooooooooooonnnnnnnnn	000000000003771	223425173563				1	147				Beijing			USA	USA	2005	1	?	?	?	Counter M	Yakima
USA192005128742	1	oooooooooooooooooooooooooooooooooonnnnnnnnn	000000000003771	223325173533				1	17				Beijing			CHN	USA	2005	1	?	?	?	Counter M	Mount Vernon
USA192005128746	1	oooooooooooooooooooooooooooooooooonnnnnnnnn	000000000003771	223121153643				1	879				Beijing			USA	USA	2005	1	?	?	?	Counter M	Neah Bay
USA192005128747	1	oooooooooooooooooooooooooooooooooonnnnnnnnn	000000000003771	222325173543				1	104				Beijing			USA	USA	2005	1	?	?	?	Counter M	Seattle
USA192005128750	1	oooooooooooooooooooooooooooooooooonnnnnnnnn	000000000003771	223425173563				1	147				Beijing			USA	USA	2005	1	?	?	?	Counter M	Yakima
USA192005128752	1	oooooooooooooooooooooooooooooooooonnnnnnnnn	000000000003771	223425173563				1	147				Beijing			USA	USA	2005	1	?	?	?	Counter M	Walla Walla
USA192005128754	1	oooooooooooooooooooooooooooooooooonnnnnnnnn	000000000003771	223321153643				1	569				Beijing			CAN	USA	2005	1	?	?	?	Counter M	Seattle
USA192005128760	1	oooooooooooooooooooooooooooooooooonnnnnnnnn	000000000003771	223121153643				1	879				Beijing			USA	USA	2005	1	?	?	?	Counter M	Poulsbo
USA192005128761	1	oooooooooooooooooooooooooooooooooonnnnnnnnn	000000000003771	223425173563				1	147				Beijing			USA	USA	2005	1	?	?	?	Counter M	Yakima
USA192005128763	1	oooooooooooooooooooooooooooooooooonnnnnnnnn	000000000003771	223121153643				1	879				Beijing			USA	USA	2005	1	?	?	?	Counter M	Seattle
USA192005128764	1	oooooooooooooooooooooooooooooooooonnnnnnnnn	000000000003771	223321153643				1	569				Beijing			USA	USA	2005	1	?	?	?	Counter M	Seattle
USA192005128765	1	oooooooooooooooooooooooooooooooooonnnnnnnnn	000000000003771	223321153643				1	569				Beijing			USA	USA	2005	1	?	?	?	Counter M	Seattle
USA192005128766	1	oooooooooooooooooooooooooooooooooonnnnnnnnn	000000000003771	223425173363				1	Orphan				Beijing			USA	USA	2005	1	?	?	?	Counter M	Wapato
USA192005128771	1	oooooooooooooooooooooooooooooooooonnnnnnnnn	000000000003771	223325163533				1	83				Beijing			CHN	USA	2005	1	?	?	?	Counter M	Seattle
USA192005128774	1	oooooooooooooooooooooooooooooooooonnnnnnnnn	000000000003771	223425173563				1	147				Beijing			USA	USA	2005	1	?	?	?	Counter M	Rockport
USA192005128775	1	oooooooooooooooooooooooooooooooooonnnnnnnnn	000000000003771	223325133533				1	300				Beijing			USA	USA	2005	1	?	?	?	Counter M	Silverdale
USA192005128783	1	oooooooooooooooooooooooooooooooooonnnnnnnnn	000000000003771	223425173563				1	147				Beijing			USA	USA	2005	1	?	?	?	Counter M	Toppenish
USA192005128785	1	oooooooooooooooooooooooooooooooooonnnnnnnnn	000000000003771	223325153533				1	16				Beijing			NPL	USA	2005	1	?	?	?	Counter M	Seattle
USA192005128790	1	oooooooooooooooooooooooooooooooooonnnnnnnnn	000000000003771	223321153643				1	569				Beijing			USA	USA	2005	1	?	?	?	Counter M	Seattle
USA192005128793	1	oooooooooooooooooooooooooooooooooonnnnnnnnn	000000000003771	223225173533				1	91				Beijing			KHM	USA	2005	1	?	?	?	Counter M	Everett
USA192005128799	1	oooooooooooooooooooooooooooooooooonnnnnnnnn	000000000003771	223325173533				1	17				Beijing			USA	USA	2005	1	?	?	?	Counter M	North Bend
USA192005128801	1	oooooooooooooooooooooooooooooooooonnnnnnnnn	000000000003771	223425173563				1	147				Beijing			USA	USA	2005	1	?	?	?	Counter M	Lakewood
USA192005128803	1	oooooooooooooooooooooooooooooooooonnnnnnnnn	000000000003771	223325173533				1	17				Beijing			PHL	USA	2005	1	?	?	?	Counter M	Kent
USA192005128808	1	oooooooooooooooooooooooooooooooooonnnnnnnnn	000000000003771	222325173543				1	104				Beijing			USA	USA	2005	1	?	?	?	Counter M	Seattle
USA192005128811	1	oooooooooooooooooooooooooooooooooonnnnnnnnn	000000000003771	222325173543				1	104				Beijing			ASM	USA	2005	1	?	?	?	Counter M	Seattle
USA192005128819	1	oooooooooooooooooooooooooooooooooonnnnnnnnn	000000000003771	223325163533				1	83				Beijing			USA	USA	2005	1	?	?	?	Counter M	Kent
USA192005128820	1	oooooooooooooooooooooooooooooooooonnnnnnnnn	000000000003771	223321153643				1	569				Beijing			USA	USA	2005	1	?	?	?	Counter M	Seattle
USA192005128823	1	oooooooooooooooooooooooooooooooooonnnnnnnnn	000000000003771	223321153643				1	569				Beijing			USA	USA	2005	1	?	?	?	Counter M	Seattle
USA192005228827	1	oooooooooooooooooooooooooooooooooonnnnnnnnn	000000000003771	223325163533				1	83				Beijing			UKR	USA	2005	2	?	?	?	Counter M	Kent
USA192005228828	1	oooooooooooooooooooooooooooooooooonnnnnnnnn	000000000003771	22332517-531				1	Orphan				Beijing			SOM	USA	2005	2	?	?	?	Counter M	Seattle
USA192005228829	1	oooooooooooooooooooooooooooooooooonnnnnnnnn	000000000003771	223325173533				1	17				Beijing			KOR	USA	2005	2	?	?	?	Counter M	Bothell
USA192005328836	1	oooooooooooooooooooooooooooooooooonnnnnnnnn	000000000003771	223325173533				1	17				Beijing			VNM	USA	2005	3	?	?	?	Counter M	Seattle	Isoniaoid resistant
USA192005328850	1	oooooooooooooooooooooooooooooooooonnnnnnnnn	000000000003771	222325173443				1	869				Beijing			VNM	USA	2005	3	?	?	?	Counter M	Tacoma	Isoniaoid resistant
USA192005328851	1	oooooooooooooooooooooooooooooooooonnnnnnnnn	000000000003771	222325173443				1	869				Beijing			VNM	USA	2005	3	?	?	?	Counter M	Everett	Isoniaoid resistant
USA192005328852	1	oooooooooooooooooooooooooooooooooonnnnnnnnn	000000000003771	223325173533				1	17				Beijing			VNM	USA	2005	3	?	?	?	Counter M	Seattle	Isoniaoid resistant
USA192006028854	1	oooooooooooooooooooooooooooooooooonnnnnnnnn	000000000003771	223425173563				1	147				Beijing			USA	USA	2006	0	?	?	?	Counter M	Yakima
USA192006028859	1	oooooooooooooooooooooooooooooooooonnnnnnnnn	000000000003771	223321153643				1	569				Beijing			USA	USA	2006	0	?	?	?	Counter M	Seattle
USA192006028869	1	oooooooooooooooooooooooooooooooooonnnnnnnnn	000000000003771	223321153643				1	569				Beijing			USA	USA	2006	0	?	?	?	Counter M	Seattle
USA192006028870	1	oooooooooooooooooooooooooooooooooonnnnnnnnn	000000000003771	223325173533				1	17				Beijing			VNM	USA	2006	0	?	?	?	Counter M	Seattle
USA192006128871	1	oooooooooooooooooooooooooooooooooonnnnnnnnn	000000000003771	223425173563				1	147				Beijing			USA	USA	2006	1	?	?	?	Counter M	Tacoma
USA192006128875	1	oooooooooooooooooooooooooooooooooonnnnnnnnn	000000000003771	223425173563				1	147				Beijing			MEX	USA	2006	1	?	?	?	Counter M	Yakima
USA192006128876	1	oooooooooooooooooooooooooooooooooonnnnnnnnn	000000000003771	223325173533				1	17				Beijing			USA	USA	2006	1	?	?	?	Counter M	Pasco
USA192006128885	1	oooooooooooooooooooooooooooooooooonnnnnnnnn	000000000003771	223325163533				1	83				Beijing			USA	USA	2006	1	?	?	?	Counter M	Tacoma
USA192006128887	1	oooooooooooooooooooooooooooooooooonnnnnnnnn	000000000003771	223425113563				1	Orphan				Beijing			USA	USA	2006	1	?	?	?	Counter M	Concrete
USA192006128890	1	oooooooooooooooooooooooooooooooooonnnnnnnnn	000000000003771	223325173432				1	283				Beijing			KOR	USA	2006	1	?	?	?	Counter M	Sammamish
USA192006128892	1	oooooooooooooooooooooooooooooooooonnnnnnnnn	000000000003771	223321153643				1	569				Beijing			MEX	USA	2006	1	?	?	?	Counter M	Tacoma
USA192006128896	1	oooooooooooooooooooooooooooooooooonnnnnnnnn	000000000003771	223321153643				1	569				Beijing			USA	USA	2006	1	?	?	?	Counter M	Seattle
USA192006128898	1	oooooooooooooooooooooooooooooooooonnnnnnnnn	000000000003771	223425173563				1	147				Beijing			USA	USA	2006	1	?	?	?	Counter M	Burbank
USA192006128901	1	oooooooooooooooooooooooooooooooooonnnnnnnnn	000000000003771	223321153643				1	569				Beijing			USA	USA	2006	1	?	?	?	Counter M	Seattle
USA192006128905	1	oooooooooooooooooooooooooooooooooonnnnnnnnn	000000000003771	223425173563				1	147				Beijing			MEX	USA	2006	1	?	?	?	Counter M	Seattle
USA192006128908	1	oooooooooooooooooooooooooooooooooonnnnnnnnn	000000000003771	223321153643				1	569				Beijing			USA	USA	2006	1	?	?	?	Counter M	Seattle
USA192006128922	1	oooooooooooooooooooooooooooooooooonnnnnnnnn	000000000003771	223321153643				1	569				Beijing			USA	USA	2006	1	?	?	?	Counter M	Seattle
USA192006128932	1	oooooooooooooooooooooooooooooooooonnnnnnnnn	000000000003771	223321153643				1	569				Beijing			MEX	USA	2006	1	?	?	?	Counter M	Seattle
USA192006128936	1	oooooooooooooooooooooooooooooooooonnnnnnnnn	000000000003771	223325173533				1	17				Beijing			CHN	USA	2006	1	?	?	?	Counter M	Seattle
USA192006128940	1	oooooooooooooooooooooooooooooooooonnnnnnnnn	000000000003771	123425133533				1	Orphan				Beijing			PRK	USA	2006	1	?	?	?	Counter M	Kent
USA192006228944	1	oooooooooooooooooooooooooooooooooonnnnnnnnn	000000000003771	223325173233				1	573				Beijing			IND	USA	2006	2	?	?	?	Counter M	Seattle
USA192006328948	1	oooooooooooooooooooooooooooooooooonnnnnnnnn	000000000003771	221325173533				1	135				Beijing			KOR	USA	2006	3	?	?	?	Counter M	Auburn	Isoniaoid resistant
USA192006328952	1	oooooooooooooooooooooooooooooooooonnnnnnnnn	000000000003771	222325173543				1	104				Beijing			USA	USA	2006	3	?	?	?	Counter M	Seattle	Isoniaoid resistant
GBR012007029032	1	oooooooooooooooooooooooooooooooooonnnnnnnnn	000000000003771	222325173543			42435	1	104			34	Beijing			IND	GBR	2007	0	?	?	?	Evans JT	Birmingham
GBR012007029037	1	oooooooooooooooooooooooooooooooooonnnnnnnnn	000000000003771	223325173533			42435	1	17			34	Beijing			MYS	GBR	2007	0	?	?	?	Evans JT	Birmingham
GBR012008029097	1	oooooooooooooooooooooooooooooooooonnnnnnnnn	000000000003771	222325173543			42435	1	104			34	Beijing			PAK	GBR	2008	0	?	?	?	Evans JT	Birmingham
BGD022001029169	1	oooooooooooooooooooooooooooooooooonnnnnnnnn	000000000003771					1					Beijing			BGD	BGD	2001	0	?	?	?	Rahim MA	Dhaka
BGD022001029177	1	oooooooooooooooooooooooooooooooooonnnnnnnnn	000000000003771					1					Beijing			BGD	BGD	2001	0	?	?	?	Rahim MA	Dhaka
BGD022001029180	1	oooooooooooooooooooooooooooooooooonnnnnnnnn	000000000003771					1					Beijing			BGD	BGD	2001	0	?	?	?	Rahim MA	Dhaka
BGD022001029185	1	oooooooooooooooooooooooooooooooooonnnnnnnnn	000000000003771					1					Beijing			BGD	BGD	2001	0	?	?	?	Rahim MA	Dhaka
BGD022001029191	1	oooooooooooooooooooooooooooooooooonnnnnnnnn	000000000003771					1					Beijing			BGD	BGD	2001	0	?	?	?	Rahim MA	Dhaka
BGD022001029197	1	oooooooooooooooooooooooooooooooooonnnnnnnnn	000000000003771					1					Beijing			BGD	BGD	2001	0	?	?	?	Rahim MA	Dhaka
BGD022001029206	1	oooooooooooooooooooooooooooooooooonnnnnnnnn	000000000003771					1					Beijing			BGD	BGD	2001	0	?	?	?	Rahim MA	Dhaka
BGD022001029211	1	oooooooooooooooooooooooooooooooooonnnnnnnnn	000000000003771					1					Beijing			BGD	BGD	2001	0	?	?	?	Rahim MA	Dhaka
BGD022001029212	1	oooooooooooooooooooooooooooooooooonnnnnnnnn	000000000003771					1					Beijing			BGD	BGD	2001	0	?	?	?	Rahim MA	Dhaka
BGD022001029213	1	oooooooooooooooooooooooooooooooooonnnnnnnnn	000000000003771					1					Beijing			BGD	BGD	2001	0	?	?	?	Rahim MA	Dhaka
BGD022001029219	1	oooooooooooooooooooooooooooooooooonnnnnnnnn	000000000003771					1					Beijing			BGD	BGD	2001	0	?	?	?	Rahim MA	Dhaka
BGD022001029220	1	oooooooooooooooooooooooooooooooooonnnnnnnnn	000000000003771					1					Beijing			BGD	BGD	2001	0	?	?	?	Rahim MA	Dhaka
BGD022001029221	1	oooooooooooooooooooooooooooooooooonnnnnnnnn	000000000003771					1					Beijing			BGD	BGD	2001	0	?	?	?	Rahim MA	Dhaka
BGD022001029223	1	oooooooooooooooooooooooooooooooooonnnnnnnnn	000000000003771					1					Beijing			BGD	BGD	2001	0	?	?	?	Rahim MA	Dhaka
BGD022001029234	1	oooooooooooooooooooooooooooooooooonnnnnnnnn	000000000003771					1					Beijing			BGD	BGD	2001	0	?	?	?	Rahim MA	Dhaka
BGD022001029245	1	oooooooooooooooooooooooooooooooooonnnnnnnnn	000000000003771					1					Beijing			BGD	BGD	2001	0	?	?	?	Rahim MA	Dhaka
BGD022002029261	1	oooooooooooooooooooooooooooooooooonnnnnnnnn	000000000003771					1					Beijing			BGD	BGD	2002	0	?	?	?	Rahim MA	Dhaka
BGD022002029263	1	oooooooooooooooooooooooooooooooooonnnnnnnnn	000000000003771					1					Beijing			BGD	BGD	2002	0	?	?	?	Rahim MA	Dhaka
BGD022002029264	1	oooooooooooooooooooooooooooooooooonnnnnnnnn	000000000003771					1					Beijing			?	BGD	2002	0	?	?	?	Rahim MA	Dhaka
BGD022002029278	1	oooooooooooooooooooooooooooooooooonnnnnnnnn	000000000003771					1					Beijing			BGD	BGD	2002	0	?	?	?	Rahim MA	Dhaka
BGD022002029294	1	oooooooooooooooooooooooooooooooooonnnnnnnnn	000000000003771					1					Beijing			?	BGD	2002	0	?	?	?	Rahim MA	Dhaka
BGD022002029327	1	oooooooooooooooooooooooooooooooooonnnnnnnnn	000000000003771					1					Beijing			BGD	BGD	2002	0	?	?	?	Rahim MA	Dhaka
BGD022002029333	1	oooooooooooooooooooooooooooooooooonnnnnnnnn	000000000003771					1					Beijing			BGD	BGD	2002	0	?	?	?	Rahim MA	Dhaka
BGD022002029335	1	oooooooooooooooooooooooooooooooooonnnnnnnnn	000000000003771					1					Beijing			BGD	BGD	2002	0	?	?	?	Rahim MA	Dhaka
BGD022002029336	1	oooooooooooooooooooooooooooooooooonnnnnnnnn	000000000003771					1					Beijing			BGD	BGD	2002	0	?	?	?	Rahim MA	Dhaka
BGD022002029344	1	oooooooooooooooooooooooooooooooooonnnnnnnnn	000000000003771					1					Beijing			BGD	BGD	2002	0	?	?	?	Rahim MA	Dhaka
BGD022002029349	1	oooooooooooooooooooooooooooooooooonnnnnnnnn	000000000003771					1					Beijing			BGD	BGD	2002	0	?	?	?	Rahim MA	Dhaka
BGD022002029351	1	oooooooooooooooooooooooooooooooooonnnnnnnnn	000000000003771					1					Beijing			BGD	BGD	2002	0	?	?	?	Rahim MA	Dhaka
BGD022002029355	1	oooooooooooooooooooooooooooooooooonnnnnnnnn	000000000003771					1					Beijing			?	BGD	2002	0	?	?	?	Rahim MA	Dhaka
BGD022002029360	1	oooooooooooooooooooooooooooooooooonnnnnnnnn	000000000003771					1					Beijing			BGD	BGD	2002	0	?	?	?	Rahim MA	Dhaka
BGD022002029367	1	oooooooooooooooooooooooooooooooooonnnnnnnnn	000000000003771					1					Beijing			BGD	BGD	2002	0	?	?	?	Rahim MA	Dhaka
BGD022003029382	52	oooooooooooooooooooooooooooooooooonnnnnnnnn	000000000003771					1					Beijing			?	BGD	2003	0	?	?	?	Rahim MA	Dhaka
BGD022003029406	1	oooooooooooooooooooooooooooooooooonnnnnnnnn	000000000003771					1					Beijing			BGD	BGD	2003	0	?	?	?	Rahim MA	Dhaka
BGD022003029410	1	oooooooooooooooooooooooooooooooooonnnnnnnnn	000000000003771					1					Beijing			BGD	BGD	2003	0	?	?	?	Rahim MA	Dhaka
BGD022003029416	1	oooooooooooooooooooooooooooooooooonnnnnnnnn	000000000003771					1					Beijing			BGD	BGD	2003	0	?	?	?	Rahim MA	Dhaka
BGD022003029431	1	oooooooooooooooooooooooooooooooooonnnnnnnnn	000000000003771					1					Beijing			BGD	BGD	2003	0	?	?	?	Rahim MA	Dhaka
BGD022004029499	1	oooooooooooooooooooooooooooooooooonnnnnnnnn	000000000003771					1					Beijing			?	BGD	2004	0	?	?	?	Rahim MA	Dhaka	between 2003 and 2005
BGD022004029527	1	oooooooooooooooooooooooooooooooooonnnnnnnnn	000000000003771					1					Beijing			?	BGD	2004	0	?	?	?	Rahim MA	Dhaka	between 2003 and 2005
BGD022004029528	1	oooooooooooooooooooooooooooooooooonnnnnnnnn	000000000003771					1					Beijing			?	BGD	2004	0	?	?	?	Rahim MA	Dhaka	between 2003 and 2005
GNB021994129603	1	oooooooooooooooooooooooooooooooooonnnnnnnnn	000000000003771					1					Beijing			GNB	GNB	1994	1	?	?	?	Koivula T	Bissau
GNB021994229624	1	oooooooooooooooooooooooooooooooooonnnnnnnnn	000000000003771					1					Beijing			GNB	GNB	1994	2	?	?	?	Koivula T	Bissau
GNB021998029708	1	oooooooooooooooooooooooooooooooooonnnnnnnnn	000000000003771					1					Beijing			GNB	GNB	1998	0	?	?	?	Koivula T	Bissau
GNB021998029718	1	oooooooooooooooooooooooooooooooooonnnnnnnnn	000000000003771					1					Beijing			GNB	GNB	1998	0	?	?	?	Koivula T	Bissau
GNB022006029724	1	oooooooooooooooooooooooooooooooooonnnnnnnnn	000000000003771					1					Beijing			GNB	GNB	2006	0	?	?	?	Koivula T	Bissau
GNB022006029725	1	oooooooooooooooooooooooooooooooooonnnnnnnnn	000000000003771					1					Beijing			GNB	GNB	2006	0	?	?	?	Koivula T	Bissau
GRC011998029775	1	oooooooooooooooooooooooooooooooooonnnnnnnnn	000000000003771				32434	1				24	Beijing			?	GRC	1998	0	?	?	?	Vrioni G	Athens
GRC011998029786	1	oooooooooooooooooooooooooooooooooonnnnnnnnn	000000000003771				42415	1				69	Beijing			?	GRC	1998	0	?	?	?	Vrioni G	Athens
GRC012004029856	1	oooooooooooooooooooooooooooooooooonnnnnnnnn	000000000003771				22433	1				10	Beijing			?	GRC	2004	0	?	?	?	Vrioni G	Athens
PAN022004029884	1	oooooooooooooooooooooooooooooooooonnnnnnnnn	000000000003771					1					Beijing			PAN	PAN	2004	0	F	33	?	Goodridge A	Panama	Isolation city: Panamá Metro - Sex/Age: F/33 - Typing lab: INDICASAT, Panama City, Panama - BRONCHOALVEOLAR LAVAGE
PAN022004029888	1	oooooooooooooooooooooooooooooooooonnnnnnnnn	000000000003771					1					Beijing			PAN	PAN	2004	0	M	?	?	Goodridge A	Panama	Isolation city: Panamá Metro - Sex/Age: M/ - Typing lab: INDICASAT, Panama City, Panama -
PAN022004029915	1	oooooooooooooooooooooooooooooooooonnnnnnnnn	000000000003771					1					Beijing			PAN	PAN	2004	0	M	?	?	Goodridge A	Panama	Isolation city: Panamá Metro - Sex/Age: M/ - Typing lab: INDICASAT, Panama City, Panama - BRONCHOALVEOLAR LAVAGE
PAN022004029916	1	oooooooooooooooooooooooooooooooooonnnnnnnnn	000000000003771					1					Beijing			PAN	PAN	2004	0	F	?	?	Goodridge A	Panama	Isolation city: Panamá Metro - Sex/Age: F/ - Typing lab: INDICASAT, Panama City, Panama -
PAN022004029917	1	oooooooooooooooooooooooooooooooooonnnnnnnnn	000000000003771					1					Beijing			PAN	PAN	2004	0	F	9	?	Goodridge A	Panama	Isolation city: Panamá Metro - Sex/Age: F/09 - Typing lab: INDICASAT, Panama City, Panama -
PAN022004029924	1	oooooooooooooooooooooooooooooooooonnnnnnnnn	000000000003771					1					Beijing			?	PAN	2004	0	M	33	?	Goodridge A	Panama	Isolation city: Panamá Metro - Sex/Age: M/33 - Typing lab: INDICASAT, Panama City, Panama - ASIAN
PAN022004029929	1	oooooooooooooooooooooooooooooooooonnnnnnnnn	000000000003771					1					Beijing			PAN	PAN	2004	0	F	?	?	Goodridge A	Panama	Isolation city: Panamá Metro - Sex/Age: F/ - Typing lab: INDICASAT, Panama City, Panama -
PAN022004029947	1	oooooooooooooooooooooooooooooooooonnnnnnnnn	000000000003771					1					Beijing			PAN	PAN	2004	0	F	53	?	Goodridge A	Panama	Isolation city: Panamá Metro - Sex/Age: F/53 - Typing lab: INDICASAT, Panama City, Panama -
PAN022004029954	1	oooooooooooooooooooooooooooooooooonnnnnnnnn	000000000003771					1					Beijing			PAN	PAN	2004	0	M	36	?	Goodridge A	Panama	Isolation city: Panamá Metro - Sex/Age: M/36 - Typing lab: INDICASAT, Panama City, Panama -
PAK010000030025	1	oooooooooooooooooooooooooooooooooonnnnnnnnn	000000000003771				42435	1				34	Beijing			?	PAK		0	?	?	?	Gascoyne-Binzi D	Islamabad
PAK010000030026	1	oooooooooooooooooooooooooooooooooonnnnnnnnn	000000000003771				42435	1				34	Beijing			?	PAK		0	?	?	?	Gascoyne-Binzi D	Islamabad
PAK010000030053	1	oooooooooooooooooooooooooooooooooonnnnnnnnn	000000000003771				42435	1				34	Beijing			?	PAK		0	?	?	?	Gascoyne-Binzi D	Islamabad
PAK010000030059	1	oooooooooooooooooooooooooooooooooonnnnnnnnn	000000000003771				42415	1				69	Beijing			?	PAK		0	?	?	?	Gascoyne-Binzi D	Islamabad
PAK010000030071	1	oooooooooooooooooooooooooooooooooonnnnnnnnn	000000000003771				32435	1				54	Beijing			?	PAK		0	?	?	?	Gascoyne-Binzi D	Islamabad
VNM072001030089	1	oooooooooooooooooooooooooooooooooonnnnnnnnn	000000000003771					1					Beijing			?	VNM	2001	0	?	?	?	Ngoc Lan N	Hanoi
VNM072001030090	1	oooooooooooooooooooooooooooooooooonnnnnnnnn	000000000003771					1					Beijing			?	VNM	2001	0	?	?	?	Ngoc Lan N	Hanoi
VNM072001030091	1	oooooooooooooooooooooooooooooooooonnnnnnnnn	000000000003771					1					Beijing			?	VNM	2001	0	?	?	?	Ngoc Lan N	Hanoi
VNM072001030092	1	oooooooooooooooooooooooooooooooooonnnnnnnnn	000000000003771					1					Beijing			?	VNM	2001	0	?	?	?	Ngoc Lan N	Hanoi
VNM072001030093	1	oooooooooooooooooooooooooooooooooonnnnnnnnn	000000000003771					1					Beijing			?	VNM	2001	0	?	?	?	Ngoc Lan N	Hanoi
VNM072001030094	1	oooooooooooooooooooooooooooooooooonnnnnnnnn	000000000003771					1					Beijing			?	VNM	2001	0	?	?	?	Ngoc Lan N	Hanoi
VNM072001030095	1	oooooooooooooooooooooooooooooooooonnnnnnnnn	000000000003771					1					Beijing			?	VNM	2001	0	?	?	?	Ngoc Lan N	Hanoi
VNM072001030098	1	oooooooooooooooooooooooooooooooooonnnnnnnnn	000000000003771					1					Beijing			?	VNM	2001	0	?	?	?	Ngoc Lan N	Hanoi
VNM072001030099	1	oooooooooooooooooooooooooooooooooonnnnnnnnn	000000000003771					1					Beijing			?	VNM	2001	0	?	?	?	Ngoc Lan N	Hanoi
VNM072001030101	1	oooooooooooooooooooooooooooooooooonnnnnnnnn	000000000003771					1					Beijing			?	VNM	2001	0	?	?	?	Ngoc Lan N	Hanoi
VNM072001030104	1	oooooooooooooooooooooooooooooooooonnnnnnnnn	000000000003771					1					Beijing			?	VNM	2001	0	?	?	?	Ngoc Lan N	Hanoi
VNM072001030105	1	oooooooooooooooooooooooooooooooooonnnnnnnnn	000000000003771					1					Beijing			?	VNM	2001	0	?	?	?	Ngoc Lan N	Hanoi
VNM072001030106	1	oooooooooooooooooooooooooooooooooonnnnnnnnn	000000000003771					1					Beijing			?	VNM	2001	0	?	?	?	Ngoc Lan N	Hanoi
VNM072001030108	1	oooooooooooooooooooooooooooooooooonnnnnnnnn	000000000003771					1					Beijing			?	VNM	2001	0	?	?	?	Ngoc Lan N	Hanoi
VNM072001030109	1	oooooooooooooooooooooooooooooooooonnnnnnnnn	000000000003771					1					Beijing			?	VNM	2001	0	?	?	?	Ngoc Lan N	Hanoi
VNM072001030110	1	oooooooooooooooooooooooooooooooooonnnnnnnnn	000000000003771					1					Beijing			?	VNM	2001	0	?	?	?	Ngoc Lan N	Hanoi
VNM072001030111	1	oooooooooooooooooooooooooooooooooonnnnnnnnn	000000000003771					1					Beijing			?	VNM	2001	0	?	?	?	Ngoc Lan N	Hanoi
VNM072001030112	1	oooooooooooooooooooooooooooooooooonnnnnnnnn	000000000003771					1					Beijing			?	VNM	2001	0	?	?	?	Ngoc Lan N	Hanoi
VNM072001030114	1	oooooooooooooooooooooooooooooooooonnnnnnnnn	000000000003771					1					Beijing			?	VNM	2001	0	?	?	?	Ngoc Lan N	Hanoi
VNM072001030118	1	oooooooooooooooooooooooooooooooooonnnnnnnnn	000000000003771					1					Beijing			?	VNM	2001	0	?	?	?	Ngoc Lan N	Hanoi
VNM072001030119	1	oooooooooooooooooooooooooooooooooonnnnnnnnn	000000000003771					1					Beijing			?	VNM	2001	0	?	?	?	Ngoc Lan N	Hanoi
VNM072001030122	1	oooooooooooooooooooooooooooooooooonnnnnnnnn	000000000003771					1					Beijing			?	VNM	2001	0	?	?	?	Ngoc Lan N	Hanoi
VNM072001030123	1	oooooooooooooooooooooooooooooooooonnnnnnnnn	000000000003771					1					Beijing			?	VNM	2001	0	?	?	?	Ngoc Lan N	Hanoi
VNM072001030124	1	oooooooooooooooooooooooooooooooooonnnnnnnnn	000000000003771					1					Beijing			?	VNM	2001	0	?	?	?	Ngoc Lan N	Hanoi
VNM072001030127	1	oooooooooooooooooooooooooooooooooonnnnnnnnn	000000000003771					1					Beijing			?	VNM	2001	0	?	?	?	Ngoc Lan N	Hanoi
VNM072001030129	1	oooooooooooooooooooooooooooooooooonnnnnnnnn	000000000003771					1					Beijing			?	VNM	2001	0	?	?	?	Ngoc Lan N	Hanoi
VNM072001030130	1	oooooooooooooooooooooooooooooooooonnnnnnnnn	000000000003771					1					Beijing			?	VNM	2001	0	?	?	?	Ngoc Lan N	Hanoi
VNM072002030132	1	oooooooooooooooooooooooooooooooooonnnnnnnnn	000000000003771					1					Beijing			?	VNM	2002	0	?	?	?	Ngoc Lan N	Hanoi
TUR092005230174	1	oooooooooooooooooooooooooooooooooonnnnnnnnn	000000000003771					1					Beijing			?	TUR	2005	2	F	48	?	Tarhan G	Ankara	F/1957//other investigator Ceylan, I.
TUR092006230195	1	oooooooooooooooooooooooooooooooooonnnnnnnnn	000000000003771					1					Beijing			?	TUR	2006	2	M	45	?	Tarhan G	Ankara	M/ 1961//other investigator Ceylan, I.
MYS022003031314	235	oooooooooooooooooooooooooooooooooonnnnnnnnn	000000000003771					1					Beijing			?	MYS	2003	0	?	?	?	Cheong S	Kuala Lumpur
FXX151998031470	1	oooooooooooooooooooooooooooooooooonnnnnnnnn	000000000003771					1					Beijing			?	FRA	1998	0	?	?	?	Martin J	Limoges
FXX151998031479	1	oooooooooooooooooooooooooooooooooonnnnnnnnn	000000000003771					1					Beijing			?	FRA	1998	0	?	?	?	Martin J	Limoges
FXX152000031540	1	oooooooooooooooooooooooooooooooooonnnnnnnnn	000000000003771					1					Beijing			?	FRA	2000	0	?	?	?	Martin J	Limoges
FXX152000031551	1	oooooooooooooooooooooooooooooooooonnnnnnnnn	000000000003771					1					Beijing			?	FRA	2000	0	?	?	?	Martin J	Limoges
FXX152000031567	1	oooooooooooooooooooooooooooooooooonnnnnnnnn	000000000003771					1					Beijing			?	FRA	2000	0	?	?	?	Martin J	Limoges
FXX152001031598	1	oooooooooooooooooooooooooooooooooonnnnnnnnn	000000000003771					1					Beijing			?	FRA	2001	0	?	?	?	Martin J	Limoges
SWE042001031687	1	oooooooooooooooooooooooooooooooooonnnnnnnnn	000000000003771	223325173533				1	17				Beijing			SWE	SWE	2001	0	M	25	?	Ridell M	Goteborg	(sex/age:M/25)| second investigateur : Svensson, L.
SWE042001031688	1	oooooooooooooooooooooooooooooooooonnnnnnnnn	000000000003771	223325173533				1	17				Beijing			VNM	SWE	2001	0	F	22	?	Ridell M	Goteborg	(resistance:RI=S IN=R EB=S SM=R)-(sex/age:F/22)| second investigateur : Svensson, L.
SWE042001031697	1	oooooooooooooooooooooooooooooooooonnnnnnnnn	000000000003771	223325173533				1	17				Beijing			VNM	SWE	2001	0	F	41	?	Ridell M	Goteborg	(resistance:RI=S IN=R EB=S SM=R)-(sex/age:F/41)| second investigateur : Svensson, L.
SWE042001031705	1	oooooooooooooooooooooooooooooooooonnnnnnnnn	000000000003771	223325173433				1	86				Beijing			VNM	SWE	2001	0	M	63	?	Ridell M	Goteborg	(resistance:RI=S IN=R EB=S SM=S)-(sex/age:M/63)| second investigateur : Svensson, L.
SWE042002031736	1	oooooooooooooooooooooooooooooooooonnnnnnnnn	000000000003771	223325173533				1	17				Beijing			VNM	SWE	2002	0	M	33	?	Ridell M	Goteborg	(sex/age:M/33)| second investigateur : Svensson, L.
SWE042002031763	1	oooooooooooooooooooooooooooooooooonnnnnnnnn	000000000003771	223325153633				1	138				Beijing			UKR	SWE	2002	0	M	31	?	Ridell M	Goteborg	(sex/age:M/31)| second investigateur : Svensson, L.
SWE042002031765	1	oooooooooooooooooooooooooooooooooonnnnnnnnn	000000000003771	223325173531				1	139				Beijing			SWE	SWE	2002	0	F	54	?	Ridell M	Goteborg	(sex/age:F/54)| second investigateur : Svensson, L.
SWE042002031767	1	oooooooooooooooooooooooooooooooooonnnnnnnnn	000000000003771	223225153533				1	123				Beijing			RUS	SWE	2002	0	M	18	?	Ridell M	Goteborg	(sex/age:M/18)| second investigateur : Svensson, L.
IDN032003031776	1	oooooooooooooooooooooooooooooooooonnnnnnnnn	000000000003771					1					Beijing			IDN	IDN	2003	0	?	?	?	Parwati I	Jakarta
IDN032003031777	1	oooooooooooooooooooooooooooooooooonnnnnnnnn	000000000003771					1					Beijing			IDN	IDN	2003	0	?	?	?	Parwati I	Jakarta
IDN032003031778	1	oooooooooooooooooooooooooooooooooonnnnnnnnn	000000000003771					1					Beijing			IDN	IDN	2003	0	?	?	?	Parwati I	Jakarta
IDN032003031779	1	oooooooooooooooooooooooooooooooooonnnnnnnnn	000000000003771					1					Beijing			IDN	IDN	2003	0	?	?	?	Parwati I	Jakarta
IDN032003031780	1	oooooooooooooooooooooooooooooooooonnnnnnnnn	000000000003771					1					Beijing			IDN	IDN	2003	0	?	?	?	Parwati I	Jakarta
IDN032003031781	1	oooooooooooooooooooooooooooooooooonnnnnnnnn	000000000003771					1					Beijing			IDN	IDN	2003	0	?	?	?	Parwati I	Jakarta
IDN032003031782	1	oooooooooooooooooooooooooooooooooonnnnnnnnn	000000000003771					1					Beijing			IDN	IDN	2003	0	?	?	?	Parwati I	Jakarta
IDN032003031783	1	oooooooooooooooooooooooooooooooooonnnnnnnnn	000000000003771					1					Beijing			IDN	IDN	2003	0	?	?	?	Parwati I	Jakarta
IDN032003031784	1	oooooooooooooooooooooooooooooooooonnnnnnnnn	000000000003771					1					Beijing			IDN	IDN	2003	0	?	?	?	Parwati I	Jakarta
IDN032003031785	1	oooooooooooooooooooooooooooooooooonnnnnnnnn	000000000003771					1					Beijing			IDN	IDN	2003	0	?	?	?	Parwati I	Jakarta
IDN032003031786	1	oooooooooooooooooooooooooooooooooonnnnnnnnn	000000000003771					1					Beijing			IDN	IDN	2003	0	?	?	?	Parwati I	Jakarta
IDN032003031787	1	oooooooooooooooooooooooooooooooooonnnnnnnnn	000000000003771					1					Beijing			IDN	IDN	2003	0	?	?	?	Parwati I	Jakarta
IDN032003031788	1	oooooooooooooooooooooooooooooooooonnnnnnnnn	000000000003771					1					Beijing			IDN	IDN	2003	0	?	?	?	Parwati I	Jakarta
IDN032003031789	1	oooooooooooooooooooooooooooooooooonnnnnnnnn	000000000003771					1					Beijing			IDN	IDN	2003	0	?	?	?	Parwati I	Jakarta
IDN032003031790	1	oooooooooooooooooooooooooooooooooonnnnnnnnn	000000000003771					1					Beijing			IDN	IDN	2003	0	?	?	?	Parwati I	Jakarta
IDN032003031791	1	oooooooooooooooooooooooooooooooooonnnnnnnnn	000000000003771					1					Beijing			IDN	IDN	2003	0	?	?	?	Parwati I	Jakarta
IDN032003031792	1	oooooooooooooooooooooooooooooooooonnnnnnnnn	000000000003771					1					Beijing			IDN	IDN	2003	0	?	?	?	Parwati I	Jakarta
IDN032003031793	1	oooooooooooooooooooooooooooooooooonnnnnnnnn	000000000003771					1					Beijing			IDN	IDN	2003	0	?	?	?	Parwati I	Jakarta
IDN032003031794	1	oooooooooooooooooooooooooooooooooonnnnnnnnn	000000000003771					1					Beijing			IDN	IDN	2003	0	?	?	?	Parwati I	Jakarta
IDN032003031795	1	oooooooooooooooooooooooooooooooooonnnnnnnnn	000000000003771					1					Beijing			IDN	IDN	2003	0	?	?	?	Parwati I	Jakarta
IDN032003031796	1	oooooooooooooooooooooooooooooooooonnnnnnnnn	000000000003771					1					Beijing			IDN	IDN	2003	0	?	?	?	Parwati I	Jakarta
IDN032003031797	1	oooooooooooooooooooooooooooooooooonnnnnnnnn	000000000003771					1					Beijing			IDN	IDN	2003	0	?	?	?	Parwati I	Jakarta
IDN032003031798	1	oooooooooooooooooooooooooooooooooonnnnnnnnn	000000000003771					1					Beijing			IDN	IDN	2003	0	?	?	?	Parwati I	Jakarta
IDN032003031799	1	oooooooooooooooooooooooooooooooooonnnnnnnnn	000000000003771					1					Beijing			IDN	IDN	2003	0	?	?	?	Parwati I	Jakarta
IDN032003031800	1	oooooooooooooooooooooooooooooooooonnnnnnnnn	000000000003771					1					Beijing			IDN	IDN	2003	0	?	?	?	Parwati I	Jakarta
IDN032003031801	1	oooooooooooooooooooooooooooooooooonnnnnnnnn	000000000003771					1					Beijing			IDN	IDN	2003	0	?	?	?	Parwati I	Jakarta
IDN032003031802	1	oooooooooooooooooooooooooooooooooonnnnnnnnn	000000000003771					1					Beijing			IDN	IDN	2003	0	?	?	?	Parwati I	Jakarta
IDN032003031803	1	oooooooooooooooooooooooooooooooooonnnnnnnnn	000000000003771					1					Beijing			IDN	IDN	2003	0	?	?	?	Parwati I	Jakarta
IDN032003031804	1	oooooooooooooooooooooooooooooooooonnnnnnnnn	000000000003771					1					Beijing			IDN	IDN	2003	0	?	?	?	Parwati I	Jakarta
IDN032003031805	1	oooooooooooooooooooooooooooooooooonnnnnnnnn	000000000003771					1					Beijing			IDN	IDN	2003	0	?	?	?	Parwati I	Jakarta
IDN032003031806	1	oooooooooooooooooooooooooooooooooonnnnnnnnn	000000000003771					1					Beijing			IDN	IDN	2003	0	?	?	?	Parwati I	Jakarta
IDN032003031807	1	oooooooooooooooooooooooooooooooooonnnnnnnnn	000000000003771					1					Beijing			IDN	IDN	2003	0	?	?	?	Parwati I	Jakarta
IDN032003031808	1	oooooooooooooooooooooooooooooooooonnnnnnnnn	000000000003771					1					Beijing			IDN	IDN	2003	0	?	?	?	Parwati I	Jakarta
IDN032003031809	1	oooooooooooooooooooooooooooooooooonnnnnnnnn	000000000003771					1					Beijing			IDN	IDN	2003	0	?	?	?	Parwati I	Jakarta
IDN032003031969	1	oooooooooooooooooooooooooooooooooonnnnnnnnn	000000000003771					1					Beijing			IDN	IDN	2003	0	?	?	?	Parwati I	Jakarta
IDN032003031980	1	oooooooooooooooooooooooooooooooooonnnnnnnnn	000000000003771					1					Beijing			IDN	IDN	2003	0	?	?	?	Parwati I	Jakarta
IDN032003031991	1	oooooooooooooooooooooooooooooooooonnnnnnnnn	000000000003771					1					Beijing			IDN	IDN	2003	0	?	?	?	Parwati I	Jakarta
IDN032003032000	1	oooooooooooooooooooooooooooooooooonnnnnnnnn	000000000003771					1					Beijing			IDN	IDN	2003	0	?	?	?	Parwati I	Jakarta
IDN032003032001	1	oooooooooooooooooooooooooooooooooonnnnnnnnn	000000000003771					1					Beijing			IDN	IDN	2003	0	?	?	?	Parwati I	Jakarta
IDN032003032002	1	oooooooooooooooooooooooooooooooooonnnnnnnnn	000000000003771					1					Beijing			IDN	IDN	2003	0	?	?	?	Parwati I	Jakarta
IDN032003032003	1	oooooooooooooooooooooooooooooooooonnnnnnnnn	000000000003771					1					Beijing			IDN	IDN	2003	0	?	?	?	Parwati I	Jakarta
IDN032003032004	1	oooooooooooooooooooooooooooooooooonnnnnnnnn	000000000003771					1					Beijing			IDN	IDN	2003	0	?	?	?	Parwati I	Jakarta
IDN032003032005	1	oooooooooooooooooooooooooooooooooonnnnnnnnn	000000000003771					1					Beijing			IDN	IDN	2003	0	?	?	?	Parwati I	Jakarta
IDN032003032006	1	oooooooooooooooooooooooooooooooooonnnnnnnnn	000000000003771					1					Beijing			IDN	IDN	2003	0	?	?	?	Parwati I	Jakarta
IDN032003032007	1	oooooooooooooooooooooooooooooooooonnnnnnnnn	000000000003771					1					Beijing			IDN	IDN	2003	0	?	?	?	Parwati I	Jakarta
IDN032003032008	1	oooooooooooooooooooooooooooooooooonnnnnnnnn	000000000003771					1					Beijing			IDN	IDN	2003	0	?	?	?	Parwati I	Jakarta
IDN032003032009	1	oooooooooooooooooooooooooooooooooonnnnnnnnn	000000000003771					1					Beijing			IDN	IDN	2003	0	?	?	?	Parwati I	Jakarta
IDN032003032010	1	oooooooooooooooooooooooooooooooooonnnnnnnnn	000000000003771					1					Beijing			IDN	IDN	2003	0	?	?	?	Parwati I	Jakarta
IDN032003032011	1	oooooooooooooooooooooooooooooooooonnnnnnnnn	000000000003771					1					Beijing			IDN	IDN	2003	0	?	?	?	Parwati I	Jakarta
IDN032003032012	1	oooooooooooooooooooooooooooooooooonnnnnnnnn	000000000003771					1					Beijing			IDN	IDN	2003	0	?	?	?	Parwati I	Jakarta
IDN032003032013	1	oooooooooooooooooooooooooooooooooonnnnnnnnn	000000000003771					1					Beijing			IDN	IDN	2003	0	?	?	?	Parwati I	Jakarta
IDN032003032014	1	oooooooooooooooooooooooooooooooooonnnnnnnnn	000000000003771					1					Beijing			IDN	IDN	2003	0	?	?	?	Parwati I	Jakarta
IDN032003032015	1	oooooooooooooooooooooooooooooooooonnnnnnnnn	000000000003771					1					Beijing			IDN	IDN	2003	0	?	?	?	Parwati I	Jakarta
IDN032003032016	1	oooooooooooooooooooooooooooooooooonnnnnnnnn	000000000003771					1					Beijing			IDN	IDN	2003	0	?	?	?	Parwati I	Jakarta
IDN032003032017	1	oooooooooooooooooooooooooooooooooonnnnnnnnn	000000000003771					1					Beijing			IDN	IDN	2003	0	?	?	?	Parwati I	Jakarta
IDN032003032018	1	oooooooooooooooooooooooooooooooooonnnnnnnnn	000000000003771					1					Beijing			IDN	IDN	2003	0	?	?	?	Parwati I	Jakarta
IDN032003032023	1	oooooooooooooooooooooooooooooooooonnnnnnnnn	000000000003771					1					Beijing			IDN	IDN	2003	0	?	?	?	Parwati I	Jakarta
IDN032003032024	1	oooooooooooooooooooooooooooooooooonnnnnnnnn	000000000003771					1					Beijing			IDN	IDN	2003	0	?	?	?	Parwati I	Jakarta
IDN032003032027	1	oooooooooooooooooooooooooooooooooonnnnnnnnn	000000000003771					1					Beijing			IDN	IDN	2003	0	?	?	?	Parwati I	Jakarta
IDN032003032030	1	oooooooooooooooooooooooooooooooooonnnnnnnnn	000000000003771					1					Beijing			IDN	IDN	2003	0	?	?	?	Parwati I	Jakarta
IDN032003032033	1	oooooooooooooooooooooooooooooooooonnnnnnnnn	000000000003771					1					Beijing			IDN	IDN	2003	0	?	?	?	Parwati I	Jakarta
IDN032003032034	1	oooooooooooooooooooooooooooooooooonnnnnnnnn	000000000003771					1					Beijing			IDN	IDN	2003	0	?	?	?	Parwati I	Jakarta
IDN032003032036	1	oooooooooooooooooooooooooooooooooonnnnnnnnn	000000000003771					1					Beijing			IDN	IDN	2003	0	?	?	?	Parwati I	Jakarta
IDN032003032037	1	oooooooooooooooooooooooooooooooooonnnnnnnnn	000000000003771					1					Beijing			IDN	IDN	2003	0	?	?	?	Parwati I	Jakarta
IDN032003032038	1	oooooooooooooooooooooooooooooooooonnnnnnnnn	000000000003771					1					Beijing			IDN	IDN	2003	0	?	?	?	Parwati I	Jakarta
IDN032003032041	1	oooooooooooooooooooooooooooooooooonnnnnnnnn	000000000003771					1					Beijing			IDN	IDN	2003	0	?	?	?	Parwati I	Jakarta
IDN032003032044	1	oooooooooooooooooooooooooooooooooonnnnnnnnn	000000000003771					1					Beijing			IDN	IDN	2003	0	?	?	?	Parwati I	Jakarta
IDN032003032045	1	oooooooooooooooooooooooooooooooooonnnnnnnnn	000000000003771					1					Beijing			IDN	IDN	2003	0	?	?	?	Parwati I	Jakarta
IDN032003032049	1	oooooooooooooooooooooooooooooooooonnnnnnnnn	000000000003771					1					Beijing			IDN	IDN	2003	0	?	?	?	Parwati I	Jakarta
IDN032003032053	1	oooooooooooooooooooooooooooooooooonnnnnnnnn	000000000003771					1					Beijing			IDN	IDN	2003	0	?	?	?	Parwati I	Jakarta
IDN032003032054	1	oooooooooooooooooooooooooooooooooonnnnnnnnn	000000000003771					1					Beijing			IDN	IDN	2003	0	?	?	?	Parwati I	Jakarta
IDN032003032062	1	oooooooooooooooooooooooooooooooooonnnnnnnnn	000000000003771					1					Beijing			IDN	IDN	2003	0	?	?	?	Parwati I	Jakarta
IDN032003032067	1	oooooooooooooooooooooooooooooooooonnnnnnnnn	000000000003771					1					Beijing			IDN	IDN	2003	0	?	?	?	Parwati I	Jakarta
IDN032003032068	1	oooooooooooooooooooooooooooooooooonnnnnnnnn	000000000003771					1					Beijing			IDN	IDN	2003	0	?	?	?	Parwati I	Jakarta
IDN032003032069	1	oooooooooooooooooooooooooooooooooonnnnnnnnn	000000000003771					1					Beijing			IDN	IDN	2003	0	?	?	?	Parwati I	Jakarta
IDN032003032070	1	oooooooooooooooooooooooooooooooooonnnnnnnnn	000000000003771					1					Beijing			IDN	IDN	2003	0	?	?	?	Parwati I	Jakarta
IDN032003032071	1	oooooooooooooooooooooooooooooooooonnnnnnnnn	000000000003771					1					Beijing			IDN	IDN	2003	0	?	?	?	Parwati I	Jakarta
IDN032003032072	1	oooooooooooooooooooooooooooooooooonnnnnnnnn	000000000003771					1					Beijing			IDN	IDN	2003	0	?	?	?	Parwati I	Jakarta
[truncated: 60,997 more rows]

## Sheet: Coll_SNP
lineage	Position*	Gene coord.	Allele change	Codon number	Codon change	Amino acid change	Locus Id	Gene name
lineage1	615938	1104	G/A	368	GAG/GAA	E/E	Rv0524	hemL
lineage1.1	4404247	1056	G/A	352	CTG/CTA	L/L	Rv3915	-
lineage1.1.1	3021283	711	G/A	237	CGG/CGA	R/R	Rv2707	-
lineage1.1.1.1	3216553	339	G/A	113	GTC/GTT	V/V	Rv2907c	rimM
lineage1.1.2	2622402	51	G/A	17	GCC/GCT	A/A	Rv2343c	dnaG
lineage1.1.3	1491275	1038	G/A	346	CAC/CAT	H/H	Rv1326c	glgB
lineage1.2.1	3479545	375	C/A	125	GCC/GCA	A/A	Rv3111	moaC1
lineage1.2.2	3470377	303	C/T	101	CAG/CAA	Q/Q	Rv3101c	ftsX
lineage2	497491	810	G/A	270	GAC/GAT	D/D	Rv0411c	glnH
lineage2.1	1881090	5787	C/T	1929	GGC/GGT	G/G	Rv1661	pks7
lineage2.2	2505085	615	G/A	205	GCC/GCT	A/A	Rv2231c	cobC
lineage2.2.1	797736	804	C/T	268	CTC/CTT	L/L	Rv0697	-
lineage2.2.1.1	4248115	1602	C/T	534	GAC/GAT	D/D	Rv3795	embB
lineage2.2.1.2	3836274	618	G/A	206	TTC/TTT	F/F	Rv3417c	groEL1
lineage2.2.2	346693	1059	G/T	353	TCG/TCT	S/S	Rv0284	eccC3
lineage3	3273107	894	C/A	298	GCC/GCA	A/A	Rv2936	drrA
lineage3.1.1	1084911	840	G/A	280	TAC/TAT	Y/Y	Rv0973c	accA2
lineage3.1.2	3722702	930	G/C	310	CTC/CTG	L/L	Rv3336c	trpS
lineage3.1.2.1	1237818	375	C/G	125	CTG/CTC	L/L	Rv1111c	-
lineage3.1.2.2	2874344	2142	G/A	714	CGC/CGT	R/R	Rv2555c	alaS
lineage4**	931123	171	T/C	57	TAT/TAC	Y/Y	Rv0835	lpqQ
lineage4.1	62657	2262	G/A	754	CCG/CCA	P/P	Rv0058	dnaB
lineage4.1.1	514245	1077	C/T	359	GTG/GTA	V/V	Rv0425c	ctpH
lineage4.1.1.1	1850119	1917	C/T	639	ACG/ACA	T/T	Rv1640c	lysX
lineage4.1.1.2	541048	444	T/G	148	TCA/TCC	S/S	Rv0450c	mmpL4
lineage4.1.1.3	4229087	741	C/T	247	AAC/AAT	N/N	Rv3782	glfT1
lineage4.1.2	891756	514	A/G	172	TTG/CTG	L/L	Rv0798c	cfp29
lineage4.1.2.1	107794	195	C/T	65	GCC/GCT	A/A	Rv0098	fcoT
lineage4.2	2411730	393	G/C	131	TCC/TCG	S/S	Rv2152c	murC
lineage4.2.1	783601	1117	A/C	373	AGG/CGG	R/R	Rv0684	fusA1
lineage4.2.2	1487796	636	C/A	212	ATC/ATA	I/I	Rv1324	-
lineage4.2.2.1	1455780	286	T/C	96	TTG/CTG	L/L	Rv1299	prfA
lineage4.3	764995	1626	C/G	542	GCC/GCG	A/A	Rv0668	rpoC
lineage4.3.1	615614	780	C/A	260	GCC/GCA	A/A	Rv0524	hemL
lineage4.3.2	4316114	483	G/A	161	GCC/GCT	A/A	Rv3843c	-
lineage4.3.2.1	3388166	705	C/G	235	ACG/ACC	T/T	Rv3029c	fixA
lineage4.3.3	403364	2478	G/A	826	CCC/CCT	P/P	Rv0338c	-
lineage4.3.4	3977226	165	G/A	55	TTG/TTA	L/L	Rv3538	-
lineage4.3.4.1	4398141	1545	G/A	515	TCG/TCA	S/S	Rv3910	-
lineage4.3.4.2	1132368	744	C/T	248	ACC/ACT	T/T	Rv1013	pks16
lineage4.3.4.2.1	1502120	522	C/A	174	ACC/ACA	T/T	Rv1333	-
lineage4.4	4307886	1029	G/A	343	CGC/CGT	R/R	Rv3834c	serS
lineage4.4.1	4151558	660	G/A	220	GGC/GGT	G/G	Rv3708c	asd
lineage4.4.1.1	355181	684	G/A	228	AAG/AAA	K/K	Rv0291	mycP3
lineage4.4.1.2	2694560	405	G/C	135	CTC/CTG	L/L	Rv2397c	cysA1
lineage4.4.2	4246508	3276	G/A	1092	GCG/GCA	A/A	Rv3794	embA
lineage4.5	1719757	1032	G/T	344	CCG/CCT	P/P	Rv1524	-
lineage4.6	3466426	666	G/A	222	GTC/GTT	V/V	Rv3097c	lipY
lineage4.6.1	4260268	879	G/C	293	GCC/GCG	A/A	Rv3800c	pks13
lineage4.6.1.1	874787	555	G/A	185	CCG/CCA	P/P	Rv0781	ptrBa
lineage4.6.1.2	1501468	543	G/C	181	CCG/CCC	P/P	Rv1332	-
lineage4.6.2	4125058	642	G/C	214	CGG/CGC	R/R	Rv3683	-
lineage4.6.2.1	3570528	684	C/G	228	CGG/CGC	R/R	Rv3198c	uvrD2
lineage4.6.2.2	2875883	603	C/T	201	CTG/CTA	L/L	Rv2555c	alaS
lineage4.7	4249732	3219	C/G	1073	GCC/GCG	A/A	Rv3795	embB
lineage4.8	3836739	153	G/A	51	GAC/GAT	D/D	Rv3417c	groEL1
lineage4.9**	1759252	1572	G/T	524	TCG/TCT	S/S	Rv1552	frdA
lineage5	1799921	339	C/A	113	GGC/GGA	G/G	Rv1599	hisD
lineage6	1816587	399	C/G	133	GTC/GTG	V/V	Rv1617	pykA
lineage7	1137518	543	G/A	181	AAC/AAT	N/N	Rv1018c	glmU
lineageBOV	2831482	1110	A/G	370	GGT/GGC	G/G	Rv2515c	-
lineageBOV_AFRI	1882180	477	C/T	159	GCC/GCT	A/A	Rv1662	pks8
* based on reference NC_000962.3
** In these two cases the reference allele is the one specific to the lineage

## Sheet: Shitikov_SNP
lineage	Position*	Gene coord.	Allele change on strain +	Codon number	Codon change	Amino acid change	Locus Id	Gene name	Gene type	Type of mutation	5' gene	3' gene	Strand	Sublineage surname
lineage2	36008	1713	G/C	572	GAC/CAC	D/H	Rv0032	BioF2			34295	36610	+	-
lineage2.1	3309880		G/A		CTG/CTA	L/L	Rv2957			syn	3309470	3310297	+	Proto-Beijing, Beijing_g1
lineage2.2	4280708		G/A		GTC/GTT	V/V	Rv3815c			syn	4280033	4280788	-	Beijing
lineage2.2.2	1047873		C/T	579	CTG/TTG	L/L	Rv0938	ligD		syn	1046136	1048415	+	Asia ancestral 1, Bmyc2/3, Beijing_g2
lineage2.2.1	2825581		T/G		ATA/ATC	I/I	Rv2510c			syn	2825488	2827089	-	-
lineage2.2.1.1**	886115		T/C		ACA/GCA	T/A	Rv0792c			non-syn	885837	886646	-	Asia ancestral 2, Bmyc4, Beijing_g3
lineage2.2.1.2**a	4393590		C/G	48	CGG/GGG	R/G	Rv3908	mutT4		non-syn	4393449	4394195	+	-
lineage2.2.1.2**b	1892017		T/C		CAT/CAC	H/H	Rv1665	pks11		syn	1891226	1892287	+	-
lineage2.2.1.2.1	1477522		C/A	37	CGC/CTC	R/L	Rv1316c	ogt		non-syn	1477134	1477631	-	Asia ancestral 3, Bmyc25, Beijing_g4
lineage2.2.1.2.2	1477596		C/T	12	GGG/GGA	G/G	Rv1316c	ogt		syn	1477134	1477631	-	modern_Beijing
lineage2.2.1.2.2	1286766		G/C	58	GGA/CGA	G/R	Rv1160	mutT2		non-syn	1286595	1287020	+	modern_Beijing
lineage2.2.1.2.2.1	782634		A/G		GCA/GCG	A/A	Rv0684	fusA1		syn	782485	784590	+	Asian African 1, Beijing_g5
lineage2.2.1.2.2.2	1059643		G/A		GGC/GGA	G/G	Rv0949	uvrD1		syn	1058260	1060575	+	Asian African 3, Beijing_g6
lineage2.2.1.2.2.3	1347325		T/C	32	CAC/CGC	H/R	Rv1720c	vapC12		non-syn	1947030	1947419	-	Centr-Asia-Eur/Russia , Beijing_g7/8
lineage2.2.1.2.2.3.1	4086		G/T		GGG/GGT	G/G	Rv0003	recF		syn	3280	4437	+	Eur/Russia B0/W148 outbreak, Bmyc12, Beijing_g7
lineage2.2.1.2.2.3.2	1364706		G/A		CTG/CTA	L/L	Rv1221	sigE		syn	1364413	1365186	+	Central-Asia, Beijing_g8
lineage2.2.1.2.2.3.2.1	35978		G/A	562	GCC/ACC	A/T	Rv0032	BioF2		non-syn	34295	36610	+	Central-Asia_CladeA
lineage2.2.1.2.2.3.2.2	3857226		G/T	106	GAC/TAC	D/Y	Rv3437			non-syn	3856911	3857387	+	Central-Asia-Outbreak
lineage2.2.1.2.2.4	2376135		A/G		TCT/TCC	S/S	Rv2115c	mpa		syn	2374461	2376290	-	Asian African 2, Beijing_g9/10
lineage2.2.1.2.2.4.1	3836274	618	G/A	206	TTC/TTT	F/F	Rv3417c	groEL1		syn	3835272	3836891	-	Asian African 2_RD142, Beijing_g10
lineage2.2.1.2.2.5	4248115	1602	C/T	534	GAC/GAT	D/D	Rv3795	embB		syn	4246514	4249810	+	Pacific_RD150, Beijing_g11
* based on reference NC_000962.3
** these nomenclatures differ from that by Coll et al because they ignored a large amount of the intermediate diversity
mutation characteristic of Coll's 2.2.1.1 (in groEL1) identifies 2.2.1.2.2.4.1 from this study
mutation characteristic of Coll's 2.2.1.2 (in EmbB) identifies 2.2.1.2.2.5 from this study
blue= sublineages also detected by Coll et al (likely synonymous)
yellowish green= additional sublineages
blueish green= same SNP as Coll et al but different label because of large underestimation of diversity by Coll et al.

## Sheet: Stucki_SNP
lineage	Position*	Gene coord.	Allele change	Codon number	Codon change	Amino acid change	Locus Id	Gene name	Gene type	Type of mutation	5' gene	3' gene	Strand	Sublineage surname
lineage4.1.1	3798451		C/G		GGG/GGC	G/G	Rv3383c	idsB	non essential	syn	3797437	398489	-	X
lineage4.1.2	3013784		C/G		GTC/CTC	V/L	Rv2697c	dut	ess	non-syn	3013683	3014147	-	Haarlem
lineage4.1.3	4409231		T/G		GAG/GCG	E/A	Rv3921c	-	ess	4280033	4408969	4410069	-	Ghana
lineage4.2	2181026		G/C		CCC/CCG	P/P	Rv1928c		non essential	syn	2180450	2181217	-	-
lineage4.3	1480024		G/T		TTC/TTA	F/L	Rv1318c		non essential	non-syn	1479199	1480824	-	LAM
lineage4.4	3966059		G/C		ACG/AGG	T/R	Rv3529c	-	non essential	non-syn	3965884	3967038	-	-
lineage4.5	2789341		A/C		ATC/AGC	I/S	Rv2483c	plsC	ess	non-syn	2789280	2791022	-	-
lineage4.6.1	990626		T/A		TTA/TTT	L/F	Rv0890c		non essential	non-syn	989948	992596	-	Uganda
lineage4.6.2	3191099		C/A		ATG/ATT	M/I	Rv2881c	cdsA	ess	non-syn	3190701	3191621	-	Cameroon
lineage4.10**	1692141		A/C		ATA/ATC	I/I	Rv1501		non essential	syn	1691890	1692711	+	PGG3 (includes 4.7, 4.8, 4.9)
* based on reference NC_000962.3
** In these two cases the reference allele is the one specific to the lineage
blue= sublineages also detected by Coll et al (likely synonymous)
green= additional sublineages

## Sheet: Palittapongarnpim_SNP
lineage	Position*	Gene coord.	Allele change	Codon number	Codon change	Amino acid change	Locus Id	Gene name	Mutation_type	Essential		Legend
lineage1	43945	384	A/G	128	gtA/gtG	Val/Val	Rv0041	leuS	synonymous_variant	essential		grey	SNPs found besides Coll's
lineage1.1	2989683	393	C/T	131	gcC/gcT	Ala/Ala	Rv2673	aftC	synonymous_variant	essential		bleu	SNPs for lineage where Coll's was not reported
lineage1.1.1	529363	756	C/T	252	gtC/gtT	Val/Val	Rv0440	groEL2	synonymous_variant	essential		green	New sublineages (new SNPs)
lineage1.1.1.1	1750465	2772	T/C	924	ctT/ctC	Leu/Leu	Rv1547	dnaE1	synonymous_variant	essential
lineage1.1.1.2	1329881	492	G/A	164	ccG/ccA	Pro/Pro	Rv1187	rocA	synonymous_variant	essential			SNPs favored:
lineage1.1.1.3	1329881	492	G/A	164	ccG/ccA	Pro/Pro	Rv1187	rocA	synonymous_variant	essential			- in essential genes
lineage1.1.1.4	17212	259	A/G	87	Ttg/Ctg	Leu/Leu	Rv0014c	pknB	synonymous_variant	essential			- synonymous
lineage1.1.1.5	3831376	144	G/A	48	gaC/gaT	Asp/Asp	Rv3411c	guaB2	synonymous_variant	essential			- first on list with all requirements
lineage1.1.1.6	1331291	271	C/T	91	Ctg/Ttg	Leu/Leu	Rv1188	.	synonymous_variant	essential
lineage1.1.1.7	2411421	702	C/T	234	ctG/ctA	Leu/Leu	Rv2152c	murC	synonymous_variant	essential
lineage1.1.1.8	903198	1088	T/G	363	cTc/cGc	Leu/Arg	Rv0808	purF	missense_variant	essential
lineage1.1.1.9	3477663	15	G/A	5	acG/acA	Thr/Thr	Rv3109	moaA1	synonymous_variant	essential
lineage1.1.2	20544	1097	G/C	366	aCc/aGc	Thr/Ser	Rv0017c	rodA	missense_variant	nonessential
lineage1.1.2.1	518948	216	C/T	72	gcC/gcT	Ala/Ala	Rv0430	.	synonymous_variant	essential
lineage1.1.2.2	4157259	279	G/A	93	gtG/gtA	Val/Val	Rv3712	.	synonymous_variant	essential
lineage1.1.3	286580	272	A/T	91	cTg/cAg	Leu/Gln	Rv0236c	aftD	missense_variant	essential
lineage1.1.3.1	403481	2361	C/T	787	cgG/cgA	Arg/Arg	Rv0338c	.	synonymous_variant	essential
lineage1.1.3.2	404501	1341	G/A	447	aaC/aaT	Asn/Asn	Rv0338c	.	synonymous_variant	essential
lineage1.1.3.3	1328490	816	G/A	272	gcC/gcT	Ala/Ala	Rv1186c	.	synonymous_variant	essential
lineage1.2.1	16526	945	C/T	315	caG/caA	Gln/Gln	Rv0014c	pknB	synonymous_variant	essential
lineage1.2.1.1	405404	438	C/T	146	cgG/cgA	Arg/Arg	Rv0338c	.	synonymous_variant	essential
lineage1.2.1.2	1259841	1506	C/T	502	gaG/gaA	Glu/Glu	Rv1133c	metE	synonymous_variant	essential
lineage1.2.1.3	2416251	144	G/A	48	gcC/gcT	Ala/Ala	Rv2155c	murD	synonymous_variant	essential
lineage1.2.2	617729	237	G/A	79	ggG/ggA	Gly/Gly	Rv0527	ccdA	synonymous_variant	essential
