# Supplementary material for: CRISPRbuilder-TB: “CRISPR-builder for tuberculosis”. Exhaustive reconstruction of the CRISPR locus in mycobacterium tuberculosis complex using SRA
Source: PLoS Comput Biol. 2021 Mar 5;17(3):e1008500. doi: 10.1371/journal.pcbi.1008500 (PMC7968741; doi:10.1371/journal.pcbi.1008500)
Supplement: S4 Table — (XLSX) [file pcbi.1008500.s004.xlsx]

## Sheet: Feuil1
S4 Table : Spoligotype and MIRU-VNTR profiles of Public assembled genomes with discrepancies between SNP-based and spoligo-derived classifications
Genome ID		Lineage/ sublineage according to SNPs	Main lineage (according to SNPs)		spoligo-profile	MIRU-Profile	Main lineage according to spoligo (Pred1_Tblineage)	Lineage &Sublineage according to MIRU-VNTR (Pred2_ 24VNTR)
EAI5		1; 1.1; 1.1.2	L1		nnnnnnnnnnnnnnnnoonnnnnnnnnoooonnnnnn	2241322253422363333252	L4	L4_H37Rv
EAI5_NITR206		1; 1.1; 1.1.2	L1		noononnnnnnnnnnooonnonnnnnnooooooonnn	2241322253422363333252	L4	L4_H37Rv
RGTB423		1; 1.2.2	L1		nnnnnnnnnnnnnonoooonnonnonnoooonnnonn	2?41322253422363??3?52	L4	L4_H37Rv
LN55		2; 2.2; 2.2.1	L2		nnnnnnnnnnnnnnnnoonnnnnnnnnoooonnnnnn	2241322253422363333252	L4	L4_H37Rv
MDRMA1565		2; 2.2; 2.2.1	L2		nnnnnnnnnnnnnnnnoonnnnnnnnnoooonnnnnn	2241322253422363333252	L4	L4_H37Rv
MDRMA2491		2; 2.2; 2.2.1	L2		nnnnnnnnnnnnnnnnoonnnnnnnnnoooonnnnnn	2241322253422363333252	L4	L4_H37Rv
LM060		2; 2.2; 2.2.1	L2		nnnnnnnnnnnnnnnnoonnnnnnnnnoooonnnnnn	2241322253422363333252	L4	L4_H37Rv
TBV4768		2; 2.2; 2.2.1	L2		nnnnnnnnnnnnnnnnoonnnnnnnnnoooonnnnnn	2241322253422363333252	L4	L4_H37Rv
CV383		2; 2.2; 2.2.1	L2		nnnnnnnnnnnnnnnnoonnnnnnnnnoooonnnnnn	2241322253422363333252	L4	L4_H37Rv
Beijing_NITR203		2; 2.2; 2.2.1; 2.2.1.1	L2		nnonnoooonnnnnnnooonoonnoonoooonnnnnn	2241322253422363333252	L4	L4_H37Rv
ZMC13-264		2; 2.2; 2.2.2; 4.4; 4.4.2	L2		nnnnnnnnnnnnnnnnoonnnnnnnnnoooonnnnnn	224132?253422363333252	L4	L4_H37Rv
ZMC13-88		2; 2.2; 2.2.1; 4.4; 4.4.2	L2		nnnnnnnnnnnnnnnnoonnnnnnnnnoooonnnnnn	2241322253422363333252	L4	L4_H37Rv
CA_NITR204		3	L3		noonnonnnnnnnnnnoonoooonnnnoooonnnnnn	224132225342236333325?	L4	L4_H37Rv
H37Rv		4; 4.9	L4		nnnnnnnnnnnnnnnnoonnnnnnnnnoooonnnnnn	2241322253422363333252	L4	L4_H37Rv
W-148		2; 2.2;2.2.1	L2		ooooooooooooooooooooooooooooonnnnnnnn	2443335264444257335372	L2	L2_Beijing
Note that VNTR profiles are almost 100% identical to H37Rv profiles.
Note also that all spoligotype profiles lack the spacers absent in H37Rv and that most genomes exhibit a typical H37Rv spoligotype profile.
This suggests that H37Rv sequences are often borrowed in case of non resolution of the contigs.
Spoligo-derived and 24VNTR-derived classifications (Pred1 and Pred2) were retrieved using TBminer webtool [1].
Reference :
1. Aze J, Sola C, Zhang J, Lafosse-Marin F, Yasmin M, Siddiqui R, et al. Genomics and Machine Learning for Taxonomy Consensus: The Mycobacterium tuberculosis Complex Paradigm. PLoS One. 2015;10(7):e0130912. doi: 10.1371/journal.pone.0130912. PubMed PMID: 26154264; PubMed Central PMCID: PMCPMC4496040.
