# Supplementary material for: CRISPRbuilder-TB: “CRISPR-builder for tuberculosis”. Exhaustive reconstruction of the CRISPR locus in mycobacterium tuberculosis complex using SRA
Source: PLoS Comput Biol. 2021 Mar 5;17(3):e1008500. doi: 10.1371/journal.pcbi.1008500 (PMC7968741; doi:10.1371/journal.pcbi.1008500)
Supplement: S7 Table — Legend IS6110 sheet. Column A: lineage assignation according to Coll et al., column B: Lineage and Sublineage according to Palittapongarnpim et al. for L1, Shitikov et al. for L2, Stücki et al. for L4; column C: spoligotyping-based alias name, column D: SIT nomenclature, column E: selection set, column F: Accession number, column G: common Strain name, column H: location, column I: spoligotype (old), column J to end: the first line designates the name of the gene or the spacer ID; the second title line designates the spacer ID according to the classical spoligotyping nomenclature (also visible by yellow shade). Vertical bars stand for IS6110 copies within DR, in green for copies in orientation 1 (antisense) and red for orientation 2 (sense). Color boxes are for insertions within a gene or a spacer, with the same color for the orientation than above. The number in the box indicates the position (nucleotide) where the insertion occurred in the coding sequence. Finally, a large colored tube with white squares depicts a very likely recombination event between two insertion sequences that led to the deletion of all sequences between them (thus, only one IS6110 remains). “esp” sheet: column E-AD: spacers with at least one variant in the sample set. The SRA are shown in lines in the same orders as others sheets. Crosses show samples with a variant in the corresponding spacers. When several variants were found, they are numbered. “DR” sheet: columns F to AE list the variant DRs and their bordering spacers. A black square indicates a variant, a white square corresponds to the wt version, a dot corresponds to a deletion. “Dupl” sheet: DVRs duplicating in some samples are shown in the order in which they occurred, black squares indicating actual presence of the DVR at this position, white square indicate the absence of the DVR. Red blocks identify the duplicated DVR blocks. (XLSX) [file pcbi.1008500.s007.xlsx]

## Sheet: IS6110
S7_Table: Selection of reconstructed CRISPRs from short Illumina sequencing runs using our pipeline									Cas6	Csm1	Csm2	Csm3	Csm4	Csm5	Csm6	Cas1	Cas2	debut	1	2	3	4	5	6	7	8	9	10	11	12	13	14	15	16	17	18	19	20	21	22	23	24	25	26	27	28	29	30	31
Lineage Coll	Sublineage Pali/Shitikov/Stucki	Alias	SIT	sel1	Accession	Strain	Location	Spoligotype old												1	2	3								4	5	6	7			8	9	10	11	12	13	14	15	16	17	18	19	20	21
1;1.2.1	1	EAI	43		ERR234272	.	.	■■■■■■■■■■■■■■■■■■■■■■□□■■■■□□□□■□■■■■■■■■■	■	■	■	■	■	■	■	■	■	■	■	■	■	■	■	■	■	■	■	□	□	■	■	■	■	■	■	■	■	■	■	■	■	■	■	■	■	■	■	■	■
1;1.1;1.1.1	1;1.1;1.1.1		342		ERR1334050	.	.	■■□■■■■■■■■■■■■■■■■■■■■■■■■■□□□□■□■■■■■■■■■	■	■	■	■	■	■	■	■	■	■	■	■	■	□	■	■	■	■	■	■	■	■	■	■	■	■	■	■	■	■	■	■	■	■	■	■	■	■	■	■	■
1;1.1;1.1.1	1;1.1;1.1.1		204		ERR718485	.	.	■■■□■■■■■■■■■■■■■■■■■■■■■■■■□□□□■□■■■■■■■■■	■	■	■	■	■	■	■	■	■	■	■	■	■	■	■	■	■	■	■	□	□	□	■	■	■	■	■	■	■	■	■	■	■	■	■	■	■	■	■	■	■
1;1.1;1.1.1	1;1.1;1.1.1	EAI5	236	sel1	ERR234156	.	.	■■■■■■■■■■■■■■■■■■■■■■■■■■■■□□□□■□■■■■■■■■■	■	■	■	■	■	■	■	■	■	■	■	■	■	■	■	■	■	■	■	■	■	■	■	■	■	■	■	■	■	■	■	■	■	■	■	■	■	■	■	■	■
1;1.1;1.1.1	1;1.1;1.1.1		792		ERR752009	.	.	■■■■■□□■■■■■■■■■■■■■■■■■■■■■□□□□■□■■■■■■■■■	■	■	■	■	■	■	■	■	■	■	■	■	■	■	■	■	■	■	■	■	■	■	■	□	□	□	□	■	■	■	■	■	■	■	■	■	■	■	■	■	■
1;1.1;1.1.1	1;1.1;1.1.1		591		ERR752195	.	.	■■■■■■■■■■■■■■■■■■■■■■□■■■■■□□□□■□■■■■■■■■■	■	■	■	■	■	■	■	■	■	■	■	■	■	■	■	■	■	■	■	■	■	■	■	■	■	■	■	■	■	■	■	■	■	■	■	■	■	■	■	■	■
1;1.1;1.1.1	1;1.1;1.1.1		517		ERR752187	.	Thailand	■■■■■■■■■■■■■■■■■■■■■■■■■■■■□□□□■□■■■■■□□■■	■	■	■	■	■	■	■	■	■	■	■	■	■	■	■	■	■	■	■	■	■	■	■	■	■	■	■	■	■	■	■	■	■	■	■	■	■	■	■	■	■
1;1.1;1.1.1	1;1.1;1.1.1		ND		ERR751824			■■■■■■■■■■■□□■■■■■■■■■■■■■■■□□□□■□■■■□□□□■■	■	■	■	■	■	■	■	■	■	■	■	■	■	■	■	■	■	■	■	■	■	■	■	■	■	■	■	■	■	■	■	□	□	■	■	■	■	■	■	■	■
1;1.1;1.1.1	1;1.1;1.1.1		ND		ERR718353	.	.	■■■■■■□■■■■□□■■■■■■■■■■■■■■■□□□□■□■■■■■■■■■	■	■	■	■	■	■	■	■	■	■	■	■	■	■	■	■	■	■	■	■	■	■	■	■	□	■	■	■	■	■	■	□	□	■	■	■	■	■	■	■	■
1;1.1;1.1.1	1;1.1;1.1.1		48		ERR751676	.	Thailand	■■■■■■■■■■■■■■■■■■■■■■■■■■■■□□□□■□■■■■■□■■■	■	■	■	■	■	■	■	■	■	■	■	■	■	■	■	■	■	■	■	■	■	■	■	■	■	■	■	■	■	■	■	■	■	■	■	■	■	■	■	■	■
1;1.1;1.1.1	1;1.1;1.1.1		48		ERR718495	.	.	■■■■■■■■■■■■■■■■■■■■■■■■■■■■□□□□■□■■■■■□■■■	■	■	■	■	■	■	■	■	■	■	■	■	■	■	■	■	■	■	■	■	■	■	■	■	■	■	■	■	■	■	■	■	■	■	■	■	■	■	■	■	■
1;1.1;1.1.1	1;1.1;1.1.1		ND		ERR751690	.	.	■■■■■■■■■■■■■■■■■■■■■■■■■■■■□□□□■□□□□□□■■■■	■	■	■	■	■	■	■	■	■	■	■	■	■	■	■	■	■	■	■	■	■	■	■	■	■	■	■	■	■	■	■	■	■	■	■	■	■	■	■	■	■
1;1.1;1.1.1	1;1.1;1.1.1		944		ERR718301	.	.	■■■■■■■■■■■■■■■■■■■■■■■■■□□□□□□□□□□□□□□■■■■	■	■	■	■	■	■	■	■	■	■	■	■	■	■	■	■	■	■	■	■	■	■	■	■	■	■	■	■	■	■	■	■	■	■	■	■	■	■	■	■	■
1;1.1;1.1.1	1;1.1;1.1.1		ND		ERR751769	.	.	■■■■■■■■■■■■■■■■■■□■■■■■■□□□□□□□□□□□□□□■■■■	■	■	■	■	■	■	■	■	■	■	■	■	■	■	■	■	■	■	■	■	■	■	■	■	■	■	■	■	■	■	■	■	■	■	■	■	■	■	□	■	■
1;1.1;1.1.1;1.1.1.1	1;1.1;1.1.1;1.1.1.1		405		ERR234207	.	.	■■■■■■■■■■■■■■■■■■□□□□□□□□□□□□□□□□□□□□□□□■■	■	■	■	■	■	■	■	■	■	■	■	■	■	■	■	■	■	■	■	■	■	■	■	■	■	■	■	■	■	■	■	■	■	■	■	■	■	■	□	□	□
1;1.1;1.1.1;1.1.1.1	1;1.1;1.1.1;1.1.1.1		139		ERR234157	.	.	■■■■■■■■■■■■■■■■■■■■■■■■■□□■□□□□■□■■■■■■■■■	■	■	■	■	■	■	■	■	■	■	■	■	■	■	■	■	■	■	■	■	■	■	■	■	■	■	■	■	■	■	■	■	■	■	■	■	■	■	■	■	■
1;1.1;1.1.1;1.1.1.1	1;1.1;1.1.1;1.1.1.1		139		ERR234238	.	.	■■■■■■■■■■■■■■■■■■■■■■■■■□□■□□□□■□■■■■■■■■■	■	■	■	■	■	■	■	■	■	■	■	■	■	■	■	■	■	■	■	■	■	■	■	■	■	■	■	■	■	■	■	■	■	■	■	■	■	■	■	■	■
1;1.1;1.1.1;1.1.1.1	1;1.1;1.1.1;1.1.1.1		139		ERR718222	.	.	■■■■■■■■■■■■■■■■■■■■■■■■■□□■□□□□■□■■■■■■■■■	■	■	■	■	■	■	■	■	■	■	■	■	■	■	■	■	□	□	□	■	■	■	■	■	■	■	■	■	■	■	■	■	■	■	■	■	■	■	■	■	■
1;1.1;1.1.1;1.1.1.1	1;1.1;1.1.1;1.1.1.1		236		ERR768035	.	.	■■■■■■■■■■■■■■■■■■■■■■■■■■■■□□□□■□■■■■■■■■■	■	■	■	■	■	■	■	■	■	■	■	■	■	■	■	■	■	■	■	■	■	■	■	■	■	■	■	■	■	■	■	■	■	■	■	■	■	■	■	■	■
1;1.1;1.1.1;1.1.1.1	1;1.1;1.1.1;1.1.1.1		618		ERR768013	.	.	■■■■■■■■■■■■□■■■■■■■■■■■■■■■□□□□■□■■■■■■■■■	■	■	■	■	■	■	■	■	■	■	■	■	■	■	■	■	■	■	■	■	■	■	■	■	■	■	■	■	■	■	■	■	□	■	■	■	■	■	■	■	■
1;1.1;1.1.1;1.1.1.1	1;1.1;1.1.1;1.1.1.1		126		ERR751673	.	.	■□□■■■■■■■■■■■■■■■■■■■■■■■■■□□□□■□■■■■■■■■■	■	■	■	■	■	■	■	■	■	■	■	■	□	□	■	■	■	■	■	■	■	■	■	■	■	■	■	■	■	■	■	■	■	■	■	■	■	■	■	■	■
1;1.1;1.1.1	1;1.1;1.1.1;1.1.1.3		349		ERR718408		Thailand	■■■■■■■■■■■■□■■■■■■■■■■■■■■■□□□□■□■■■■■□■■■	■	■	■	■	■	■	■	■	■	■	■	■	■	■	□	□	■	□	■	■	■	■	■	■	■	■	■	■	■	■	■	■	□	■	■	■	■	■	■	■	■
1;1.1;1.1.1	1;1.1;1.1.1;1.1.1.3		ND		ERR2704679	.	China	■■■■■■■■■■■■■■■■■■■■■■■■■■■■□□□□■□■■■■■■□□□	■	■	■	■433	■	■	■	■	■	■	■	■	■	■	■	■	■	■	■	■	■	■	■	■	■	■	■	■	■	■	■	■	■	■	■	■	■	■	■	■	■
1;1.1;1.1.1	1;1.1;1.1.1;1.1.1.3		618		ERR751795	.	.	■■■■■■■■■■■■□■■■■■■■■■■■■■■■□□□□■□■■■■■■■■■	■	■	■	■433	■	■	■	■	■	■	■	■	■	■	■	■	■	■	■	■	■	■	■	■	■	■	■	■	■	■	■	■	□	■	■	■	■	■	■	■	■
1;1.1;1.1.1	1;1.1;1.1.1;1.1.1.3	EAI	236		ERR718315	.	.	■■■■■■■■■■■■■■■■■■■■■■■■■■■■□□□□■□■■■■■■■■■	■	■	■	■	■	■	■	■	■	■	■	■	■	■	■	■	■	■	■	■	■	■	■	■	■	■	■	■	■	■	■	■	■	■	■	■	■	■	■	■	■
1;1.1;1.1.1	1;1.1;1.1.1;1.1.1.3	EAI	236		ERR751870	.	.	■■■■■■■■■■■■■■■■■■■■■■■■■■■■□□□□■□■■■■■■■■■	■	■	■	■433	■	■	■	■	■	■	■	■	■	■	■	■	■	■	■	■	■	■	■	■	■	■	■	■	■	■	■	■	■	■	■	■	□	■	■	■	■
1;1.1;1.1.1	1;1.1;1.1.1;1.1.1.3	EAI	236		ERR718520	.	.	■■■■■■■■■■■■■■■■■■■■■■■■■■■■□□□□■□■■■■■■■■■	■	■	■	■433	■	■	■	■	■	■	■	■	■	■	■	■	□	■	■	■	■	■	■	■	■	■	■	■	■	■	■	■	■	■	■	■	■	■	■	■	■
1;1.1;1.1.1	1;1.1;1.1.1;1.1.1.3		236		ERR768010			■■■■■■■■■■■■■■■■■■■■■■■■■■■■□□□□■□■■■■■■■■■	■	■	■	■	■	■	■	■	■	■	■	■	■	■	□	□	■	■	■	■	■	■	■	■	■	■	■	■	■	■	■	■	■	■	■	■	■	■	■	■	■
1;1.1;1.1.1	1;1.1;1.1.1;1.1.1.3		204		ERR767967			■■■□■■■■■■■■■■■■■■■■■■■■■■■■□□□□■□■■■■■■■■■	■	■	■	■	■	■	■	■	■	■	■	■	■	■	■	■	■	■	■	■	■	□	■	■	■	■	■	■	■	■	■	■	■	■	■	■	■	■	■	■	■
1;1.1;1.1.1	1;1.1;1.1.1;1.1.1.3		48		ERR718318	.	.	■■■■■■■■■■■■■■■■■■■■■■■■■■■■□□□□■□■■■■■□■■■	■	■	■	■	■	■	■	■	■	■	■	■	■	■	□	□	■	■	■	■	■	■	■	■	■	■	■	■	■	■	■	■	■	■	■	■	■	■	■	■	■
1;1.1;1.1.1	1;1.1;1.1.1;1.1.1.3		48		ERR751680	.	.	■■■■■■■■■■■■■■■■■■■■■■■■■■■■□□□□■□■■■■■□■■■	■	■	■	■	■	■	■	■	■	■	■	■	■	■	□	□	■	■	■	■	■	■	■	■	■	■	■	■	■	■	■	■	■	■	■	■	■	■	■	■	■
1;1.1;1.1.1	1;1.1;1.1.1;1.1.1.3		ND		ERR752068	.	.	■■■□■■■■■■■■■■■■■■■■■■■■□□□□□□□□□□■■■■■■■■■	■	■	■	■433	■	■	■	■	■	■	■	■	■	■	■	■	■	■	■	□	□	□	■	■	■	■	■	■	■	■	■	■	■	■	■	■	■	■	■	■	■
1;1.1;1.1.1;4.5	1;1.1;1.1.1;1.1.1.3		ND		ERR718341			□□□□□□□□□□□□□□□□□□□□□□□□□□□□□□□□□□□□□□□□□□□	■	■	■	■433	□	□	□	□	□	□	□	□	□	□	□	□	□	□	□	□	□	□	□	□	□	□	□	□	□	□	□	□	□	□	□	□	□	□	□	□	□
1;1.1;1.1.1	1;1.1;1.1.1;1.1.1.4		48		ERR768021	.	.	■■■■■■■■■■■■■■■■■■■■■■■■■■■■□□□□■□■■■■■□■■■	■	■	■	■	■	■	■	■	■	■	■	■	■	■	■	■	■	■	■	■	■	■	■	■	■	■	■	■	■	■	■	■	■	■	■	■	■	■	■	■	■
1;1.1;1.1.1	1;1.1;1.1.1;1.1.1.4		234		ERR751930	.	Thailand	■■■■■■■■■■■■■■■■■■■■■■■■■■■■□□□□■□■■□■■■■■■	■	■	■	■	■	■	■	■	■	■	■	■	■	■	■	■	■	■	■	■	■	■	■	■	■	■	■	■	■	■	■	■	■	■	■	■	■	■	■	■	■
1;1.1;1.1.1	1;1.1;1.1.1;1.1.1.5		ND		ERR751951	.	.	■■■■■■■□□□□□□□□□□□□□□□□■■■■■□□□□■□■■■■■■■■■	■	■	■	■	■	■	■	■	■	■	■	■	■	■	■	■	■	■	■	■	■	■	■	■	■	■	□	□	□	□	□	□	□	□	□	□	□	□	□	□	□
1;1.1;1.1.1	1;1.1;1.1.1;1.1.1.5		951		ERR775790	.	.	■■■■■■■□□□□■■■■■■■■■■■■■■■■■□□□□■□■■■■■■■■■	■	■	■	■	■	■	■	■	■	■	■	■	■	■	■	■	■	■	■	■	■	■	■	■	■	■	■	□	□	□	□	■	■	■	■	■	■	■	■	■	■
1;1.1;1.1.1	1;1.1;1.1.1;1.1.1.5		ND		ERR718415	.	.	■■■■■■■□□□□■■■■■■■□■■■■■■■■■□□□□■□■■■■■■■■■	■	■	■	■	■	■	■	■	■	■	■	■	■	■	■	■	■	■	■	■	■	■	■	■	■	■	■	□	□	□	□	■	■	■	■	■	■	■	□	■	■
1;1.1;1.1.1	1;1.1;1.1.1;1.1.1.5		ND		ERR752275	.	.	■■■■■■■□□□□■■■■■■■■■■■□■■■■■□□□□■□■■■■■■■■■	■	■	■	■	■	■	■	■	■	■	■	■	■	■	■	■	■	■	■	■	■	■	■	■	■	■	■	□	□	□	□	■	■	■	■	■	■	■	■	■	■
1;1.1;1.1.1	1;1.1;1.1.1;1.1.1.5		ND		ERR751900	.	.	■■■■■■■□□□□■■■■■■■■■■■■■■■■■□□□□■□□■■■■■■■■	■	■	■	■	■	■	■	■	■	■	■	■	■	■	■	■	■	■	■	■	■	■	■	■	■	■	■	□	□	□	□	■	■	■	■	■	■	■	■	■	■
1;1.1;1.1.1	1;1.1;1.1.1;1.1.1.5		ND		ERR751971	.	.	■■■■■■■□□□□■■■■■■■■■■■■■■■■■□□□□■□■■■■■□□□■	■	■	■	■	■	■	■	■	■	■	■	■	■	■	■	□	■	■	■	■	■	■	■	■	■	■	■	□	□	□	□	■	■	■	■	■	■	■	■	■	■
1;1.1;1.1.1	1;1.1;1.1.1;1.1.1.5		ND		ERR752160	.	.	■■■■■■■□□□□■■■■■■■■■■■■■■■■■□□□□■□■■□□□□□□■	■	■	■	■	■	■	■	■	■	■	■	■	■	■	■	■	■	■	■	■	■	■	■	■	■	■	■	□	□	□	□	■	■	■	■	■	■	■	■	■	■
1;1.1;1.1.1	1;1.1;1.1.1;1.1.1.5		493		ERR718547	.	.	■■■■■■■□□□□■■■■■■■■■■■■■■■■■□□□□■□■■■■■□■■■	■	■	■	■	■	■	■	■	■	■	■	■	■	■	■	■	■	■	■	■	■	■	■	■	■	■	■	□	□	□	□	■	■	■	■	■	■	■	■	■	■
1;1.1;1.1.1	1;1.1;1.1.1;1.1.1.5		493		ERR751996			■■■■■■■□□□□■■■■■■■■■■■■■■■■■□□□□■□■■■■■□■■■	■	■	■	■	■	■	■	■	■	■	■	■	■	■	■	■	■	■	■	□	■	■	■	■	■	■	■	□	□	□	□	■	■	■	■	■	■	■	■	■	■
1;1.1;1.1.1	1;1.1;1.1.1;1.1.1.5		493		ERR752289			■■■■■■■□□□□■■■■■■■■■■■■■■■■■□□□□■□■■■■■□■■■	■	■	■	■	■	■	■	■	■	■	■	■	■	■	□	■	■	■	■	■	■	■	■	■	■	■	■	□	□	□	□	■	■	■	■	■	■	■	■	■	■
1;1.1;1.1.1	1;1.1;1.1.1;1.1.1.5		ND		ERR718398	.	.	■□■■■■■□□□□■■■■■■■■■■■■■■■■■□□□□■□■■■■■□■■■	■	■	■	■	■	■	■	■	■	■	■	■	□	■	■	■	■	□	■	■	■	■	■	■	■	■	■	□	□	□	□	■	■	■	■	■	■	■	■	■	■
1;1.1;1.1.1	1;1.1;1.1.1;1.1.1.5		ND		ERR718243	.	.	■■□■■■■□□□□■■■■■■■■■■■■■■■■■□□□□■□■■■■■□■■■	■	■	■	■	■	■	■	■	■	■	■	■	■	□	■	■	■	■	■	■	■	■	■	■	■	■	■	□	□	□	□	■	■	■	■	■	■	■	■	■	■
1;1.1;1.1.1	1;1.1;1.1.1;1.1.1.6		236		ERR751749	.	.	■■■■■■■■■■■■■■■■■■■■■■■■■■■■□□□□■□■■■■■■■■■	■	■	■	■	■	■	■	■	■	■	■	■	■	■	■	■	■	■	■	■	■	■	■	■	■	■	■	■	■	■	■	■	■	■	■	■	■	■	■	■	■
1;1.1;1.1.1	1;1.1;1.1.1;1.1.1.6		236		ERR751998	.	Thailand	■■■■■■■■■■■■■■■■■■■■■■■■■■■■□□□□■□■■■■■■■■■	■	■	■	■	■	■	■	■	■	■	■	■	■	■	■	■	■	■	■	□	■	■	■	■	■	■	■	■	■	■	■	■	■	■	■	■	■	■	■	■	■
1;1.1;1.1.1	1;1.1;1.1.1;1.1.1.7		ND		ERR718229	.	.	■■■□□□□■■■□■■■■■■■■■■■■■■■■■□□□□■□■■■■■■■■■	■	■	■	■	■	■	■	■	■	■	■	■	■	■	■	□	□	□	□	□	□	□	□	□	□	□	■	■	■	■	□	■	■	■	■	■	■	■	■	■	■
1;1.1;1.1.1	1;1.1;1.1.1;1.1.1.7	EAI	ND		ERR718447	.	.	■■■■■■■■□□■■■■■■■■■■■■■■■■■■□□□□■□■■■■■■■■■	■	■	■	■	■	■	■	■	■	■	■	■	■	■	■	■	■	■	■	■	■	■	■	■	■	■	■	■	□	□	■	■	■	■	■	■	■	■	■	■	■
1;1.1;1.1.1	1;1.1;1.1.1;1.1.1.7	EAI	236		ERR718390	.	.	■■■■■■■■■■■■■■■■■■■■■■■■■■■■□□□□■□■■■■■■■■■	■	■	■	■	■	■	■	■	■	■	■	■	■	■	■	■	■	■	■	■	■	■	■	■	■	■	■	■	■	■	■	■	■	■	■	■	■	■	■	■	■
1;1.1;1.1.1	1;1.1;1.1.1;1.1.1.7	EAI	236		ERR718197	.	.	■■■■■■■■■■■■■■■■■■■■■■■■■■■■□□□□■□■■■■■■■■■	■	■	■	■	■	■	■	■	■	■	■	■	■	■	■	■	■	■	■	■	■	■	■	■	■	■	■	■	■	■	■	■	■	■	■	■	■	■	■	■	■
1;1.1;1.1.1	1;1.1;1.1.1;1.1.1.7	EAI	ND		ERR752102	.	.	■■■■■■■■■■■■■■■■■□□■■■■■■■■■□□□□■□■■■■■■■■■	■	■	■	■	■	■	■	■	■	■	■	■	■	■	■	■	■	■	■	■	■	■	■	■	■	■	■	■	■	■	■	■	■	■	■	■	■	□	□	■	■
1;1.1;1.1.1	1;1.1;1.1.1;1.1.1.7	EAI	ND		ERR718418	.	.	■■■■■■■■■■■■■■■■■■■■□□■■■■■■□□□□■□■■■■■■■■■	■	■	■	■	■	■	■	■	■	■	■	■	■	■	■	■	■	■	■	■	■	■	■	■	■	■	■	■	■	■	■	■	■	■	■	■	■	■	■	■	□
1;1.1;1.1.1	1;1.1;1.1.1;1.1.1.7	EAI	236		ERR751880	.	.	■■■■■■■■■■■■■■■■■■■■■■■■■■■■□□□□■□■■■■■■■■■	■	■	■	■	■	■	■	■	■	■	■	■	■	■	■	■	■	■	■	■	■	■	■	■	■	■	■	■	■	■	■	■	■	■	■	■	■	■	■	■	■
1;1.1;1.1.1	1;1.1;1.1.1;1.1.1.7	EAI	236		ERR752003	.	.	■■■■■■■■■■■■■■■■■■■■■■■■■■■■□□□□■□■■■■■■■■■	■	■	■	■	■	■	■	■	■	■	■	■	■	■	■	■	□	□	■	■	■	■	■	■	■	■	■	■	■	■	■	■	■	■	■	■	■	■	■	■	■
1;1.1;1.1.1	1;1.1;1.1.1;1.1.1.7	EAI	937		ERR752133	.	.	■■■■■■■■■■■■■■■■■■■■■■■■■■■□□□□□■□■■■■■■■■■	■	■	■	■	■	■	■	■	■	■	■	■	■	■	■	■	■	■	■	■	■	■	■	■	■	■	■	■	■	■	■	■	■	■	■	■	■	■	■	■	■
1;1.1;1.1.1	1;1.1;1.1.1;1.1.1.7	EAI	138		ERR752161	.	.	■■■■■■■■■■■■■■■■■■■■■■■■■■■■□□□□■□■■■■■□□□□	■	■	■	■	■	■	■	■	■	■	■	■	■	■	■	■	■	■	■	■	■	■	■	■	■	■	■	■	■	■	■	■	■	■	■	■	■	■	■	■	■
1;1.1;1.1.1	1;1.1;1.1.1;1.1.1.7	EAI	ND		ERR751909	.	.	■■■■■■■■■■■■■■■■■■■■□■■■■■■■□□□□■□■■■■■□□□□	■	■	■	■	■	■	■	■	■	■	■	■	■	■	■	■	■	■	■	■	■	■	■	■	■	■	■	■	■	■	■	■	■	■	■	■	■	■	■	■	□
1;1.1;1.1.1	1;1.1;1.1.1;1.1.1.7	EAI	1274		ERR751707	.	.	■■■■■■■■■■■■■■■■■■■■■■■□□□□□□□□□□□□□□□□■■■■	■	■	■	■	■	■	■	■	■	■	■	■	■	■	■	■	■	■	■	■	■	■	■	■	■	■	■	■	■	■	■	■	■	■	■	■	■	■	■	■	■
1;1.1;1.1.1	1;1.1;1.1.1;1.1.1.7	EAI	1274		ERR751982	.	.	■■■■■■■■■■■■■■■■■■■■■■■□□□□□□□□□□□□□□□□■■■■	■	■	■	■	■	■	■	■	■	■	■	■	■	■	■	□	□	□	□	□	■	■	■	■	■	■	■	■	■	■	■	■	■	■	■	■	■	■	■	■	■
1;1.1;1.1.1	1;1.1;1.1.1;1.1.1.7	EAI	1274		ERR718445	.	.	■■■■■■■■■■■■■■■■■■■■■■■□□□□□□□□□□□□□□□□■■■■	■	■	■	■	■	■	■	■	■	■	■	■	■	■	■	□	□	□	□	□	■	■	■	■	■	■	■	■	■	■	■	■	■	■	■	■	■	■	■	■	■
1;1.1;1.1.1	1;1.1;1.1.1;1.1.1.7	EAI	786		ERR718371			■■■■■■■■■■■■■■■■■■■■■■■□□□□□□□□□□□□□□□□□□□□	■	■	■	■	■	■	■	■	■	■	■	■	■	■	■	■	■	■	■	■	■	■	■	■	■	■	■	■	■	■	■	■	■	■	■	■	■	■	■	■	■
1;1.1;1.1.1	1;1.1;1.1.1;1.1.1.8	EAI	256		ERR718201	.	.	■■■■■■■■■■■■■■■■■■■■■■■■■■■■□□□□■□■■■■□■■■■	■	■	■	■	■	■	■	■	■	■	■	■	■	■	■	■	■	□	□	■	■	■	■	■	■	■	■	■	■	■	■	■	■	■	■	■	■	■	■	■	■
1;1.1;1.1.1	1;1.1;1.1.1;1.1.1.8	EAI	256		ERR767979	.	.	■■■■■■■■■■■■■■■■■■■■■■■■■■■■□□□□■□■■■■□■■■■	■	■	■	■	■	■	■	■	■	■	■	■	■	■	■	■	■	■	■	■	■	■	■	■	■	■	■	■	■	■	■	■	■	■	■	■	■	■	■	■	■
1;1.1;1.1.1	1;1.1;1.1.1;1.1.1.8	EAI	256		ERR752138	.	.	■■■■■■■■■■■■■■■■■■■■■■■■■■■■□□□□■□■■■■□■■■■	■	■	■	■	■	■	■	■	■	■	■	■	■	■	■	■	■	■	■	■	■	■	■	■	■	■	■	■	■	■	■	■	■	■	■	■	■	■	■	■	■
1;1.1;1.1.1	1;1.1;1.1.1;1.1.1.8	EAI	ND		ERR718346	.	.	■■■□■■■■■■■■■■■■■■■■■■■■■■■■□□□□■□■■■■□■■■■	■	■	■	■	■	■	■	■	■	■	■	■	■	■	■	■	■	■	■	■	□	□	■	■	■	■	■	■	■	■	■	■	■	■	■	■	■	■	■	■	■
1;1.1;1.1.1	1;1.1;1.1.1;1.1.1.8	EAI	ND		ERR718366	.	.	■■■■■■■■■■■■■■■□□□■■■■■■■■■■□□□□■□■■■■□■■■■	■	■	■	■	■	■	■	■	■	■	■	■	■	■	■	■	■	■	■	■	■	■	■	■	■	■	■	■	■	■	■	■	■	■	■	□	□	□	□	■	■
1;1.1;1.1.1	1;1.1;1.1.1;1.1.1.8	EAI	256		ERR718331	.	.	■■■■■■■■■■■■■■■■■■■■■■■■■■■■□□□□■□■■■■□■■■■	■	■	■	■	■	■	■	■	■	■	■	■	■	■	■	■	■	■	■	■	■	■	■	■	■	■	■	■	■	■	■	■	■	■	■	■	■	■	■	■	■
1;1.1;1.1.1	1;1.1;1.1.1;1.1.1.8	EAI	256		ERR775778	.	.	■■■■■■■■■■■■■■■■■■■■■■■■■■■■□□□□■□■■■■□■■■■	■	■	■	■	■	■	■	■	■	■	■	■	■	■	■	■	■	■	■	■	■	■	■	■	■	■	■	■	■	■	■	■	■	■	■	■	■	■	■	■	■
1;1.1;1.1.1	1;1.1;1.1.1;1.1.1.8	EAI	256		ERR751878	.	.	■■■■■■■■■■■■■■■■■■■■■■■■■■■■□□□□■□■■■■□■■■■	■	■	■	■	■	■	■	■	■	■	■	■	■	■	■	■	■	■	■	■	■	■	■	■	■	■	■	■	■	■	■	■	■	■	■	■	■	■	■	■	■
1;1.1;1.1.1	1;1.1;1.1.1;1.1.1.8	EAI	ND		ERR718410	.	.	■■■■□■■■■■■■■■■■■■■■■■■■■■■■□□□□■□■■■■□■■■■	■	■	■	■	■	■	■	■	■	■	■	■	■	■	■	■	■	■	■	■	■	■	□	■	■	■	■	■	■	■	■	■	■	■	■	■	■	■	■	■	■
1;1.1;1.1.1	1;1.1;1.1.1;1.1.1.8	EAI	ND		ERR751916	.	.	■□■■■■■■■■■■■■■■■■■■■■■■■■■■□□□□■□■■■■□■■■■	■	■	■	■	■	■	■	■	■	■	■	■	□	■	■	■	■	■	■	■	■	■	■	■	■	■	■	■	■	■	■	■	■	■	■	■	■	■	■	■	■
1;1.1;1.1.1	1;1.1;1.1.1;1.1.1.8	EAI	ND		ERR718522	.	.	■■■■■■■■■■■■■■■■■■■■■■■■■■■■□□□□■□■■■■□■■□□	■	■	■	■	■	■	■	■	■	■	■	■	■	■	■	■	■	■	■	■	■	■	■	■	■	■	■	■	■	■	■	■	■	■	■	■	■	■	■	■	■
1;1.1;1.1.1	1;1.1;1.1.1;1.1.1.8	EAI	ND		ERR752256	.	.	■■■■■■■■■■■■■■■■■■■■□□□□■■■■□□□□■□■■■■□■■■■	■	■	■	■	■	■	■	■	■	■	■	■	■	■	■	■	■	■	■	■	■	■	■	■	■	■	■	■	■	■	■	■	■	■	■	■	■	■	■	■	□
1;1.1;1.1.1	1;1.1;1.1.1;1.1.1.8	EAI	ND		ERR751681	.	.	■■■■■■■■■■■■■■■■■■■■■■■■■■■■□□□□■□■■■□□□□■■	■	■	■	■	■	■	■	■	■	■	■	■	■	■	■	■	■	■	■	■	■	■	■	■	■	■	■	■	■	■	■	■	■	■	■	■	■	■	■	■	■
1;1.1;1.1.1	1;1.1;1.1.1;1.1.1.8	EAI	ND		ERR752006	.	.	■■■■■■■■■■■■■■■■■■■■■■■■■■■■□□□□■□■■■■□■■□■	■	■	■	■	■	■	■	■	■	■	■	■	■	■	■	■	■	■	■	■	■	■	■	■	■	■	■	■	■	■	■	■	■	■	■	■	■	■	■	■	■
1;1.1;1.1.1	1;1.1;1.1.1;1.1.1.8	EAI	947		ERR718553	.	.	■■■■■■■■■■■■■■■■■■■■■■■■■■■■□□□□■□■■■■□□■■■	■	■	■	■	■	■	■	■	■	■	■	■	■	■	■	■	■	■	■	■	■	■	■	■	■	■	■	■	■	■	■	■	■	■	■	■	■	■	■	■	■
1;1.1;1.1.1	1;1.1;1.1.1;1.1.1.9		947		ERR718555	.	.	■■■■■■■■■■■■■■■■■■■■■■■■■■■■□□□□■□■■■■□□■■■	■	■	■	■	■	■	■	■	■	■	□	■	■	■	■	■	■	■	■	■	■	■	■	■	■	■	■	■	■	■	■	■	■	■	■	■	■	■	■	■	■
1;1.1;1.1.1	1;1.1;1.1.1;1.1.1.9		947		ERR768039	.	.	■■■■■■■■■■■■■■■■■■■■■■■■■■■■□□□□■□■■■■□□■■■	■	■	■	■	■	■	■	■	■	■	■	■	■	■	■	■	■	■	■	■	■	■	■	■	■	■	■	■	■	■	■	■	■	■	■	■	■	■	■	■	■
1;1.1;1.1.1	1;1.1;1.1.1;1.1.1.9		48		ERR718381	.	.	■■■■■■■■■■■■■■■■■■■■■■■■■■■■□□□□■□■■■■■□■■■	■	■	■	■	■	■	■	■	■	■	■	■	■	■	■	■	■	■	■	■	■	■	■	■	■	■	■	■	■	■	■	■	■	■	■	■	■	■	■	■	■
1;1.1;1.1.1	1;1.1;1.1.1;1.1.1.9		1801		ERR718209	.	.	■■■■■■■■■■■■■■■■■■■■■■■■■■■■□□□□■□■■■■■□■■□	■	■	■	■	■	■	■	■	■	■	■	■	■	■	■	■	■	■	■	■	■	■	■	■	■	■	■	■	■	■	■	■	■	■	■	■	■	■	■	■	■
1;1.1;1.1.1	1;1.1;1.1.1;1.1.1.9		529		ERR718402			■■□■■■■■■■■■■■■■■■■■■■■■■■■■□□□□■□■■■■■□■■■	■	■	■	■	■	■	■	■	■	■	■	■	■	□	■	■	■	■	■	■	■	■	■	■	■	■	■	■	■	■	■	■	■	■	■	■	■	■	■	■	■
1;1.1;1.1.1	1;1.1;1.1.1;1.1.1.9		1316		ERR718233	.	.	■■■□□■■■■■■■■■■■■■■■■■■■■■■■□□□□■□■■■■■□■■■	■	■	■	■	■	■	■	■	■	■	■	■	■	■	■	■	■	■	■	■	□	□	□	■	■	■	■	■	■	■	■	■	■	■	■	■	■	■	■	■	■
1;1.1;1.1.1	1;1.1;1.1.1;1.1.1.9		735		ERR718356			■■■■■■■■■■■■■■■■■□■■■■■■■■■■□□□□■□■■■■■□■■■	■	■	■	■	■	■	■	■	■	■	■	■	■	■	■	■	■	■	■	■	■	■	■	■	■	■	■	■	■	■	■	■	■	■	■	■	■	□	■	■	■
1;1.1;1.1.1	1;1.1;1.1.1;1.1.1.9		ND		ERR751965	.	.	■■□■■■■■■■■■■■□□□□□■■■■■■■■■□□□□■□■■■■■□■■■	■	■	■	■	■	■	■	■	■	■	■	■	■	□	■	■	■	□	□	□	■	■	■	■	■	■	■	□	■	■	■	■	■	■	□	□	□	□	□	■	■
1;1.1;1.1.1	1;1.1;1.1.1;1.1.1.9		ND		ERR234155	.	.	■■■■□■■□□□■■■■■■■■■□□□□□□□□□□□□□□□■■■■■□■■■	■	■	■	■	■	■	■	■	■	■	■	■	■	■	■	■	■	■	■	■	■	■	□	■	■	■	■	□	□	□	■	■	■	■	■	■	■	■	■	□	□
1;1.1	1;1.1;1.1.2;1.1.2.1		939	sel1	ERR718235	.	.	■■■■■■■□■■■■■■■■■■■■■■■■■■■■□□□□■□■■■■■■■■■	■	■	■	■	■	■	■	■	■	■	■	■	■	■	■	■	■	■	■	■	■	■	■	■	■	■	■	□	■	■	■	■	■	■	■	■	■	■	■	■	■
1;1.1	1;1.1;1.1.2;1.1.2.1		ND		ERR775800	.	.	■■■■■■■□■■■■■■■■■■■■■■■■■■■■□□□□■□■■■■■■■□■	■	■	■	■	■	■	■	■	■	■	■	■	■	■	■	■	■	■	■	■	■	■	■	■	■	■	■	□	■	■	■	■	■	■	■	■	■	■	■	■	■
1;1.1	1;1.1;1.1.2;1.1.2.1		ND		ERR775792			■■■■■■■□■■■■■■■■■■■■■■■■■■■■□□□□■□■■■□□■■■■	■	■	■	■	■	■	■	■	■	■	■	■	■	■	■	■	■	■	■	■	■	■	■	■	■	■	■	□	■	■	■	■	■	■	■	■	■	■	■	■	■
1;1.1	1;1.1;1.1.2;1.1.2.1		939		ERR751956	.	.	■■■■■■■□■■■■■■■■■■■■■■■■■■■■□□□□■□■■■■■■■■■	■	■	■	■	■	■	■	■	■	■	■	■	■	■	■	■	■	■	■	■	■	■	■	■	■	■	■	□	■	■	■	■	■	■	■	■	■	■	■	■	■
1;1.1	1;1.1;1.1.2;1.1.2.1		ND		ERR751929			■■■■■■■□■■■■■■■■■■■■■■■■■■■■□□□□□□■■■■■■■■■	■	■	■	■	■	■	■	■	■	■	■	■	■	■	■	■	■	■	■	■	■	■	■	■	■	■	■	□	■	■	■	■	■	■	■	■	■	■	■	■	■
1;1.1	1;1.1;1.1.2;1.1.2.1		ND		ERR718556			■■■■■■■□■■■■■■■■■■■■■■■■■■■■□□□□□□■■□□■■■■■	■	■	■	■	■	■	■	■	■	■	■	■	■	■	■	■	■	■	■	■	■	■	■	■	■	■	■	□	■	■	■	■	■	■	■	■	■	■	■	■	■
1;1.1;1.1.2	1;1.1;1.1.2;1.1.2.2	EAI3_IND	1680		ERR718436			■□□■■■■□■■■■■■■■■■■■■■■■■■■■□□□□■□■■□□□■■■■	■	■	■	■	■	■	■	■	■	■	■	■	□	□	■	■	■	■	■	■	■	■	■	■	■	■	■	□	■	■	■	■	■	■	■	■	■	■	■	■	■
1;1.1;1.1.2	1;1.1;1.1.2;1.1.2.2	EAI3_IND	126		ERR234185			■□□■■■■■■■■■■■■■■■■■■■■■■■■■□□□□■□■■■■■■■■■	■	■	■	■	■	■	■	■	■	■	■	■	□	□	■	■	■	■	■	■	■	■	■	■	■	■	■	■	■	■	■	■	■	■	■	■	■	■	■	■	■
1;1.1;1.1.2	1;1.1;1.1.2;1.1.2.2	EAI3_IND	11		ERR046832	.	.	■□□■■■■■■■■■■■■■■■■■■■■■■■■■□□□□■□■■□□□■■■■	■	■	■	■	■	■	■	■	■	■	■	■	□	□	■	■	■	■	■	■	■	■	■	■	■	■	■	■	■	■	■	■	■	■	■	■	■	■	■	■	■
1;1.1;1.1.2	1;1.1;1.1.2;1.1.2.2	EAI3_IND	11		ERR234169	.	.	■□□■■■■■■■■■■■■■■■■■■■■■■■■■□□□□■□■■□□□■■■■	■	■	■	■	■	■	■	■	■	■	■	■	□	□	■	■	■	■	■	■	■	■	■	■	■	■	■	■	■	■	■	■	■	■	■	■	■	■	■	■	■
1;1.1;1.1.2	1;1.1;1.1.2;1.1.2.2	EAI3_IND	11		ERR752154	.	.	■□□■■■■■■■■■■■■■■■■■■■■■■■■■□□□□■□■■□□□■■■■	■	■	■	■	■	■	■	■	■	■	■	■	□	□	■	■	■	■	■	■	■	■	■	■	■	■	■	■	■	■	■	■	■	■	■	■	■	■	■	■	■
1;1.1;1.1.2	1;1.1;1.1.2;1.1.2.2	EAI3_IND	ND		ERR234237			■□□□□■■■■■■■■■■■■■■■■■■■■■■■□□□□■□■■□□□■■□■	■	■	■	■	■	■	■	■	■	■	■	■	□	□	■	■	■	■	■	■	□	□	□	■	■	■	■	■	■	■	■	■	■	■	■	■	■	■	■	■	■
1;1.1;1.1.2	1;1.1;1.1.2;1.1.2.2	EAI3_IND	1467		ERR037473	.	Malawi	■□□■■■■■■■■■■■■■■■■■■■■■■■■■□□□□■□□□■■■■■■■	■	■	■	■	■	■	■	■	■	■	■	■	□	□	■	■	■	■	■	■	■	■	■	■	■	■	■	■	■	■	■	■	■	■	■	■	■	■	■	■	■
1;1.1;1.1.2	1;1.1;1.1.2;1.1.2.2	EAI3_IND	340		ERR234205			■□□■■■■□□□■■■■■■■■■■■■■■■■■■□□□□■□■■■■■■■■■	■	■	■	■	■	■	■	■	■	■	■	■	□	□	■	■	■	■	■	■	■	■	■	■	■	■	■	□	□	□	■	■	■	■	■	■	■	■	■	■	■
1;1.1;1.1.2	1;1.1;1.1.2;1.1.2.2	EAI3_IND	ND		SRR3103071			■□□■■■■□□□□□□□□□■■■■■■■■■■■■□□□□■□■■□□□■■■■	■	■	■	■	■	■	■	■	■	■	■	■	□	□	■	■	■	■	■	■	■	■	■	■	■	□	□	□	□	□	□	□	□	□	□	□	■	■	■	■	■
1;1.1;1.1.2	1;1.1;1.1.2;1.1.2.2	EAI3_IND	355		ERR2704680		USA	■□□■■■■■■■■■■■■■■■■■■■■■■■■■□□□□■□■■□□□□■■■	■	■	■	■	■	■	■	■	■	■	■	■	□	□	■	■	■	■	■	■	■	■	■	■	■	■	■	■	■	■	■	■	■	■	■	■	■	■	■	■	■
1;1.1;1.1.2	1;1.1;1.1.2;1.1.2.2	EAI3_IND	355		ERR751779			■□□■■■■■■■■■■■■■■■■■■■■■■■■■□□□□■□■■□□□□■■■	■	■	■	■	■	■	■	■	■	■	■	■	□	□	■	■	■	■	■	□	■	■	■	■	■	■	■	■	■	■	■	■	■	■	■	■	■	■	■	■	■
1;1.1;1.1.2	1;1.1;1.1.2;1.1.2.2	EAI3_IND	1983		ERR751737	.	.	■□□■■■■□□□□□□□□□□□□■■■■■■■■■□□□□■□■■□□□□■■■	■	■	■	■	■	■	■	■	■	■	■	■	□	□	■	■	■	■	■	■	■	■	■	■	■	■	□	□	□	□	□	□	□	□	□	□	□	□	□	■	■
1;1.1;1.1.2	1;1.1;1.1.2;1.1.2.2	EAI3_IND	8		ERR234165	.	.	■□□□□□□□□□□□□■■■■■■■■■■■■■■■□□□□■□■■■■■■■■■	■	■	■	■	■	■	■	■	■	■	■	■	□	□	■	■	■	□	□	□	□	□	□	□	□	□	□	□	□	□	□	□	□	■	■	■	■	■	■	□	■
1;1.1;1.1.3	1;1.1;1.1.3	EAI9_MOZ	129		ERR245734	.	Malawi	■■■□□□□□□■■■■■■■■■■■■■□□■■■■□□□□■□■■■■■■■■■	■	■	■	■	■	■	■	■	■	■	■	■	■	■	■	■	□	□	□	□	■	□	□	□	□	□	□	□	□	■	■	■	■	■	■	■	■	■	■	■	■
1;1.1;1.1.3	1;1.1;1.1.3	EAI9_MOZ	129		ERR245703	.	Malawi	■■■□□□□□□■■■■■■■■■■■■■□□■■■■□□□□■□■■■■■■■■■	■	■	■	■	■	■	■	■	■	■	■	■	■	■	■	■	□	□	□	□	■	□	□	□	□	□	□	□	□	■	■	■	■	■	■	■	■	■	■	■	■
1;1.1;1.1.3	1;1.1;1.1.3	EAI9_MOZ	129	sel1	ERR036222	.	Malawi	■■■□□□□□□■■■■■■■■■■■■■□□■■■■□□□□■□■■■■■■■■■	■	■	■	■	■	■	■	■	■	■	■	■	■	■	■	■	□	□	□	□	■	□	□	□	□	□	□	□	□	■	■	■	■	■	■	■	■	■	■	■	■
1;1.1;1.1.3	1;1.1;1.1.3	EAI9_MOZ	129		ERR036201	.	Malawi	■■■□□□□□□■■■■■■■■■■■■■□□■■■■□□□□■□■■■■■■■■■	■	■	■	■	■	■	■	■	■	■	■	■	■	■	■	■	□	□	□	□	■	□	□	□	□	□	□	□	□	■	■	■	■	■	■	■	■	■	■	■	■
1;1.1;1.1.3	1;1.1;1.1.3	EAI9_MOZ	129		ERR036217	.	Malawi	■■■□□□□□□■■■■■■■■■■■■■□□■■■■□□□□■□■■■■■■■■■	■	■	■	■	■	■	■	■	■	■	■	■	■	■	■	■	□	□	□	□	■	□	□	□	□	□	□	□	□	■	■	■	■	■	■	■	■	■	■	■	■
1;1.1;1.1.3	1;1.1;1.1.3	EAI9_MOZ	1473		ERR036230	.	Malawi	■■■□□□□□□■■■■■■■■■■■■■□□■■□□□□□□■□■■■■■■■■■	■	■	■	■	■	■	■	■	■	■	■	■	■	■	■	■	□	□	□	□	■	□	□	□	□	□	□	□	□	■	■	■	■	■	■	■	■	■	■	■	■
1;1.1;1.1.3	1;1.1;1.1.3;1.1.3.1	EAI	1391		ERR752166	.	.	■■■■■■■■■■■■■■■■■■■■■□□□□□□□□□□□□□■■□■■■■■■	■	■	■	■	■	■	■	■	■	■	■	■	■	■	■	□	□	■	■	■	■	■	■	■	■	■	■	■	■	■	■	■	■	■	■	■	■	■	■	■	■
1;1.1;1.1.3	1;1.1;1.1.3;1.1.3.1	EAI	1390		ERR751757			■■■■■■■■■■■■■■■■■■■■■■□□■■■■□□□□■□■■□■■■■■■	■	■	■	■	■	■	■	■	■	■	■	■	■	■	■	□	□	■	■	■	■	■	■	■	■	■	■	■	■	■	■	■	■	■	■	■	■	■	■	■	■
1;1.1;1.1.3	1;1.1;1.1.3;1.1.3.1	EAI	3768		ERR752005	.	.	■■■■■■■■■■■■■■■■■■■■■■□□□■■■□□□□■□■■□■■■■■■	■	■	■	■	■	■	■	■	■	■	■	■	■	■	■	□	□	■	■	■	■	■	■	■	■	■	■	■	■	■	■	■	■	■	■	■	■	■	■	■	■
1;1.1;1.1.3	1;1.1;1.1.3;1.1.3.1	EAI	292		ERR234197	.	.	■■■■■■■■■■■■■■■■■■■■■■□■■■■■□□□□■□■■□■■■■■■	■	■	■	■	■	■	■	■	■	■	■	■	■	■	■	□	□	■	■	■	■	■	■	■	■	■	■	■	■	■	■	■	■	■	■	■	■	■	■	■	■
1;1.1;1.1.3	1;1.1;1.1.3;1.1.3.1	EAI	292		ERR718382			■■■■■■■■■■■■■■■■■■■■■■□■■■■■□□□□■□■■□■■■■■■	■	■	■	■	■	■	■	■	■	■	■	■	■	■	■	□	□	■	□	□	■	■	■	■	■	■	■	■	■	■	■	■	■	■	■	■	■	■	■	■	■
1;1.1;1.1.3	1;1.1;1.1.3;1.1.3.1	EAI	ND		ERR718544			■■■■■■■■■■□■■■■■■■■■■■□■■■■■□□□□■□■■□■■■■■■	■	■	■	■	■	■	■	■	■	■	■	■	■	■	■	□	□	■	■	■	■	■	■	■	■	■	■	■	■	■	□	■	■	■	■	■	■	■	■	■	■
1;1.1;1.1.3	1;1.1;1.1.3;1.1.3.1	EAI	ND		ERR718388	.	.	■■■■■■■■■■■■■■■■■■■■■■□■□□□■□□□□□□■■□■■■■■■	■	■	■	■	■	■	■	■	■	■	■	■	■	■	■	□	□	■	■	■	■	■	■	■	■	■	■	■	■	■	■	■	■	■	■	■	■	■	■	■	■
1;1.1;1.1.3	1;1.1;1.1.3;1.1.3.2		ND		ERR752022			■■■■■■■■■■■■■■■■■■■■□■□■■■■■□□□□■□■■■■■■■■■	■	■	■	■	■	■	■	■	■	■	■	■	■	■	■	■	■	■	■	■	■	■	■	■	■	■	■	■	■	■	■	■	■	■	■	■	■	■	■	■	□
1;1.1;1.1.3	1;1.1;1.1.3;1.1.3.2		ND		ERR751849			■■■■■■■■■■■■■■■■■■■■□■□■■■■■□□□□■□■■■■■■■■■	■	■	■	■	■	■	■	■	■	■	■	■	■	■	■	■	■	■	■	■	■	■	■	■	■	■	■	■	■	■	■	■	■	■	■	■	■	■	■	■	□
1;1.1;1.1.3	1;1.1;1.1.3;1.1.3.2		3484		ERR751669			■■■□■■■■■■■■■■■■■■■■■■□■■■■■□□□□■□■■■■■■■■■	■	■	■	■	■	■	■	■	■	■	■	■	■	■	■	■	■	■	■	■	□	□	■	■	■	■	■	■	■	■	■	■	■	■	■	■	■	■	■	■	■
1;1.1;1.1.3	1;1.1;1.1.3;1.1.3.2		591		ERR718343	.	.	■■■■■■■■■■■■■■■■■■■■■■□■■■■■□□□□■□■■■■■■■■■	■	■	■	■	■	■	■	■	■	■	■	■	■	■	■	■	■	■	■	■	■	■	■	■	■	■	■	■	■	■	■	■	■	■	■	■	■	■	■	■	■
1;1.1;1.1.3	1;1.1;1.1.3;1.1.3.3	EAI6-BGD1	591		ERR752163	.	.	■■■■■■■■■■■■■■■■■■■■■■□■■■■■□□□□■□■■■■■■■■■	■	■	■	■	■	■	■	■	■	■	■	■	■	■	■	■	■	■	■	■	■	■	■	■	■	■	■	■	■	■	■	■	■	■	■	■	■	■	■	■	■
1;1.1;1.1.3	1;1.1;1.1.3;1.1.3.3	EAI6-BGD1	591		ERR751961			■■■■■■■■■■■■■■■■■■■■■■□■■■■■□□□□■□■■■■■■■■■	■	■	■	■	■	■	■	■	■	■	■	■	■	■	■	■	■	■	■	■	■	■	■	■	■	■	■	■	■	■	■	■	■	■	■	■	■	■	■	■	■
1;1.1;1.1.3	1;1.1;1.1.3;1.1.3.3	EAI6-BGD1	ND		ERR718404			■■■■■■■■■■■■□□□□□■■■■■□■■■■■□□□□■□■■■■■■■■■	■	■	■	■	■	■	■	■	■	■	■	■	■	■	■	■	■	■	■	■	■	■	■	■	■	■	■	■	■	■	■	■	□	□	□	□	□	■	■	■	■
1;1.2.1	1;1.2.1	EAI	897		ERR234262	.	.	■■□■■■■■□□□□□□□□■■■□□■■■■■■■□□□□■□■■■■■■■■■	■	■	■	■	■	■	■	■	■	■	■	■	■	□	■	■	■	■	■	□	■	■	■	■	■	■	■	■	□	□	□	□	□	□	□	□	■	■	■	□	□
1;1.2.1	1;1.2.1	EAI	19		ERR234264	.	.	■■□■■■■■■■■■■■■■■■■□□■■■■■■■□□□□■□■■■■■■■■■	■	■	■	■	■	■	■	■	■	■	■	■	■	□	■	■	■	■	■	□	■	■	■	■	■	■	■	■	■	■	■	■	■	■	■	■	■	■	■	□	□
1;1.2.1	1;1.2.1;1.2.1.1		19	sel1	ERR751771	.	.	■■□■■■■■■■■■■■■■■■■□□■■■■■■■□□□□■□■■■■■■■■■	■	■	■	■	■	■	■	■	■	■	■	■	■	□	■	■	■	■	■	□	■	■	■	■	■	■	■	■	■	■	■	■	■	■	■	■	■	■	■	□	□
1;1.2.1	1;1.2.1;1.2.1.1		19		ERR2704704	.	USA	■■□■■■■■■■■■■■■■■■■□□■■■■■■■□□□□■□■■■■■■■■■	■	■	■	■	■	■	■	■	■	■	■	■	■	□	■	■	■	■	■	□	■	■	■	■	■	■	■	■	■	■	■	■	■	■	■	■	■	■	■	□	□
1;1.2.1	1;1.2.1;1.2.1.1		19		ERR718471	.	.	■■□■■■■■■■■■■■■■■■■□□■■■■■■■□□□□■□■■■■■■■■■	■	■	■	■	■	■	■	■	■	■	■	■	■	□	■	■	■	■	■	□	■	■	■	■	■	■	■	■	■	■	■	■	■	■	■	■	■	■	■	□	□
1;1.2.1	1;1.2.1;1.2.1.1		19		ERR752101			■■□■■■■■■■■■■■■■■■■□□■■■■■■■□□□□■□■■■■■■■■■	■	■	■	■	■	■	■	■	■	■	■	■	■	□	■	■	■	■	■	□	■	■	■	■	■	■	■	■	■	■	■	■	■	■	■	■	■	■	■	□	□
1;1.2.1	1;1.2.1;1.2.1.1		483		ERR718394			■■□■■■■■■■■■■■■■■■■□□■■■■■■■□□□□■□■■■■■□□□■	■	■	■	■	■	■	■	■	■	■	■	■	■	□	■	■	■	■	■	□	■	■	■	■	■	■	■	■	■	■	■	■	■	■	■	■	■	■	■	□	□
1;1.2.1	1;1.2.1;1.2.1.2	EAI2_NON	ND		ERR751722			■■□■■■■□□□□□□□□□□□□□□□□□□■■■□□□□■□■■■■■□□■■	■	■	■	■	■	■	■	■	■	■	■	■	■	□	■	■	■	■	■	□	■	■	■	■	■	■	□	□	□	□	□	□	□	□	□	□	□	□	□	□	□
1;1.2.1	1;1.2.1;1.2.1.2	EAI2_NON	ND		ERR751990	.	.	■■□■■■■□□□□□□□□□□□□□□□□□□■■■□□□□■□■■■■■□□■■	■	■	■	■	■	■	■	■	■	■	■	■	■	□	■	■	■	■	■	□	■	■	■	■	■	■	□	□	□	□	□	□	□	□	□	□	□	□	□	□	□
1;1.2.1	1;1.2.1;1.2.1.2	EAI2_NON	89		ERR751874	.	.	■■□■■■■□□□□□□□□□□□□□□□□□□■■■□□□□■□■■■■■■■■■	■	■	■	■	■	■	■	■	■	■	■	■	■	□	■	■	■	■	■	□	■	■	■	■	■	■	□	□	□	□	□	□	□	□	□	□	□	□	□	□	□
1;1.2.1	1;1.2.1;1.2.1.2	EAI2_NON	89		ERR751657	.	.	■■□■■■■□□□□□□□□□□□□□□□□□□■■■□□□□■□■■■■■■■■■	■	■	■	■	■	■	■	■	■	■	■	■	■	□	■	■	■	■	■	□	■	■	■	■	■	■	□	□	□	□	□	□	□	□	□	□	□	□	□	□	□
1;1.2.1	1;1.2.1;1.2.1.2	EAI2_NON	89		ERR768003	.	.	■■□■■■■□□□□□□□□□□□□□□□□□□■■■□□□□■□■■■■■■■■■	■	■	■	■	■	■	■	■	■	■	■	■	■	□	■	■	■	■	■	□	■	■	■	■	■	■	□	□	□	□	□	□	□	□	□	□	□	□	□	□	□
1;1.2.1	1;1.2.1;1.2.1.2	EAI2_NON	89		ERR234214	.	.	■■□■■■■□□□□□□□□□□□□□□□□□□■■■□□□□■□■■■■■■■■■	■	■	■	■	■	■	■	■	■	■	■	■	■	□	■	■	■	■	■	□	■	■	■	■	■	■	□	□	□	□	□	□	□	□	□	□	□	□	□	□	□
1;1.2.1	1;1.2.1;1.2.1.2	EAI2_NON	ND		ERR775762	.	.	■■□■■■■□□□□□□□□□□□□□□□□□□■■■□□□□■□■■■■■□□□□	■	■	■	■	■	■	■	■	■	■	■	■	■	□	■	■	■	■	■	□	■	■	■	■	■	■	□	□	□	□	□	□	□	□	□	□	□	□	□	□	□
1;1.2.1	1;1.2.1;1.2.1.2		89		ERR752000			■■□■■■■□□□□□□□□□□□□□□□□□□■■■□□□□■□■■■■■■■■■	■	■	■	■	■	■	■	■	■	■	■	■	■	□	■	□	■	■	■	□	■	■	■	■	■	■	□	□	□	□	□	□	□	□	□	□	□	□	□	□	□
1;1.2.1	1;1.2.1;1.2.1.2	EAI	ND		ERR752168	.	.	■□□■■■■□□□□□□□□□□□□□□□□□□■■■□□□□■□■■■■■■■■■	■	■	■	■	■	■	■	■	■	■	■	■	□	□	□	■	■	■	■	□	■	□	□	□	□	□	□	□	□	□	□	□	□	□	□	□	□	□	□	□	□
1;1.2.1	1;1.2.1;1.2.1.2		89		ERR751726			■■□■■■■□□□□□□□□□□□□□□□□□□■■■□□□□■□■■■■■■■■■	■	■	■	■	■	■	■	■	■	■	□	■	■	□	■	■	■	■	■	□	■	■	■	■	■	■	□	□	□	□	□	□	□	□	□	□	□	□	□	□	□
1;1.2.1	1;1.2.1;1.2.1.2		89		ERR751679			■■□■■■■□□□□□□□□□□□□□□□□□□■■■□□□□■□■■■■■■■■■	■	■	■	■	■	■	■	■	■	■	■	■	■	□	■	■	■	■	■	□	■	■	■	■	■	■	□	□	□	□	□	□	□	□	□	□	□	□	□	□	□
1;1.2.1	1;1.2.1;1.2.1.2		ND		ERR752162	.	Thailand	■■□■■■■□□□□□□□□□□□□□□□□□□■□□□□□□□□□□□□□■■■■	■	■	■	■		■	■	■	■	■	■	■	■	□	■	■	■	■	■	□	■	■	■	■	■	■	□	□	□	□	□	□	□	□	□	□	□	□	□	□	□
1;1.2.1	1;1.2.1;1.2.1.2		ND		ERR752031	.	.	■■□□□□□□□□□□□□□□□□□□□□□□□□□□□□□□□□□□□□□□□□□	■	■	■	■	■	■	■	■	■	■	■	■	■	□	■	■	■	■	□	□	□	□	□	□	□	□	□	□	□	□	□	□	□	□	□	□	□	□	□	□	□
1;1.2.1	1;1.2.1;1.2.1.3		19		ERR234266	.	.	■■□■■■■■■■■■■■■■■■■□□■■■■■■■□□□□■□■■■■■■■■■	■	■	■	■	■	■	■	■	■	■	■	■	■	□	■	■	■	■	■	□	■	■	■	■	■	■	■	■	■	■	■	■	■	■	■	■	■	■	■	□	□
1;1.2.1	1;1.2.1;1.2.1.3		ND		ERR751792			■□□■■■■■■■■■■■■■■■■□□■■■■■■■□□□□■□■■■■■□■■■	■	■	■	■	■	■	■	■	■	■	■	■	□	□	■	■	■	■	■	□	■	■	■	■	■	■	■	■	■	■	■	■	■	■	■	■	■	■	■	□	□
1;1.2.1	1;1.2.1;1.2.1.3		413		ERR718466			■□□■■■■■■■■■■■■■■■■□□■■■■■■■□□□□■□■■■■■■■■■	■	■	■	■	■	■	■	■	■	■	■	■	□	□	■	■	■	■	■	□	■	■	■	■	■	■	■	■	■	■	■	■	■	■	■	■	■	■	■	□	□
1;1.2.2	1;1.2.2	EAI	48	sel1	ERR234164	.	.	■■■■■■■■■■■■■■■■■■■■■■■■■■■■□□□□■□■■■■■□■■■	■	■	■	■	■	■	■	■	■	■	■	■	■	■	■	■	■	■	■	■	■	■	■	■	■	■	■	■	■	■	■	■	■	■	■	■	■	■	■	■	■
1;1.2.2	1;1.2.2	EAI	514		ERR751953	.	.	■■■■■■■■■■■■■■■■■■■■■■■■■□□■□□□□■□■■■■■□■■■	■	■	■	■	■	■	■	■	■	■	■	■	■	■	■	■	■	■	■	■	■	■	■	■	■	■	■	■	■	■	■	■	■	■	■	■	■	■	■	■	■
1;1.2.2	1;1.2.2		517		ERR718502	.	.	■■■■■■■■■■■■■■■■■■■■■■■■■■■■□□□□■□■■■■■□□■■	■	■	■	■	■	■	■	■	■	■	■	■	■	■	■	■	■	■	■	■	■	■	■	■	■	■	■	■	■	■	■	■	■	■	■	■	■	■	■	■	■
1;1.2.2	1;1.2.2	EAI	806		ERR036223	.	Malawi	■■■■□■■■■■■■■■■■■■■■■■■■■■■■□□□□■□■■■■■□■■■	■	■	■	■	■	■	■	■	■	■	■	■	■	■	□	□	□	□	■	■	■	■	□	■	■	■	■	■	■	■	■	■	■	■	■	■	■	■	■	■	■
1;1.2.2	1;1.2.2	EAI	1313		ERR718554			■■■■■■■■■■■■■■■■■■■■■■■■■□■■□□□□■□■■■■■□■■■	■	■	■	■	■	■	■	■	■	■	■	■	■	■	■	■	■	■	■	■	■	■	■	■	■	■	■	■	■	■	■	■	■	■	■	■	■	■	■	■	■
1;1.2.2	1;1.2.2	EAI	ND		ERR718354			■■■■■■■■□□□■■■■■■■■■■■■■■□■■□□□□■□■■■■■□■■■	■	■	■	■	■	■	■	■	■	■	■	■	■	■	■	■	■	■	■	■	■	■	■	■	■	■	■	■	□	□	□	■	■	■	■	■	■	■	■	■	■
1;1.2.2	1;1.2.2	EAI	477		ERR752054			■□■■■■■■■■■■■■■■■■■■■■■■■■■■□□□□■□■■■■■□■■■	■	■	■	■	■	■	■	■	■	■	■	■	□	■	■	■	■	■	■	■	■	■	■	■	■	■	■	■	■	■	■	■	■	■	■	■	■	■	■	■	■
1;1.2.2	1;1.2.2	EAI	477		ERR751844			■□■■■■■■■■■■■■■■■■■■■■■■■■■■□□□□■□■■■■■□■■■	■	■	■	■	■	■	■	■	■	■	■	■	□	■	■	■	■	■	■	■	■	■	■	■	■	■	■	■	■	■	■	■	■	■	■	■	■	■	■	■	■
1;1.2.2	1;1.2.2	EAI	ND		ERR751739			■■■■■■■■■■■■■■■■■■□■■■■■■■■■□□□□■□■■■■■□■■■	■	■	■	■	■	■	■	■	■	■	■	■	■	■	■	■	■	■	■	■	■	■	■	■	■	■	■	■	■	■	■	■	■	■	■	■	■	■	□	■	■
1;1.2.2	1;1.2.2	EAI	ND		ERR718489			■■■■■■■■■■■■■■■■■■■■■■■■■■■■□□□□■□□■■■□□■■■	■	■	■	■	■	■	■	■	■	■	■	■	■	■	■	■	■	■	■	■	■	■	■	■	■	■	■	■	■	■	■	■	■	■	■	■	■	■	■	■	■
1;1.2.2	1;1.2.2	EAI	ND		ERR046898	.	United Kingdom: Midlands	□□□■■■■■■■■■■■■■■■■■■■■■■■■■□□□□■□■■□■■□■■■	■	■	■	■	■	■	■	■	■	■	■	□	□	□	□	□	□	□	□	□	■	■	■	■	■	■	■	■	■	■	■	■	■	■	■	■	■	■	■	■	■
1;1.2.2	1;1.2.2	EAI	ND		ERR752250			■■■■■■■■■■■■■■■■■■■■■■■■■□□■□□□□■□■□■■■□■■■	■	■	■	■	■	■	■	■	■	■	■	■	■	■	■	□	■	■	■	■	■	■	■	■	■	■	■	■	■	■	■	■	■	■	■	■	■	■	■	■	■
1;1.2.2	1;1.2.2	EAI	138		ERR234191	.	.	■■■■■■■■■■■■■■■■■■■■■■■■■■■■□□□□■□■■■■■□□□□	■	■	■	■	■	■	■	■	■	■	■	■	■	■	■	■	■	■	■	■	■	■	■	■	■	■	■	■	■	■	■	■	■	■	■	■	■	■	■	■	■
2;2.1	2;2.1	Beijing	523	sel1	SRR1710060	.	.	■■■■■■■■■■■■■■■■■■■■■■■■■■■■■■■■■■■■■■■■■■■	■	■	■	■	■	■	1021■	■	■	■	■	■	■	■	■	■	■	■	■	■	■	■	■	■	■	□	□	■	■	■	■	■	■	■	■	■	■	■	■	■	■
2;2.1	2;2.1	Beijing	523		ERR2704676		USA	■■■■■■■■■■■■■■■■■■■■■■■■■■■■■■■■■■■■■■■■■■■	■	■	■	■	■	■	1021■	■	■	■	■	■	■	■	■	■	■	■	■	■	■	■	■	■	■	□	□	■	■	■	■	■	■	■	■	■	■	■	■	■	■
2;2.1	2;2.1	Beijing	623		ERR234216	.	.	■■■■■■■■■■■■■■■■■■■■■■□■■■■■■■■■■■■■■■■■■■■	■	■	■	■	■	■	1021■	■	■	■	□	■	■	■	■	■	□	□	■	■	■	■	■	■	■	□	□	■	■	■	■	■	■	■	■	■	■	■	■	■	■
2	2;2.1	Beijing	955	sel1	ERR234252	.	.	□□□□□□□□□□□□□□□□□□□□□□□□■■■■■■■■■■■■■■■■■■■	■	■	■	■	■	■	1021■	□	□	□	□	□	□	□	□	□	□	□	□	□	□	□	□	□	□	□	□	□	□	□	□	□	□	□	□	□	□	□	□	□	□
2	2;2.1	Beijing	ND		ERR234248	.	.	□□□□□□□□□□□□□□□□□□□□□□□□■■■■■□■■■■■■■■■□■■■	■	■	■	■	■	■	1021■	□	□	□	□	□	□	□	□	□	□	□	□	□	□	□	□	□	□	□	□	□	□	□	□	□	□	□	□	□	□	□	□	□	□
2;2.2;2.2.1	2;2.2;2.2.1	Beijing	250		ERR234209	.	.	□□□□□□□□□□□□□□□□□□□□□□□□□□□□□□□□□□□□□■■■■■■	■	■	■	■	341■	□	□	□	□	□	□	□	□	□	□	□	□	□	□	□	□	□	□	□	□	□	□	□	□	□	□	□	□	□	□	□	□	□	□	□	□
2;2.2;2.2.1	2;2.2;2.2.1	Beijing	250		ERR234105	.	.	□□□□□□□□□□□□□□□□□□□□□□□□□□□□□□□□□□□□□■■■■■■	■	■	■	■	341■	□	□	□	□	□	□	□	□	□	□	□	□	□	□	□	□	□	□	□	□	□	□	□	□	□	□	□	□	□	□	□	□	□	□	□	□
2;2.2;2.2.1	2;2.2;2.2.1;2.2.1.1	Beijing	1		ERR234133	.	.	□□□□□□□□□□□□□□□□□□□□□□□□□□□□□□□□□□■■■■■■■■■	■	■	■	■	341■	□	□	□	□	□	□	□	□	□	□	□	□	□	□	□	□	□	□	□	□	□	□	□	□	□	□	□	□	□	□	□	□	□	□	□	□
2;2.2;2.2.1	2;2.2;2.2.1;2.2.1.1	Beijing	1	sel1	ERR2704702	.	USA	□□□□□□□□□□□□□□□□□□□□□□□□□□□□□□□□□□■■■■■■■■■	■	■	■	■	341■	□	□	□	□	□	□	□	□	□	□	□	□	□	□	□	□	□	□	□	□	□	□	□	□	□	□	□	□	□	□	□	□	□	□	□	□
2;2.2;2.2.1	2;2.2;2.2.1;2.2.1.2	Beijing	1		ERR234103	.	.	□□□□□□□□□□□□□□□□□□□□□□□□□□□□□□□□□□■■■■■■■■■	■	■	■	■	341■	□	□	□	□	□	□	□	□	□	□	□	□	□	□	□	□	□	□	□	□	□	□	□	□	□	□	□	□	□	□	□	□	□	□	□	□
2;2.2;2.2.1	2;2.2;2.2.1;2.2.1.2;2.2.1.2.1	Beijing	1		SRR671795	.	.	□□□□□□□□□□□□□□□□□□□□□□□□□□□□□□□□□□■■■■■■■■■	■	■	■	■	341■	□	□	□	□	□	□	□	□	□	□	□	□	□	□	□	□	□	□	□	□	□	□	□	□	□	□	□	□	□	□	□	□	□	□	□	□
2;2.2;2.2.1	2;2.2;2.2.1;2.2.1.2;2.2.1.2.2	Beijing	540		ERR234112	.	.	□□□□□□□□□□□□□□□□□□□□□□□□□□□□□□□□□□■■□□□□■■■	■	■	■	■	341■	□	□	□	□	□	□	□	□	□	□	□	□	□	□	□	□	□	□	□	□	□	□	□	□	□	□	□	□	□	□	□	□	□	□	□	□
2;2.2;2.2.1	2;2.2;2.2.1;2.2.1.2;2.2.1.2.2	Beijing	3231		ERR234129	.	.	□□□□□□□□□□□□□□□□□□□□□□□□□□□□□□□□□□■■■□□□■■■	■	■	■	■	341■	□	□	□	□	□	□	□	□	□	□	□	□	□	□	□	□	□	□	□	□	□	□	□	□	□	□	□	□	□	□	□	□	□	□	□	□
2;2.2;2.2.1	2;2.2;2.2.1;2.2.1.2;2.2.1.2.2	Beijing	1		ERR2704703	.	USA	□□□□□□□□□□□□□□□□□□□□□□□□□□□□□□□□□□■■■■■■■■■	■	■	■	■	341■	□	□	□	□	□	□	□	□	□	□	□	□	□	□	□	□	□	□	□	□	□	□	□	□	□	□	□	□	□	□	□	□	□	□	□	□
2;2.2;2.2.1	2;2.2;2.2.1;2.2.1.2;2.2.1.2.2	Beijing	1		ERR2704684	.	USA	□□□□□□□□□□□□□□□□□□□□□□□□□□□□□□□□□□■■■■■■■■■	■	■	■	■	341■	□	□	□	□	□	□	□	□	□	□	□	□	□	□	□	□	□	□	□	□	□	□	□	□	□	□	□	□	□	□	□	□	□	□	□	□
2;2.2;2.2.1	2;2.2;2.2.1;2.2.1.2;2.2.1.2.2	Beijing	1		ERR234245	.	.	□□□□□□□□□□□□□□□□□□□□□□□□□□□□□□□□□□■■■■■■■■■	■	■	■	■	341■	□	□	□	□	□	□	□	□	□	□	□	□	□	□	□	□	□	□	□	□	□	□	□	□	□	□	□	□	□	□	□	□	□	□	□	□
2;2.2;2.2.1	2;2.2;2.2.1;2.2.1.2;2.2.1.2.2;2.2.1.2.2.2	Beijing	941	sel1	ERR234210	.	.	□□□□□□□□□□□□□□□□□□□□□□□□□□□□□□□□□□■■■■■■□■■	■	■	■	■	341■	□	□	□	□	□	□	□	□	□	□	□	□	□	□	□	□	□	□	□	□	□	□	□	□	□	□	□	□	□	□	□	□	□	□	□	□
2;2.2;2.2.1	2;2.2;2.2.1;2.2.1.2;2.2.1.2.2;2.2.1.2.2.3.1	Beijing	1		SRR849475	W-148		□□□□□□□□□□□□□□□□□□□□□□□□□□□□□□□□□□■■■■■■■■■	■	■	■	■	341■	□	□	□	□	□	□	□	□	□	□	□	□	□	□	□	□	□	□	□	□	□	□	□	□	□	□	□	□	□	□	□	□	□	□	□	□
2;2.2;2.2.1	2;2.2;2.2.1;2.2.1.2;2.2.1.2.2;2.2.1.2.2.3.2;2.2.1.2.2.3.2.1	Beijing	1		ERR067702	1463R	.	□□□□□□□□□□□□□□□□□□□□□□□□□□□□□□□□□□■■■■■■■■■	■	■	■	■	341■	□	□	□	□	□	□	□	□	□	□	□	□	□	□	□	□	□	□	□	□	□	□	□	□	□	□	□	□	□	□	□	□	□	□	□	□
2;2.2;2.2.1	2;2.2;2.2.1;2.2.1.2;2.2.1.2.2;2.2.1.2.2.3.2;2.2.1.2.2.3.2.1	Beijing	1		ERR067746	.	Russia	□□□□□□□□□□□□□□□□□□□□□□□□□□□□□□□□□□■■■■■■■■■	■	■	■	■	341■	□	□	□	□	□	□	□	□	□	□	□	□	□	□	□	□	□	□	□	□	□	□	□	□	□	□	□	□	□	□	□	□	□	□	□	□
2;2.2;2.2.1	2;2.2;2.2.1;2.2.1.2;2.2.1.2.2;2.2.1.2.2.3.2;2.2.1.2.2.3.2.1	Beijing	1		ERR067765	.	Russia	□□□□□□□□□□□□□□□□□□□□□□□□□□□□□□□□□□■■■■■■■■■	■	■	■	■	341■	□	□	□	□	□	□	□	□	□	□	□	□	□	□	□	□	□	□	□	□	□	□	□	□	□	□	□	□	□	□	□	□	□	□	□	□
2;2.2;2.2.1	2;2.2;2.2.1;2.2.1.2;2.2.1.2.2;2.2.1.2.2.3.2;2.2.1.2.2.3.2.1	Beijing	190		ERR029210	.	Netherlands	□□□□□□□□□□□□□□□□□□□□□□□□□□□□□□□□□□■■■■■□■■■	■	■	■	■	341■	□	□	□	□	□	□	□	□	□	□	□	□	□	□	□	□	□	□	□	□	□	□	□	□	□	□	□	□	□	□	□	□	□	□	□	□
2;2.2;2.2.1	2;2.2;2.2.1;2.2.1.2;2.2.1.2.2;2.2.1.2.2.4	Beijing	190		ERR234102	.	.	□□□□□□□□□□□□□□□□□□□□□□□□□□□□□□□□□□■■■■■□■■■	■	■	■	■	341■	□	□	□	□	□	□	□	□	□	□	□	□	□	□	□	□	□	□	□	□	□	□	□	□	□	□	□	□	□	□	□	□	□	□	□	□
2;2.2;2.2.1	2;2.2;2.2.1;2.2.1.2;2.2.1.2.2;2.2.1.2.2.4	Beijing	1		ERR234269	.	.	□□□□□□□□□□□□□□□□□□□□□□□□□□□□□□□□□□■■■■■■■■■	■	■	■	■	341■	□	□	□	□	□	□	□	□	□	□	□	□	□	□	□	□	□	□	□	□	□	□	□	□	□	□	□	□	□	□	□	□	□	□	□	□
2;2.2;2.2.1;2.2.1.2	2;2.2;2.2.1;2.2.1.2;2.2.1.2.2;2.2.1.2.2.4;2.2.1.2.2.4.1	Beijing	1		ERR234263	.	.	□□□□□□□□□□□□□□□□□□□□□□□□□□□□□□□□□□■■■■■■■■■	■	■	■	■	341■	□	□	□	□	□	□	□	□	□	□	□	□	□	□	□	□	□	□	□	□	□	□	□	□	□	□	□	□	□	□	□	□	□	□	□	□
2;2.2;2.2.1;2.2.1.1	2;2.2;2.2.1;2.2.1.2;2.2.1.2.2;2.2.1.2.2.5	Beijing	1		ERR234190	.	.	□□□□□□□□□□□□□□□□□□□□□□□□□□□□□□□□□□■■■■■■■■■	■	■	■	■	341■	□	□	□	□	□	□	□	□	□	□	□	□	□	□	□	□	□	□	□	□	□	□	□	□	□	□	□	□	□	□	□	□	□	□	□	□
2;2.2;2.2.1;2.2.1.1	2;2.2;2.2.1;2.2.1.2;2.2.1.2.2;2.2.1.2.2.5	Beijing	1		ERR2704701			□□□□□□□□□□□□□□□□□□□□□□□□□□□□□□□□□□■■■■■■■■■	■	■	■	■	341■	□	□	□	□	□	□	□	□	□	□	□	□	□	□	□	□	□	□	□	□	□	□	□	□	□	□	□	□	□	□	□	□	□	□	□	□
2;2.2;2.2.1;2.2.1.1	2;2.2;2.2.1;2.2.1.2;2.2.1.2.2;2.2.1.2.2.5	Beijing	1		ERR234256	.	.	□□□□□□□□□□□□□□□□□□□□□□□□□□□□□□□□□□■■■■■■■■■	■	■	■	■	341■	□	□	□	□	□	□	□	□	□	□	□	□	□	□	□	□	□	□	□	□	□	□	□	□	□	□	□	□	□	□	□	□	□	□	□	□
2;2.2;2.2.1;2.2.1.1	2;2.2;2.2.1;2.2.1.2;2.2.1.2.2;2.2.1.2.2.5	Beijing	1		ERR234249	.	.	□□□□□□□□□□□□□□□□□□□□□□□□□□□□□□□□□□■■■■■■■■■	■	■	■	■	341■	□	□	□	□	□	□	□	□	□	□	□	□	□	□	□	□	□	□	□	□	□	□	□	□	□	□	□	□	□	□	□	□	□	□	□	□
2;2.2;2.2.1;2.2.1.1	2;2.2;2.2.1;2.2.1.2;2.2.1.2.2;2.2.1.2.2.5	Beijing	1		ERR2704683	.	USA	□□□□□□□□□□□□□□□□□□□□□□□□□□□□□□□□□□■■■■■■■■■	■	■	■	■	341■	□	□	□	□	□	□	□	□	□	□	□	□	□	□	□	□	□	□	□	□	□	□	□	□	□	□	□	□	□	□	□	□	□	□	□	□
2;2.2;2.2.2	2;2.2;2.2.2	Beijing	190		ERR552177	.	.	□□□□□□□□□□□□□□□□□□□□□□□□□□□□□□□□□□■■■■■□■■■	■	■	■	■	341■	□	□	□	□	□	□	□	□	□	□	□	□	□	□	□	□	□	□	□	□	□	□	□	□	□	□	□	□	□	□	□	□	□	□	□	□
2;2.2;2.2.2	2;2.2;2.2.2	Beijing	1	sel1	ERR551636	.	.	□□□□□□□□□□□□□□□□□□□□□□□□□□□□□□□□□□■■■■■■■■■	■	■	■	■	341■	□	□	□	□	□	□	□	□	□	□	□	□	□	□	□	□	□	□	□	□	□	□	□	□	□	□	□	□	□	□	□	□	□	□	□	□
2;2.2;2.2.2	2;2.2;2.2.2	Beijing	1		ERR2704698		USA	□□□□□□□□□□□□□□□□□□□□□□□□□□□□□□□□□□■■■■■■■■■	■	■	■	■	341■	□	□	□	□	□	□	□	□	□	□	□	□	□	□	□	□	□	□	□	□	□	□	□	□	□	□	□	□	□	□	□	□	□	□	□	□
2;2.2;2.2.2	2;2.2;2.2.2	Beijing	1		ERR2704677		USA	□□□□□□□□□□□□□□□□□□□□□□□□□□□□□□□□□□■■■■■■■■■	■	■	■	■	341■	□	□	□	□	□	□	□	□	□	□	□	□	□	□	□	□	□	□	□	□	□	□	□	□	□	□	□	□	□	□	□	□	□	□	□	□
2;2.2;2.2.2	2;2.2;2.2.2	Beijing	1		ERR2704699		USA	□□□□□□□□□□□□□□□□□□□□□□□□□□□□□□□□□□■■■■■■■■■	■	■	■	■	341■	□	□	□	□	□	□	□	□	□	□	□	□	□	□	□	□	□	□	□	□	□	□	□	□	□	□	□	□	□	□	□	□	□	□	□	□
2;2.2;2.2.2	2;2.2;2.2.2	Beijing	269		ERR234211	.	.	□□□□□□□□□□□□□□□□□□□□□□□□□□□□□□□□□□□□■■■■■■■	■	■	■	■	341■	□	□	□	□	□	□	□	□	□	□	□	□	□	□	□	□	□	□	□	□	□	□	□	□	□	□	□	□	□	□	□	□	□	□	□	□
3			486		ERR234219	.	.	■■■□□□□■■■■■■■■■■■■■■■□□□□□□□□□□□□□□□■■■■■■	■	■	■	■	■	■	■	■	■	■	■	■	■	■	■	■	■	■	■	■	□	□	□	□	□	□	□	■	■	■	■	■	■	■	■	■	■	■	■	■	■
3		CAS1_Delhi	2696	sel1	ERR234109	.	.	■■■□□□□■■■■■■■■■■■■■■■■□□□□□□□□□□□■■■■■■■■■	■	■	■	■	■	■	■	■	■	■	■	■	■	■	■	■	■	■	■	■	□	□	□	□	□	□	□	■	■	■	■	■	■	■	■	■	■	■	■	■	■
3		CAS1_Delhi	2696		ERR234178	.	.	■■■□□□□■■■■■■■■■■■■■■■■□□□□□□□□□□□■■■■■■■■■	■	■	■	■	■	■	■	■	■	■	■	■	■	■	■	■	■	■	■	■	□	□	□	□	□	□	□	■	■	■	■	■	■	■	■	■	■	■	■	■	■
3			ND		ERR234179	.	.	□□□□□□□□■■■■■■■■■■■■■■■□□□□□□□□□□□■■■■■■■■■	■	■	■	■	■	■	■	■	□	□	□	□	□	□	□	□	□	□	□	□	□	□	□	□	□	□	□	□	■	■	■	■	■	■	■	■	■	■	■	■	■
3			2696		ERR036209	.	Malawi	■■■□□□□■■■■■■■■■■■■■■■■□□□□□□□□□□□■■■■■■■■■	■	■	■	■	■	■	■	■	■	■	■	■	■	■	■	■	■	■	■	■	□	□	□	□	□	□	□	■	■	■	■	■	■	■	■	■	■	■	■	■	■
3			2696		ERR245793	.	Malawi	■■■□□□□■■■■■■■■■■■■■■■■□□□□□□□□□□□■■■■■■■■■	■	■	■	■	■	■	■	■	■	■	■	■	■	■	■	■	■	■	■	■	□	□	□	□	□	□	□	■	■	■	■	■	■	■	■	■	■	■	■	■	■
3			2696		ERR245753	.	Malawi	■■■□□□□■■■■■■■■■■■■■■■■□□□□□□□□□□□■■■■■■■■■	■	■	■	■	■	■	■	■	■	■	■	■	■	■	■	■	■	■	■	■	□	□	□	□	□	□	□	■	■	■	■	■	■	■	■	■	■	■	■	■	■
3			2696		ERR234189	.	.	■■■□□□□■■■■■■■■■■■■■■■■□□□□□□□□□□□■■■■■■■■■	■	■	■	■	■	■	■	■	■	■	■	■	■	■	■	■	■	■	■	■	□	□	□	□	□	□	□	■	■	■	■	■	■	■	■	■	■	■	■	■	■
3			ND		ERR234218	.	.	■■■□□□□■■■■■■■■■■■■■■■■□□□□□□□□□□□■■□□■■■■■	■	■	■	■	■	■	■	■	■	■	■	■	■	■	■	■	■	■	■	■	□	□	□	□	□	□	□	■	■	□	■	■	■	■	■	■	■	■	■	■	■
3			ND		ERR245747	.	Malawi	■■■□□□□■■■■■■■■■■■■■■■■□□□□□□□□□□□■■□□■■■■■	■	■	■	■	■	■	■	■	■	■	□	■	■	■	■	■	■	■	■	■	□	□	□	□	□	□	□	■	■	■	■	■	■	■	■	■	■	■	■	■	■
3		CAS	ND		ERR234153	.	.	■■■□□□□■■■■■■■■■■■■■■■■□□□□□□□□□□□■■□□■■■■■	■	■	■	■	■	■	■	■	■	■	■	■	■	■	■	■	■	■	■	■	□	□	□	□	□	□	□	□	■	■	■	■	■	■	■	■	■	■	■	■	■
3			ND		ERR2704693		Germany	■■■□□□□■■■■■■■■■■■■■■■■□□□□□□□□□□□□□■■■■■■■	■	■	■	■	■	■	■	■	■	■	■	■	■	■	■	■	■	■	■	■	□	□	□	□	□	□	□	■	■	■	■	■	■	■	■	■	■	■	■	■	■
3		CAS	ND		ERR234234	.	.	■■■□□□□■■□■■■■■■■■■■■■■□□□□□□□□□□□■■■■■■■■■	■	■	■	■	■	■	■	■	■	■	■	■	■	■	■	■	■	■	■	■	□	□	□	□	□	□	□	■	■	□	■	■	■	■	■	■	■	■	■	■	■
3			ND		ERR2704697		USA	■■■□□□□■■■■■■■■■■□■■■■■□□□□□□□□□□□□■■■■■■■■	■	■	■	■	■	■	■	■	■	■	■	■	■	■	■	■	■	■	■	■	□	□	□	□	□	□	□	■	■	■	■	■	■	■	■	■	■	■	■	■	■
3			ND		ERR2704675		USA	■■■□□□□■■■■■■■■■■□■■■■■□□□□□□□□□□□□■■■■■■■■	■	■	■	■	■	■	■	■	■	■	■	■	■	■	■	■	■	■	■	■	□	□	□	□	□	□	□	■	■	■	■	■	■	■	■	■	■	■	■	■	■
3		CAS	2398	sel1	ERR502535	.	.	■■■□□□□■■■■■■■■■■■■■■■□□■□□□□□□■■■■■■■■■■■■	■	■	■	■	■	■	■	■	■	■	■	■	■	■	■	■	■	■	■	■	□	□	□	□	□	□	□	■	■	■	■	■	■	■	■	■	■	■	■	■	■
3			1120		ERR072024	.	United Kingdom: Midlands	■■■□□□□■■■■■■■□□□□□□□□□□□□□□□□□□□□□□□■■□■■■	■	■	■	■	■	■	■	■	■	■	■	■	■	■	■	■	■	■	■	■	□	□	□	□	□	□	□	■	■	■	■	■	■	■	□	□	□	□	□	□	□
3, 3.1.1		CAS1_Kili	21	sel1	ERR2245388	.	Norway	■■■□□□□■■□■■■■■■■■■□□□□□□□□□□□□□□□□■■■■■■■■	■	■	■	■	■	■	■	■	■	■	■	■	■	■	■	■	■	■	■	■	□	□	□	□	□	□	□	■	■	□	■	■	■	■	■	■	■	■	■	□	□
3, 3.1.1		CAS1_Kili	21		ERR245757	.	Malawi	■■■□□□□■■□■■■■■■■■■□□□□□□□□□□□□□□□□■■■■■■■■	■	■	■	■	■	■	■	■	■	■	■	■	■	■	■	■	■	■	■	■	□	□	□	□	□	□	□	■	■	□	■	■	■	■	■	■	■	■	■	□	□
3, 3.1.1		CAS1_Kili	21		ERR2245394	.	Norway	■■■□□□□■■□■■■■■■■■■□□□□□□□□□□□□□□□□■■■■■■■■	■	■	■	■	■	■	■	■	■	■	■	■	■	■	■	■	■	■	■	■	□	□	□	□	□	□	□	■	■	□	■	■	■	■	■	■	■	■	■	□	□
3, 3.1.1		CAS1_Kili	21		ERR2245418	.	Norway	■■■□□□□■■□■■■■■■■■■□□□□□□□□□□□□□□□□■■■■■■■■	■	■	■	■	■	■	■	■	■	■	■	■	■	■	■	■	■	■	■	■	□	□	□	□	□	□	□	■	■	□	■	■	■	■	■	■	■	■	■	□	□
3, 3.1.1		CAS1_Kili	21		ERR2245427	.	Norway	■■■□□□□■■□■■■■■■■■■□□□□□□□□□□□□□□□□■■■■■■■■	■	■	■	■	■	■	■	■	■	■	■	■	■	■	■	■	■	■	■	■	□	□	□	□	□	□	□	■	■	□	■	■	■	■	■	■	■	■	■	□	□
3, 3.1.1		CAS1_Kili	21		ERR2245396	.	Norway	■■■□□□□■■□■■■■■■■■■□□□□□□□□□□□□□□□□■■■■■■■■	■	■	■	■	■	■	■	■	■	■	■	■	■	■	■	■	■	■	■	■	□	□	□	□	□	□	□	■	■	□	■	■	■	■	■	■	■	■	■	□	□
3, 3.1.1		CAS1_Kili	21		ERR2245421	.	Norway	■■■□□□□■■□■■■■■■■■■□□□□□□□□□□□□□□□□■■■■■■■■	■	■	■	■	■	■	■	■	■	■	■	■	■	■	■	■	■	■	■	■	□	□	□	□	□	□	□	■	■	□	■	■	■	■	■	■	■	■	■	□	□
3, 3.1.1		CAS1_Kili	21		ERR2245409	.	Norway	■■■□□□□■■□■■■■■■■■■□□□□□□□□□□□□□□□□■■■■■■■■	■	■	■	■	■	■	■	■	■	■	■	■	■	■	□	□	□	■	■	■	□	□	□	□	□	□	□	■	■	□	■	■	■	■	■	■	■	■	■	□	□
3, 3.1.1		CAS1_Kili	1765		ERR2245380		Norway	■■■□□□□■■□■■□■■■■■■□□□□□□□□□□□□□□□□■■■■■■■■	■	■	■	■	■	■	■	■	■	■	■	■	■	■	■	■	■	■	■	■	□	□	□	□	□	□	□	■	■	□	■	■	□	■	■	■	■	■	■	□	□
3, 3.1.1		CAS	ND		ERR234167	.	.	■■■□□□□■■□■■■■■■■■□□□□□□□□□□□□□□□□□■■■■■■■■	■	■	■	■	■	■	■	■	■	■	■	■	■	■	■	■	■	■	■	■	□	□	□	□	□	□	□	■	■	□	■	■	■	■	■	■	■	■	□	□	□
3, 3.1.2, 3.1.2.1		CAS	ND	sel1	ERR234192	.	.	■■■□□□□□□□■■■■■■■■■■■■■□□□□□□□□□□□■■■■■■■■■	■	■	■	■	■	■	■	■	■	■	■	■	■	■	■	■	■	■	■	□	□	□	□	□	□	□	□	□	□	□	■	■	■	■	■	■	■	■	■	■	■
4			284		ERR072039	.	United Kingdom: Midlands	□□□□■■■■■■■□□■■■■■■■■■■■■■■■■■■■□□□□■■■■■■■	■	■	■	■	■	■	■	■	■	■	■	□	□	□	□	□	□	□	□	□	□	□	■	■	■	□	□	■	■	■	■	□	□	■	■	■	■	■	■	■	■
4,4.1		Euro-American-Ghana	44		ERR751340	.	.	■■■■■■■■■■■■■■■■■■■■■■□■■■■■■■■■□□□□■■■■■■■	■	■	■	■	■	■	■	■	■	■	■	■	■	■	□	□	□	□	□	□	□	■	■	■	■	□	□	■	■	■	■	■	■	■	■	■	■	■	■	■	■
4,4.1,4.1.1			197		ERR2652916	.	USA	■■■□□□□□□□□□□■■■■□■■■■■■■■■■■■■■□□□□■■■□■■■	■	■	■	■	■	■	■	■	■	■	■	■	■	■	□	□	□	□	□	□	□	□	□	□	□	□	□	□	□	□	□	□	□	■	■	■	■	□	■	■	■
4,4.1,4.1.1,4.1.1.1		Euro-American-X2	137		ERR2653019	.	Brazil	■■■■■■■■■■■■■■■■■□■■■■■■■■■■■■■■□□□□■■□□□□■	■	■	■	■	■	■	■	■	■	■	■	■	■	■	□	□	□	□	□	□	□	■	■	■	■	□	□	■	■	■	■	■	■	■	■	■	■	□	■	■	■
4,4.1,4.1.1,4.1.1.2			217		SRR1188530	.	Canada_Quebec	■■■■■■■■■■■■□■■■■□■■■■■■■■■■■■■■□□□□■■■■■■■	■	■	■	■	■	■	■	■	■	■	■	■	■	■	□	□	□	□	□	□	□	■	■	■	■	□	□	■	■	■	■	■	□	■	■	■	■	□	■	■	■
4,4.1,4.1.1,4.1.1.3			119	sel1	ERR072087	.	United Kingdom: Midlands	■■■■■■■■■■■■■■■■■□■■■■■■■■■■■■■■□□□□■■■■■■■	■	■	■	■	■	■	■	■	■	■	■	■	■	■	□	□	□	□	□	□	□	■	■	■	■	□	□	■	■	■	■	■	■	■	■	■	■	□	■	■	■
4,4.1,4.1.1,4.1.1.3			200		ERR234203	.	.	■■■□□□□□□□□□■■■■■□■■■■■■■■■■■■■■□□□□■■■□□□□	■	■	■	■	■	■	■	■	■	■	■	■	■	■	□	□	□	□	□	□	□	□	□	□	□	□	□	□	□	□	□	□	■	■	■	■	■	□	■	■	■
4,4.1,4.1.1,4.1.1.3			549		SRR1051196	cdc1551	.	■■■□□□□□□□□□■■■■■□■■■■□■■■■■■■■■□□□□■■■■■■■	■	■	■	■	■	■	■	■	■	■	■	■	■	■	□	□	□	□	□	□	□	□	□	□	□	□	□	□	□	□	□	□	■	■	■	■	■	□	■	■	■
4,4.1,4.1.1,4.1.1.3			92		SRR1011465	TKK_02_0027	South Africa	■■■□□□□□□□□□■■■■■□■■■■■■■■■■■■■■□□□□■■■■■■■	■	■	■	■	■	■	■	■	■	■	■	■	■	■	□	□	□	□	□	□	□	□	□	□	□	□	□	□	□	□	□	□	■	■	■	■	■	□	■	■	■
4,4.1,4.1.2		Euro-American-Haarlem(4.1.2)	1258		SRR1187089	.	Canada_Quebec	■■■□□□■■■■■■■■■■■■□■■■□□■■■■■■■■□□□□■□□■■■■	■	■	■	■	■	■	■	■	■	■	■	■	■	■	□	□	□	□	□	□	□	□	□	□	■	□	□	■	■	■	■	■	■	■	■	■	■	■	□	■	■
4,4.1,4.1.2		Euro-American-Haarlem(4.1.2)	1258		SRR1640562	.	Canada_Quebec	■■■□□□■■■■■■■■■■■■□■■■□□■■■■■■■■□□□□■□□■■■■	■	■	■	■	■	■	■	■	■	■	■	■	■	■	□	□	□	□	□	□	□	□	□	□	■	□	□	■	■	■	■	■	■	■	■	■	■	■	□	■	■
4,4.1,4.1.2		Euro-American-Haarlem(4.1.2)	1258		SRR1190470	.	Canada_Quebec	■■■□□□■■■■■■■■■■■■□■■■□□■■■■■■■■□□□□■□□■■■■	■	■	■	■	■	■	■	■	■	■	■	■	■	■	□	□	□	□	□	□	□	■	■	■	■	□	□	■	■	■	■	■	□	■	■	■	■	■	■	■	■
4,4.1,4.1.2		Euro-American-Haarlem(4.1.2)	65		ERR550697	.	Congo	■■■■■■■■■■■■■■■■■■■■■■■■■■■■■■■■□□□□■□□■■■■	■	■	■	■	■	■	■	■	■	■	■	■	■	■	□	□	□	□	□	□	□	■	■	■	■	□	□	■	■	■	■	■	■	■	■	■	■	■	■	■	■
4,4.1,4.1.2		Euro-American-Haarlem(4.1.2)	37	sel1	ERR2652972	.	Canada	■■■■■■■■■■■■□■■■■■■■■■■■■■■■■■■■□□□□■■■■■■■	■	■	■	■	■	■	■	■	■	■	■	■	■	■	□	□	□	□	□	□	□	■	■	■	■	□	□	■	■	■	■	■	□	■	■	■	■	■	■	■	■
4,4.1,4.1.2,4.1.2.1		Euro-American-Haarlem(4.1.2)	37		SRR5073877	.	Vietnam	■■■■■■■■■■■■□■■■■■■■■■■■■■■■■■■■□□□□■■■■■■■	■	■	■	■	■	■	■	■	■	■	■	■	■	■	□	□	□	□	□	□	□	■	■	■	■	□	□	■	■	■	■	■	□	■	■	■	■	■	■	■	■
4,4.1,4.1.2,4.1.2.1		Euro-American-Haarlem(4.1.2)	ND		SRR7765062	.	.	■□□■■■■■■■■■■■■■■■■■■■■■■■■■□□■■□□□□■■■■■■■	■	■	■	■	■	■	■	■	■	■	■	■	□	□	□	□	□	□	□	□	□	■	■	■	■	□	□	■	■	■	■	■	■	■	■	■	■	■	■	■	■
4,4.1,4.1.2,4.1.2.1		Euro-American-Haarlem(4.1.2)	373		ERR234175	.	.	■■■■■■■■■■■■■■■■■■■■■■■□■■■■■■■■□□□□■■■■■■■	■	■	■	■	■	■	■	■	■	■	■	■	■	■	□	□	□	□	□	□	□	■	■	■	■	□	□	■	■	■	■	■	■	■	■	■	■	■	■	■	■
4,4.1,4.1.2,4.1.2.1		Euro-American-Haarlem(4.1.2)	53		SRR5074075	.	Vietnam	■■■■■■■■■■■■■■■■■■■■■■■■■■■■■■■■□□□□■■■■■■■	■	■	■	■	■	839■	■294	■	■	■	■	■	■	■	□	□	□	□	□	□	□	■	■	■	■	□	□	■	■	■	■	■	■	■	■	■	■	■	■	■	■
4,4.1,4.1.2,4.1.2.1		Euro-American-Haarlem(4.1.2)	53		ERR257932	.	Netherlands	■■■■■■■■■■■■■■■■■■■■■■■■■■■■■■■■□□□□■■■■■■■	■	■	■	■	■	839■	■	■	■	■	■	■	■	■	□	□	□	□	□	□	□	■	■	■	■	□	□	■	■	■	■	■	■	■	■	■	■	■	■	■	■
4,4.1,4.1.2,4.1.2.1		Euro-American-Haarlem(4.1.2)	53		SRR5073855	.	Vietnam	■■■■■■■■■■■■■■■■■■■■■■■■■■■■■■■■□□□□■■■■■■■	■	■	■	■	■	■	■	■	■	■	■	■	■	■	□	□	□	□	□	□	□	■	■	■	■	□	□	■	■	■	■	■	■	■	■	■	■	■	■	■	■
4,4.1,4.1.2,4.1.2.1		Euro-American-Haarlem(4.1.2)	53		SRR5067389	.	Vietnam	■■■■■■■■■■■■■■■■■■■■■■■■■■■■■■■■□□□□■■■■■■■	■	■	■	■	■	■	■	■	■	■	■	■	■	■	□	□	□	□	□	□	□	■	■	■	■	□	□	■	■	■	■	■	■	■	■	■	■	■	■	■	■
4,4.1,4.1.2,4.1.2.1		Euro-American-Haarlem(4.1.2)	53		ERR552680	.	.	■■■■■■■■■■■■■■■■■■■■■■■■■■■■■■■■□□□□■■■■■■■	■	■	■	■	■	■	■	■	■	■	■	■	■	■	□	□	□	□	□	□	□	■	■	■	■	□	□	■	■	■	■	■	■	■	■	■	■	■	■	■	■
4,4.1,4.1.2,4.1.2.1		Euro-American-Haarlem(4.1.2)	53		ERR552202	.	.	■■■■■■■■■■■■■■■■■■■■■■■■■■■■■■■■□□□□■■■■■■■	■	■	■	■	■	■	■	■	■	■	■	■	■	■	□	□	□	□	□	□	□	■	■	■	■	□	□	■	■	■	■	■	■	■	■	■	■	■	■	■	■
4,4.1,4.1.2,4.1.2.1		Euro-American-Haarlem(4.1.2)	53		ERR551655	.	.	■■■■■■■■■■■■■■■■■■■■■■■■■■■■■■■■□□□□■■■■■■■	■	■	■	■	■	■	■	■	■	■	■	■	■	■	□	□	□	□	□	□	□	■	■	■	■	□	□	■	■	■	■	■	■	■	■	■	■	■	■	■	■
4,4.1,4.1.2,4.1.2.1		Euro-American-Haarlem(4.1.2)	53		ERR553084	.	.	■■■■■■■■■■■■■■■■■■■■■■■■■■■■■■■■□□□□■■■■■■■	■	■	■	■	■	■	■	■	■	■	■	■	■	■	□	□	□	□	□	□	□	■	■	■	■	□	□	■	■	■	■	■	■	■	■	■	■	■	■	■	■
4,4.1,4.1.2,4.1.2.1		Euro-American-Haarlem(4.1.2)	53		ERR553271	.	.	■■■■■■■■■■■■■■■■■■■■■■■■■■■■■■■■□□□□■■■■■■■	■	■	■	■	■	■	■	■	■	■	■	■	■	■	□	□	□	□	□	□	□	■	■	■	■	□	□	■	■	■	■	■	■	■	■	■	■	■	■	■	■
4,4.1,4.1.2,4.1.2.1		Euro-American-Haarlem(4.1.2)	ND		ERR552212	.	.	■■■■■■■■■■■■■■■■■■■■■■■■■■■■■■■□□□□□□□□□□□□	■	■	■	■	■	■	■	■	■	■	■	■	■	■	□	□	□	□	□	□	□	■	■	■	■	□	□	■	■	■	■	■	■	■	■	■	■	■	■	■	■
4,4.1,4.1.2,4.1.2.1		Euro-American-Haarlem(4.1.2)	ND		SRR974846	.	.	■■■■■■■□■■■■■■■■■■■■■■■■■■■■■■■■□□□□■■■■□■■	■	■	■	■	■	■	■	■	■	■	■	■	■	■	□	□	□	□	□	□	□	■	■	■	■	□	□	□	■	■	■	■	■	■	■	■	■	■	■	■	■
4,4.1,4.1.2,4.1.2.1		Euro-American-Haarlem(4.1.2)	47		SRR1011525	Erdman	.	■■■■■■■■■■■■■■■■■■■■■■■■■□□□□□□■□□□□■■■■■■■	■	■	■	■	■	839■	■	■	■	■	■	■	■	■	□	□	□	□	□	□	□	■	■	■	■	□	□	■	■	■	■	■	■	■	■	■	■	■	■	■	■
4,4.1,4.1.2,4.1.2.1		Euro-American-Haarlem(4.1.2)	47		ERR234259	.	.	■■■■■■■■■■■■■■■■■■■■■■■■■□□□□□□■□□□□■■■■■■■	■	■	■	■	■	■	■	■	■	■	■	■	■	■	□	□	□	□	□	□	□	■	■	■	■	□	□	■	■	■	■	■	■	■	■	■	■	■	■	■	■
4,4.1,4.1.2,4.1.2.1		Euro-American-Haarlem(4.1.2)	47		ERR234222	.	.	■■■■■■■■■■■■■■■■■■■■■■■■■□□□□□□■□□□□■■■■■■■	■	■	■	■	■	■	■	■	■	■	■	■	■	■	□	□	□	□	□	□	□	■	■	■	■	□	□	■	■	■	■	■	■	■	■	■	■	■	■	■	■
4,4.1,4.1.2,4.1.2.1		Euro-American-Haarlem(4.1.2)	47		ERR552192	.	Congo	■■■■■■■■■■■■■■■■■■■■■■■■■□□□□□□■□□□□■■■■■■■	■	■	■	■	■	839■	■293	■	■	■	■	■	■	■	□	□	□	□	□	□	□	■	■	■	■	□	□	■	■	■	■	■	■	■	■	■	■	■	■	■	■
4,4.1,4.1.2,4.1.2.1		Euro-American-Haarlem(4.1.2)	62		SRR5067625	.	Vietnam	■■■■■■■■■■■■■■■■■■■■■■■■■□□□□□□■□□□□■■■□■■■	■	■	■	■	■	839■	■	■	■	■	■	■	■	■	□	□	□	□	□	□	□	■	■	■	■	□	□	■	■	■	■	■	■	■	■	■	■	■	■	■	■
4,4.1,4.1.2,4.1.2.1		Euro-American-Haarlem(4.1.2)	62		ERR234170	.	.	■■■■■■■■■■■■■■■■■■■■■■■■■□□□□□□■□□□□■■■□■■■			■	■	■	839■	■	■	■	■	■	■	■	■	□	□	□	□	□	□	□	■	■	■	■	□	□	■	■	■	■	■	■	■	■	■	■	■	■	■	■
4,4.1,4.1.2,4.1.2.1		Euro-American-Haarlem(4.1.2)	42		SRR5073565	.	Vietnam	■■■■■■■■■■■■■■■■■■■■□□□□■■■■■■■■□□□□■■■■■■■	■	■	■	■	■	■	■	■	■	■	■	■	■	■	□	□	□	□	□	□	□	■	■	■	■	□	□	■	■	■	■	■	■	■	■	■	■	■	■	■	□
4,4.1,4.1.2,4.1.2.1		Euro-American-Haarlem(4.1.2)	1567		ERR2653148	.	Brazil	■■■■■■■■■■■■■■■■■■■■■□□□■■■■□■■■□□□□■■■■■■■	■	■	■	■	■	■	■	■	■	■	■	■	■	■	□	□	□	□	□	□	□	■	■	■	■	□	□	■	■	■	■	■	■	■	■	■	■	■	■	■	■
4,4.1,4.1.2,4.1.2.1		Euro-American-Haarlem(4.1.2)	1260		ERR2653128	.	Brazil	□□□□□□□□□□□□□□□□□□□□□□□□■■■■■□□■□□□□■■■■■■■	■	■	■	■	■	839■	□	□	□	□	□	□	□	□	□	□	□	□	□	□	□	□	□	□	□	□	□	□	□	□	□	□	□	□	□	□	□	□	□	□	□
4,4.1,4.1.2,4.1.2.1		Euro-American-Haarlem(4.1.2)	2		ERR757147	.	Argentina	□□□□□□□□□□□□□□□□□□□□□□□□■□□□□□□■□□□□■■■■■■■	■	■	■	■	■	837■	□	□	□	□	□	□	□	□	□	□	□	□	□	□	□	□	□	□	□	□	□	□	□	□	□	□	□	□	□	□	□	□	□	□	□
4,4.1,4.1.2,4.1.2.1		Euro-American-Haarlem(4.1.2)	2		ERR550622	.	Congo	□□□□□□□□□□□□□□□□□□□□□□□□■□□□□□□■□□□□■■■■■■■	■	■	■	■	■	839■	□	□	□	□	□	□	□	□	□	□	□	□	□	□	□	□	□	□	□	□	□	□	□	□	□	□	□	□	□	□	□	□	□	□	□
4,4.2,4.2.1		Euro-American-Ural(4.2.1)	262	sel1	ERR067645	.	Russia	■■■■■■■□□■■■■■■■■■■■■■■■■■■■□□□■□□□□■■■■■■■	■	■	■	■	■	■	■	■	■	■	■	■	■	■	□	□	□	□	□	□	□	■	■	■	■	□	□	□	□	■	■	■	■	■	■	■	■	■	■	■	■
4,4.2,4.2.2		Euro-American-Ural(4.2.1)	53		ERR552448	.	Congo	■■■■■■■■■■■■■■■■■■■■■■■■■■■■■■■■□□□□■■■■■■■	■	■	■	■	■	■	■	■	■	■	■	■	■	■	□	□	□	□	□	□	□	■	■	■	■	□	□	■	■	■	■	■	■	■	■	■	■	■	■	■	■
4,4.2,4.2.2,4.2.2.1		Euro-American-Ural(4.2.1)	41		ERR028615	.	Netherlands	■■■■■■■■■■■■■■■■■■■□□□□□■□□■■■■■□□□□■■■■■■■	■	■	■	■	■	■	■	■	■	■	■	■	■	■	□	□	□	□	□	□	□	■	■	■	■	□	□	■	■	■	■	■	■	■	■	■	■	■	■	□	□
4,4.3,4.3.1			535		SRR5067407	.	Vietnam	■■■■■■■■■■■■■■■■■■■■■□□□■■■■■■■■□□□□■■■■■■■	■	■	■	■	■	■	■	■	■	■	■	■	■	■	□	□	□	□	□	□	□	■	■	■	■	□	□	■	■	■	■	■	■	■	■	■	■	■	■	■	25■
4,4.3,4.3.1			535		SRR5065239		Vietnam	■■■■■■■■■■■■■■■■■■■■■□□□■■■■■■■■□□□□■■■■■■■	■	■	■	■	■	■	■	■	■	■	■	■	■	■	□	□	□	□	□	□	□	■	■	■	■	□	□	■	■	■	■	■	■	■	■	■	■	■	■	■	25■
4,4.3,4.3.2		Euro-American-LAM	ND		ERR751607	.	Peru	■■■■■■■■□□□■■■■■■■■■■□□□■■■■■■■■□□□□■■■■■■■	■	■	■	■	■	■	■	■	■	■	■	■	■	■	□	□	□	□	□	□	□	■	■	■	■	□	□	■	□	□	□	■	■	■	■	■	■	■	■	■	25■
4,4.3,4.3.2		Euro-American-LAM	ND		ERR2653192	.	Brazil	■■■■■■■■□□□■■■■■■■■■■□□□■■■■■■■■□□□□■■■■■■■	■	■	■	■	■	■	■	■	■	■	■	■	■	■	□	□	□	□	□	□	□	■	■	■	■	□	□	■	□	□	□	■	■	■	■	■	■	■	■	■	25■
4,4.3,4.3.2		Euro-American-LAM	106		ERR751561	.	Peru	■■■■■■■■□□□■■■■■■■■□□□□□□□□□□□□□□□□□□□■■■■■	■	■	■	■	■	■	■	■	■	■	■	■	■	■	□	□	□	□	□	□	□	■	■	■	■	□	□	■	□	□	□	■	■	■	■	■	■	■	■	□	□
4,4.3,4.3.2,4.3.2.1		Euro-American-LAM	ND		SRR974839	F11	.	■■■■■■■■□□□■■■■■■■■■■□□□■■■■■■■■□□□□■■■■■■■	■	■	■	■	■	■	■	■	■	■	■	■	■	■	□	□	□	□	□	□	□	■	■	■	■	□	□	■	□	□	□	■	■	■	■	■	■	■	■	■	25■
4,4.3,4.3.3		Euro-American-LAM	ND	sel1	ERR234258	.	.	■■■■■■■■■■■■■■■■□□□□□■■■■□□□□■■■□□□□■■■■■■■	■	■	■	■	■	■	■	■	■	■	■	■	■	■	□	□	□	□	□	□	□	■	■	■	■	□	□	■	■	■	■	■	■	■	■	■	□	□	□	□	□
4,4.3,4.3.3		Euro-American-LAM	1890		ERR2652976	.	Brazil	■■■■■■■■■■■■■■■■■■■■■□□□■■■■■■■■□□□□■■■□■■■	■	■	■	■	■	■	■	■	■	■	■	■	■	■	□	□	□	□	□	□	□	■	■	■	■	□	□	■	■	■	■	■	■	■	■	■	■	■	■	■	25■
4,4.3,4.3.3		Euro-American-LAM	1890		SRR1144793	KZN 1435		■■■■■■■■■■■■■■■■■■■■■□□□■■■■■■■■□□□□■■■□■■■	■	■	■	■	■	■	■	■	■	■	■	■	■	■	□	□	□	□	□	□	□	■	■	■	■	□	□	■	■	■	■	■	■	■	■	■	■	■	■	■	25■
4,4.3,4.3.3		Euro-American-LAM	1890		SRR1144800	KZN 4207		■■■■■■■■■■■■■■■■■■■■■□□□■■■■■■■■□□□□■■■□■■■	■	■	■	■	■	■	■	■	■	■	■	■	■	■	□	□	□	□	□	□	□	■	■	■	■	□	□	■	■	■	■	■	■	■	■	■	■	■	■	■	25■
4,4.3,4.3.3		Euro-American-LAM	535		ERR751609	.	Peru	■■■■■■■■■■■■■■■■■■■■■□□□■■■■■■■■□□□□■■■■■■■	■	■	■	■	■	■	■	■	■	■	■	■	■	■	□	□	□	□	□	□	□	■	■	■	■	□	□	■	■	■	■	■	■	■	■	■	■	■	■	■	25■
4,4.3,4.3.3		Euro-American-LAM	535		ERR067683	.	Russia	■■■■■■■■■■■■■■■■■■■■■□□□■■■■■■■■□□□□■■■■■■■	■	■	■	■	■	■	■	■	■	■	□	■	■	■	□	□	□	□	□	□	□	■	■	■	■	□	□	■	■	■	■	■	■	■	■	■	■	■	■	■	25■
4,4.3,4.3.3		Euro-American-LAM	ND		ERR2653145	.	Brazil	■■■■■■■■■■■■■■■■■■■■■□□□■■■■□■■■□□□□■□□□□□□	■	■	■	■	■	■	■	■	■	■	■	■	■	■	□	□	□	□	□	□	□	■	■	■	■	□	□	■	■	■	■	■	■	■	■	■	■	■	■	■	25■
4,4.3,4.3.3		Euro-American-LAM	1410		ERR2653010	.	Brazil	■■■■■■■■■■■■■■■■■■■■■□□□□□□□□□□□□□□□□□□□□□□	■	■	■	■	■	■	■	■	■	■	■	■	■	■	□	□	□	□	□	□	□	■	■	■	■	□	□	■	■	■	■	■	■	■	■	■	■	■	■	■	25■
4,4.3,4.3.3		Euro-American-LAM	1410		ERR2653156	.	Brazil	■■■■■■■■■■■■■■■■■■■■■□□□□□□□□□□□□□□□□□□□□□□	■	■	■	■	■	■	■	■	■	■	■	■	■	■	□	□	□	□	□	□	□	■	■	■	■	□	□	■	■	■	■	■	■	■	■	■	■	■	■	■	25■
4,4.3,4.3.3		Euro-American-LAM	ND		ERR551502	.	Congo	■■■■■■■■■■■■□■■■■■■■■□□□□■■■□■■■□□□□■■■■■■■	■	■	■	■	■	■	■	■	■	■	■	■	■	■	□	□	□	□	□	□	□	■	■	■	■	□	□	■	■	■	■	■	□	■	■	■	■	■	■	■	25■
4,4.3,4.3.3		Euro-American-LAM	635		ERR553316	.	Congo	□□□□□□□□□□□□□□□□□□□□□□□□■■■■□■■■□□□□■■■■■■■	■	■	■	■	■	647■	□	□	□	□	□	□	□	□	□	□	□	□	□	□	□	□	□	□	□	□	□	□	□	□	□	□	□	□	□	□	□	□	□	□	□
4,4.3,4.3.4,4.3.4.1		Euro-American-LAM	1888		ERR036187	.	Malawi	■■□■■■■■■■■■■■■■■■■■■□□□■■■■■■■■□□□□■■■■■■■	■	■	■	■	■	■	■	■	■	■	■	■	■	□	□	□	□	□	□	□	□	■	■	■	■	□	□	■	■	■	■	■	■	■	■	■	■	■	■	■	25■
4,4.3,4.3.4,4.3.4.1		Euro-American-LAM	1888		ERR779878	.	Peru	■■□■■■■■■■■■■■■■■■■■■□□□■■■■■■■■□□□□■■■■■■■	■	■	■	■	■	■	■	■	■	■	■	■	■	□	□	□	□	□	□	□	□	■	■	■	■	□	□	■	■	■	■	■	■	■	■	■	■	■	■	■	25■
4,4.3,4.3.4,4.3.4.1		Euro-American-LAM	1888		ERR751382	.	Peru	■■□■■■■■■■■■■■■■■■■■■□□□■■■■■■■■□□□□■■■■■■■	■	■	■	■	■	■	■	■	■	■	■	■	■	□	□	□	□	□	□	□	□	■	■	■	■	□	□	■	■	■	■	■	■	■	■	■	■	■	■	■	25■
4,4.3,4.3.4,4.3.4.1		Euro-American-LAM	1910		ERR2653154	.	Brazil	■■□■■■■■■■■■□■■■■■■■■□□□■■■■■■■■□□□□■■■■■■■	■	■	■	■	■	■	■	■	■	■	■	■	■	□	□	□	□	□	□	□	□	■	■	■	■	□	□	■	■	■	■	■	□	■	■	■	■	■	■	■	25■
4;4.3;4.3.4;4.3.4.2		Euro-American-LAM-Zimbabwe	ND		ERR751545	.	Peru	■■■■■■■■■■■■■■■■■■■■■□□□■■□□□□□□□□□□□□□□■■■	■	■	■	■	■	■	■	■	■	■	■	■	■	■	□	□	□	□	□	□	□	■	■	■	■	□	□	■	■	■	■	■	■	■	■	■	■	■	■	■	25■
4;4.3;4.3.4;4.3.4.2		Euro-American-LAM-Zimbabwe	ND		ERR2653227	.	Brazil	■□■■■■■■■■■■■■■■■■■■■□□□■■■■■■■■□□□□■■■■■■■	■	■	■	■	■	■	■	■	■	■	■	■	□	■	□	□	□	□	□	□	□	■	■	■	■	□	□	■	■	■	■	■	■	■	■	■	■	■	■	■	25■
4,4.3,4.3.4,4.3.4.2,4.3.4.2.1			ND		ERR245848	.	Malawi	□□□■■■■■■■■■■■■■■■■■■□□□■■□□□□■■□□□□■■□■■■■	■	■	■	■	■	■	■	■	■	■	■	□	□	□	□	□	□	□	□	□	□	■	■	■	■	□	□	■	■	■	■	■	■	■	■	■	■	■	■	■	■
4,4.4,4.4.1		Euro-American-S	4		ERR2653229	.	Brazil	□□□□□□□□□□□□□□□□□□□□□□□□■■■■■■■■□□□□■■■■■■■	■	■	■	■	■	■	439■	□	□	□	□	□	□	□	□	□	□	□	□	□	□	□	□	□	□	□	□	□	□	□	□	□	□	□	□	□	□	□	□	□	□
4,4.4,4.4.1,4.4.1.1		Euro-American-S	34	sel1	SRR5073887	.	Vietnam	■■■■■■■■□□■■■■■■■■■■■■■■■■■■■■■■□□□□■■■■■■■	■	■	■	■	■	■	439■	■	■	■	■	■	■	■	□	□	□	□	□	□	□	■	■	■	■	□	□	■	□	□	■	■	■	■	■	■	■	■	■	■	■
4,4.4,4.4.1,4.4.1.2		Euro-American-S	1916		ERR257899	.	Netherlands	■■■■■■■■■■■■□□□□□■■■■■■■■■■■■■■■□□□□■■■■■■■	■	■	■	■	■	■	■	■	■	■	■	■	■	□	□	□	□	□	□	□	□	■	■	■	■	□	□	■	■	■	■	■	□	□	□	□	□	■	■	■	■
4,4.4,4.4.2		Euro-American-S	53		SRR5067373	.	Vietnam	■■■■■■■■■■■■■■■■■■■■■■■■■■■■■■■■□□□□■■■■■■■	■	■	■	■	■	■	■	■	■	■	■	■	■	■	□	□	□	□	□	□	□	■	■	■	■	□	□	■	■	■	■	■	■	■	■	■	■	■	■	■	■
4,4.4,4.4.2		Euro-American-S	ND		SRR5073675	.	Vietnam	■■■■■■■■■■■□■■□□□□□□□□□□■■■■■■■■□□□□■■■■■■■	■	■	■	■	■	■	■	■	■	■	■	■	■	■	□	□	□	□	□	□	□	■	■	■	■	□	□	■	■	■	■	□	■	■	□	□	□	□	□	□	□
4,4.4,4.4.2		Euro-American-S	53		ERR234183	.	.	■■■■■■■■■■■■■■■■■■■■■■■■■■■■■■■■□□□□■■■■■■■	■	■	■	■	■	■	■	■	■	■	■	■	■	■	□	□	□	□	□	□	□	■	■	■	■	□	□	■	■	■	■	■	■	■	■	■	■	■	■	■	■
4,4.5		Euro-American-NEW1	53	sel1	SRR5073715	.	Vietnam	■■■■■■■■■■■■■■■■■■■■■■■■■■■■■■■■□□□□■■■■■■■	■	■	■	■	■	■	■	■	■	■	■	■	■	■	□	□	□	□	□	□	□	■	■	■	■	□	□	■	■	■	■	■	■	■	■	■	■	■	■	■	■
4,4.5		Euro-American-NEW1	53		SRR5065316		Vietnam	■■■■■■■■■■■■■■■■■■■■■■■■■■■■■■■■□□□□■■■■■■■	■	■	■	■	■	■	■	■	■	■	■	■	■	■	□	□	□	□	□	□	□	■	■	■	■	□	□	■	■	■	■	■	■	■	■	■	■	■	■	■	■
4,4.5		Euro-American-NEW1	276		SRR5067674	.	Vietnam	■■■■■■■■■■■■■■■■■■■■■■■■□□□□□□■■□□□□■■■■■■■	■	■	■	■	■	■	■	■	■	■	■	■	■	■	□	□	□	□	□	□	□	■	■	■	■	□	□	■	■	■	■	■	■	■	■	■	■	■	■	■	■
4,4.5		Euro-American-NEW1	276		SRR5065268	.	Vietnam	■■■■■■■■■■■■■■■■■■■■■■■■□□□□□□■■□□□□■■■■■■■	■	■	■	■	■	■	■	■	■	■	■	■	■	■	□	□	□	□	□	□	□	■	■	■	■	□	□	■	■	■	■	■	■	■	■	■	■	■	■	■	■
4,4.5		Euro-American-NEW1	ND		SRR5073746	.	Vietnam	■■■■■■■□□□□□□□□□□□□■■■■■□□□□□□■■□□□□■■□□□■■	■	■	■	■	■	■	■	■	■	■	■	■	■	■	□	□	□	□	□	□	□	■	■	■	■	□	□	□	□	□	□	□	□	□	□	□	□	□	□	■	■
4,4.5		Euro-American-NEW1	ND		SRR5067415	.	Vietnam	□□□□□□□□□□□□□□□□□□□□□□□□□□□□□□■■□□□□■■■■■■■	■	■	■	■	245■	□	□	□	□	□	□	□	□	□	□	□	□	□	□	□	□	□	□	□	□	□	□	□	□	□	□	□	□	□	□	□	□	□	□	□	□
4,4.6,4.6.1,4.6.1.1		Euro-American-Uganda2	420	sel1	ERR551416	.	Congo	■■□□■■■■■■■■■■■■□□■■■■■■■■■■■■■■□□□□■■■□■■□	■	■	■	■	■	■	■	■	■	■	■	■	■	□	□	□	□	□	□	□	□	□	■	■	■	□	□	■	■	■	■	■	■	■	■	■	■	■	□	■	■
4,4.6,4.6.1,4.6.1.2		Euro-American-Uganda1	73		ERR551583	.	Congo	■■■■■■■■■■■■□■■■■■■■■■■■■■■■■■■■□□□□■■■□■■■	■	■	■	■	■	■	■294	■	■	■	■	■	■	■	□	□	□	□	□	□	□	■	■	■	■	□	□	■	■	■	■	■	□	■	■	■	■	■	■	■	■
4,4.6,4.6.1,4.6.1.2		Euro-American-Uganda1	52		ERR040131	.	Uganda	■■■■■■■■■■■■■■■■■■■■■■■■■■■■■■■■□□□□■■■□■■■	■	■	■	■	■	■	■294	■	■	■	■	■	■	■	□	□	□	□	□	□	□	■	■	■	■	□	□	■	■	■	■	■	■	■	■	■	■	■	■	■	■
4,4.6,4.6.1,4.6.1.2		Euro-American-Uganda1	78		ERR234163	.	.	■■■■■■■■■■■■■■■■■■■■■■■■■■■■■■■■□□□□■■■□□■■	■	■	■	■	■	■	■294	■	■	■	■	■	■	■	□	□	□	□	□	□	□	■	■	■	■	□	□	■	■	■	■	■	■	■	■	■	■	■	■	■	■
4,4.6,4.6.1,4.6.1.2		Euro-American-Uganda1	51		ERR551253	.	Congo	■■■■■■■■■■■■■■■■■■■■■■■■■■■■■■■■□□□□■■■□□□□	■	■	■	■	■	■	■294	■	■	■	■	■	■	■	□	□	□	□	□	□	□	■	■	■	■	□	□	■	■	■	■	■	■	■	■	■	■	■	■	■	■
4,4.6,4.6.2,4.6.2.2		Euro-American-Cameroun	772		ERR502488	.	.	■■■■■■■■■■■■■■■■■■■■■■□□□■■■□□■■□□□□■■■■■■■	■	■	■	■	■	■	■	■	■	■	■	■	■	■	□	□	□	□	□	□	□	■	■	■	■	□	□	■	■	■	■	■	■	■	■	■	■	■	■	■	■
4,4.6,4.6.2,4.6.2.2		Euro-American-Cameroun	61		ERR751346	.	.	■■■■■■■■■■■■■■■■■■■■■■□□□■■■■■■■□□□□■■■■■■■	■	■	■	■	■	■	■	■	■	■	■	■	■	■	□	□	□	□	□	□	□	■	■	■	■	□	□	■	■	■	■	■	■	■	■	■	■	■	■	■	■
4,4.6,4.6.2,4.6.2.2		Euro-American-Cameroun	61		ERR2704689	.	Ghana	■■■■■■■■■■■■■■■■■■■■■■□□□■■■■■■■□□□□■■■■■■■	■	■	■	■	■	■	■	■	■	■	■	■	■	■	□	□	□	□	□	□	□	■	■	■	■	□	□	■	■	■	■	■	■	■	■	■	■	■	■	■	■
4,4.6,4.6.2,4.6.2.2		Euro-American-Cameroun	61		ERR2704705	.	Ghana	■■■■■■■■■■■■■■■■■■■■■■□□□■■■■■■■□□□□■■■■■■■	■	■	■	■	■	■	■	■	■	■	■	■	■	■	□	□	□	□	□	□	□	■	■	■	■	□	□	■	■	■	■	■	■	■	■	■	■	■	■	■	■
4,4.6,4.6.2,4.6.2.2		Euro-American-Cameroun	61		SRR5067578	.	Vietnam	■■■■■■■■■■■■■■■■■■■■■■□□□■■■■■■■□□□□■■■■■■■	■	■	■	■	■	■	■	■	■	■	■	■	■	■	□	□	□	□	□	□	□	■	■	■	■	□	□	■	■	■	■	■	■	■	■	■	■	■	■	■	■
4,4.6,4.6.2,4.6.2.2		Euro-American-Cameroun	61		SRR5073620	.	Vietnam	■■■■■■■■■■■■■■■■■■■■■■□□□■■■■■■■□□□□■■■■■■■	■	■	■	■	■	■	■	■	■	■	■	■	■	■	□	□	□	□	□	□	□	■	■	■	■	□	□	■	■	■	■	■	■	■	■	■	■	■	■	■	■
4,4.6,4.6.2,4.6.2.2		Euro-American-Cameroun	2059		ERR234159	.	.	■■■□□□□□□□□□□□□□□□□□□□□□□□□□□□□□□□□□□■■■■■■	■	■	■	■	■	■	■	■	■	■	■	■	■	■	□	□	□	□	□	□	□	□	□	□	□	□	□	□	□	□	□	□	□	□	□	□	□	□	□	□	□
4,4.7		Euro-American-Congo	ND	sel1	ERR2652992	.	Brazil	■■■■■■■■■■■■■■■■■■□□□□□□□□■■■■■■□□□□■■■■■■■	■	■	■	■	■	■	■	■	■	■	■	■	■	■	□	□	□	□	□	□	□	■	■	■	■	□	□	■	■	■	■	■	■	■	■	■	■	■	□	□	□
4,4.7		Euro-American-Congo	144		ERR550939	.	Congo	■■■■■■□□□□□□□□□□□□□□□□□□□■■■■■■■□□□□■■■■■■■	■	■	■	■	■	■	■	■	■	■	■	■	■	■	□	□	□	□	□	□	□	■	■	■	□	□	□	□	□	□	□	□	□	□	□	□	□	□	□	□	□
4,4.8		Euro-American-Group3-modern	7		ERR2653002	.	Brazil	□■■■■■■■■■■■■■■■■■■■■■■■■■■■■■■■□□□□■■■■■■■	■	■	■	■	■	■	■	■	■	■	□	□	■	■	□	□	□	□	□	□	□	■	■	■	■	□	□	■	■	■	■	■	■	■	■	■	■	■	■	■	■
4,4.8		Euro-American-Group3-modern	205		SRR5073940	.	Vietnam	■■■□■■■■■■■■■■■■■■■■■■■■■■■■■■■■□□□□■■■■■■■	■	■	■	■	■	■	■	■	■	■	■	■	■	■	□	□	□	□	□	□	□	□	■	■	■	□	□	■	■	■	■	■	■	■	■	■	■	■	■	■	■
4,4.8		Euro-American-Group3-modern	53		ERR1203071	.	.	■■■■■■■■■■■■■■■■■■■■■■■■■■■■■■■■□□□□■■■■■■■	■	■	■	■	■	■	■	■	■	■	□	■	■	■	□	□	□	□	□	□	□	■	■	■	■	□	□	■	■	■	■	■	■	■	■	■	■	■	■	■	■
4,4.8		Euro-American-Group3-modern	53		ERR2724042	DKC2	Denmark	■■■■■■■■■■■■■■■■■■■■■■■■■■■■■■■■□□□□■■■■■■■	■	■	■	■	■	■	■	■	■	■	■	■	■	■	□	□	□	□	□	□	□	■	■	■	■	□	□	■	■	■	■	■	■	■	■	■	■	■	■	■	■
4,4.8		Euro-American-Group3-modern	281		SRR7765063	.	.	■■■■■■■■■■■■■■■■□■■■■■■■■■■■■■■■□□□□■■■■■■■	■	■	■	■	■	■	■	■	■	■	■	■	■	■	□	□	□	□	□	□	□	■	■	■	■	□	□	■	■	■	■	■	■	■	■	■	■	■	■	■	■
4,4.8		Euro-American-Group3-modern	1073		ERR234221	.	.	■■■■■■■■■■■□□■■■■■■■■■■■■■■■■■■■□□□□■■■■■■■	■	■	■	■	■	■	■	■	■	■	■	■	■	■	□	□	□	□	□	□	□	■	■	■	■	□	□	■	■	■	■	□	□	■	■	■	■	■	■	■	■
4,4.8		Euro-American-Group3-modern	3303		ERR245649	.	Malawi	■■■□□□□□□■■■■■■■■■■■■■■■■■■■■■■■□□□□■■■■■■■	■	■	■	■	■	■	■	■	■	■	■	■	■	■	□	□	□	□	□	□	□	□	□	□	□	□	□	□	□	■	■	■	■	■	■	■	■	■	■	■	■
4,4.9		Euro-American-Group3-modern	ND		ERR2653163	.	Brazil	■■■■■□□■■■■■■□□□□□□□□□□□■□□■■■■■□□□□■■■■■■■	■	■	■	■	■	■	■	■	■	■	■	■	■	■	□	□	□	□	□	□	□	■	■	□	□	□	□	■	■	■	■	■	■	□	□	□	□	□	□	□	□
4,4.9		Euro-American-Group3-modern	358	sel1	ERR2652941	.	Canada	■■■□□■■■■■■■■■■■■■■■■■■■■■■■■■■■□□□□■■■■■■■	■	■	■	■	■	■	■	■	■	■	■	■	■	■	□	□	□	□	□	□	□	□	□	■	■	□	□	■	■	■	■	■	■	■	■	■	■	■	■	■	■
4,4.9		Euro-American-Group3-modern	451		SRR6407486	H37Ra		■■■■■■■■■■■■■■■■■■■□□■■■■■■■■■■■□□□□■■■■■■■	■	■	■	■	■	■	■	■	■	■	■	■	■	■	□	□	□	□	□	□	□	■	■	■	■	□	□	■	■	■	■	■	■	■	■	■	■	■	■	□	□
4,4.9		Euro-American-Group3-modern	2955		ERR979065	.	Denmark	■■■■■■■■■■■■■■■■■■■■■■□□□□□□□□□□□□□□□□■■■■■	■	■	■	■	■	■	■	■	■	■	■	■	■	■	□	□	□	□	□	□	□	■	■	■	■	□	□	■	■	■	■	■	■	■	■	■	■	■	■	■	■
5.1		Africanum WA 1	438	sel1	ERR751300	.	.	■■■■■■■□□□□□■■■■■■■■■■■■■■■■■■■■■■■■□□□■■■■	■	■	■	■	■	■	■	■	■	■	■	■	■	■	■	■	■	■	■	■	■	■	■	■	■	■	■	□	□	□	□	□	■	■	■	■	■	■	■	■	■
5.1		Africanum WA 1	438		ERR702419	.	.	■■■■■■■□□□□□■■■■■■■■■■■■■■■■■■■■■■■■□□□■■■■	■	■	■	■	■	■	■	■	■	■	■	■	■	■	■	■	■	■	■	■	■	■	■	■	■	■	■	□	□	□	□	□	■	■	■	■	■	■	■	■	■
5.1		Africanum WA 1	438		ERR1215462	.	.	■■■■■■■□□□□□■■■■■■■■■■■■■■■■■■■■■■■■□□□■■■■	■	■	■	■	■	■	■	■	■	■	■	■	■	■	■	■	■	■	■	■	■	■	■	■	■	■	■	□	□	□	□	□	■	■	■	■	■	■	■	■	■
5.1		Africanum WA 1	ND		ERR2383620	.	France	■■■■■■■□□□□□■■■■■■■■■■■■□□□□□□□□■■■■□□□■■■■	■	■	■	■	■	■	■	■	■	■	■	■	■	■	■	■	■	■	■	■	■	■	■	■	■	■	■	□	□	□	□	□	■	■	■	■	■	■	■	■	■
5.1		Africanum WA 1	ND		ERR702416	.	.	■■□■■■■□□□□□■■■■■■■■■□□■■■■■■■■□■■■■□□□■■■■	■	■	■	■	■	■	■	■	■	■	■	■	■	□	□	□	□	■	■	■	■	■	■	■	■	■	■	□	□	□	□	□	■	■	■	■	■	■	■	■	■
5.2		Africanum WA 1	2748		ERR751320	.	.	■■■■■■■□□□□□■■■■■■■■□□□□□□□□□□□□□□□□□□□□■■■	■	■	■	■	■	■	■	■	■	■	■	■	■	■	■	■	■	■	■	■	■	■	■	■	■	■	■	□	□	□	□	□	■	■	■	■	■	■	■	■	□
5.2		Africanum WA 1	2748		ERR702435	.	.	■■■■■■■□□□□□■■■■■■■■□□□□□□□□□□□□□□□□□□□□■■■	■	■	■	■	■	■	■	■	■	■	■	■	■	■	■	■	■	■	■	■	■	■	■	■	■	■	■	□	□	□	□	□	■	■	■	■	■	■	■	■	□
5.2		Africanum WA 1	2748		ERR751324	.	.	■■■■■■■□□□□□■■■■■■■■□□□□□□□□□□□□□□□□□□□□■■■	■	■	■	■	■	■	■	■	■	■	■	■	■	■	■	■	■	■	■	■	■	■	■	■	■	■	■	□	□	□	□	□	■	■	■	■	■	■	■	■	□
5.2		Africanum WA 1	101		ERR2704809	.	France	■■■■■■■□□□□□■■■■■■■■□□□□■■□■■■■■□■■■□□□■■■■	■	■	■	■	■	■	■	■	■	■	■	■	■	■	■	■	■	■	■	■	■	■	■	■	■	■	■	□	□	□	□	□	■	■	■	■	■	■	■	■	□
5.2		Africanum WA 1	331		ERR751290	.	.	■■■■■■■□□□□□■■■■■■■■□□□□■■■■■■■■■■■■□□□■■■■	■	■	■	■	■	■	■	■	■	■	■	■	■	■	■	■	■	■	■	■	■	■	■	■	■	■	■	□	□	□	□	□	■	■	■	■	■	■	■	■	□
5.2		Africanum WA 1	3245		ERR1082128	.	.	■■■■■■■□□□□□■■■■■■■■□□□□■■■■■■■□■■■■□□□■■■■	■	■	■	■	■	■	■	■	■	■	■	■	■	■	■	■	■	■	■	■	■	■	■	■	■	■	■	□	□	□	□	□	■	■	■	■	■	■	■	■	□
			330		ERR2704692	.	Germany	■■■■■■■□□□□□■■■■■■■■□□□□■■■■■■■■■■■■□□□□■■■	■	■	■	■	■	■	■	■	■	■	■	■	■	■	■	■	■	■	■	■	■	■	■	■	■	■	■	□	□	□	□	□	■	■	■	■	■	■	■	■	□
5.2		Africanum WA 1	331		ERR751292	.	.	■■■■■■■□□□□□■■■■■■■■□□□□■■■■■■■■■■■■□□□■■■■	■	■	■	■	■	■	■	■	■	■	■	■	■	■	■	■	■	■	■	■	■	■	■	■	■	■	■	□	□	□	□	□	■	■	■	■	■	■	■	■	□
5.2		Africanum WA 1	331		ERR2704686	.	Ghana	■■■■■■■□□□□□■■■■■■■■□□□□■■■■■■■■■■■■□□□■■■■	■	■	■	■	■	■	■	■	■	■	■	■	■	■	■	■	■	■	■	■	■	■	■	■	■	■	■	□	□	□	□	□	■	■	■	■	■	■	■	■	□
5.2		Africanum WA 1	331		ERR702414	.	.	■■■■■■■□□□□□■■■■■■■■□□□□■■■■■■■■■■■■□□□■■■■	■	■	■	■	■	■	■	■	■	■	■	■	■	■	■	■	■	■	■	■	■	■	■	■	■	■	■	□	□	□	□	□	■	■	■	■	■	■	■	■	□
5.2		Africanum WA 1	319		ERR1082127	.	.	■□■■■■■□□□□□■■■■■■■■□□□□■■■■■■■■■■■■□□□■■■■	■	■	■	■	■	■	■	■	■	■	■	■	□	■	■	■	■	■	■	■	■	■	■	■	■	■	□	□	□	□	□	□	■	■	■	■	■	■	■	■	□
5.2		Africanum WA 1	319		ERR1082115	.	.	■□■■■■■□□□□□■■■■■■■■□□□□■■■■■■■■■■■■□□□■■■■	■	■	■	■	■	■	■	■	■	■	■	■	□	■	■	■	■	■	■	■	■	■	■	■	■	■	□	□	□	□	□	□	■	■	■	■	■	■	■	■	□
5.2		Africanum WA 1	319		ERR1082143	.	.	■□■■■■■□□□□□■■■■■■■■□□□□■■■■■■■■■■■■□□□■■■■	■	■	■	■	■	■	■	■	■	■	■	■	□	■	■	■	■	■	■	■	■	■	■	■	■	■	□	□	□	□	□	□	■	■	■	■	■	■	■	■	□
5.2		Africanum WA 1	319		ERR751291	.	.	■□■■■■■□□□□□■■■■■■■■□□□□■■■■■■■■■■■■□□□■■■■	■	■	■	■	■	■	■	■	■	■	■	■	□	■	■	■	■	■	■	■	■	■	■	■	■	■	□	□	□	□	□	□	■	■	■	■	■	■	■	■	□
5.2		Africanum WA 1	ND		ERR1082117	.	.	■□■■■■■□□□□□■■■■■■■■□□□□■■■□□■■■■■■■□□□■■■■	■	■	■	■	■	■	■	■	■	■	■	■	□	■	■	■	■	■	■	■	■	■	■	■	■	■	□	□	□	□	□	□	■	■	■	■	■	■	■	■	□
5.2		Africanum WA 1	ND		ERR751334	.	.	■□□■■■■□□□□□■■■■■■■■□□□□■■■■■■■■■■■■□□□■■■■	■	■	■	■	■	■	■	■	■	■	■	■	□	□	■	■	■	■	■	■	■	■	■	■	■	■	□	□	□	□	□	□	■	■	■	■	■	■	■	■	□
5.2		Africanum WA 1	ND		ERR2704808	.	France	■□□■■■■□□□□□■■■■■■■■□□□□■■■□□■■■■■■■□□□■■■■	■	■	■	■	■	■	■	■	■	■	■	■	□	□	■	■	■	■	■	■	■	■	■	■	■	■	□	□	□	□	□	□	■	■	■	■	■	■	■	■	□
5.2		Africanum WA 1	2174		ERR751298	.	.	■■■■■■■□□□□□□■■■■■■■□□□□■■■■■■■■■■■■□□□■■■■	■	■	■	■	■	■	■	■	■	■	■	■	■	■	■	■	■	■	■	■	■	■	■	■	■	■	□	□	□	□	□	□	□	■	■	■	■	■	■	■	□
5.2		Africanum WA 1	2174		ERR751302	.	.	■■■■■■■□□□□□□■■■■■■■□□□□■■■■■■■■■■■■□□□■■■■	■	■	■	■	■	■	■	■	■	■	■	■	■	■	■	■	■	■	■	■	■	■	■	■	■	■	□	□	□	□	□	□	□	■	■	■	■	■	■	■	□
5.2		Africanum WA 1	2174		ERR702420	.	.	■■■■■■■□□□□□□■■■■■■■□□□□■■■■■■■■■■■■□□□■■■■	■	■	■	■	■	■	■	■	■	■	■	■	■	■	■	■	■	■	■	■	■	■	■	■	■	■	□	□	□	□	□	□	□	■	■	■	■	■	■	■	□
5.2		Africanum WA 1	2837		ERR1082119	.	.	■■■■■■□□□□□□□□□□■■■■□□□□■■■■■■■■■■■■□□□□□□■	■	■	■	■	■	■	■	■	■	■	■	■	■	■	■	■	■	■	■	■	■	■	■	■	□	□	□	□	□	□	□	□	□	□	□	□	■	■	■	■	□
5.2		Africanum WA 1	320		ERR1082129	.	.	■■■■■■□□□□□□□□□□■■■■□□□□■■□□■■■■■■■■□□□■■■■	■	■	■	■	■	■	■	■	■	■	■	■	■	■	■	■	■	■	■	■	■	■	■	■	□	□	□	□	□	□	□	□	□	□	□	□	■	■	■	■	□
5.2		Africanum WA 1	320		ERR1082142	.	.	■■■■■■□□□□□□□□□□■■■■□□□□■■□□■■■■■■■■□□□■■■■	■	■	■	■	■	■	■	■	■	■	■	■	■	■	■	■	■	■	■	■	■	■	■	■	□	□	□	□	□	□	□	□	□	□	□	□	■	■	■	■	□
5.3		Africanum WA 1	ND		ERR1215477	.	.	■■■■■■■□□□□□□□□□□□□□□□□□■■■■■■■■■■■■□□□■■■■	■	■	■	■	■	■	■	■	■	■	■	■	■	■	■	■	■	■	■	■	■	■	■	■	■	□	□	□	□	□	□	□	□	□	□	□	□	□	□	□	□
		Africanum WA 1	ND		ERR1203054	.	.	□□□□□□□□□□□□□□□□□□□□□□□□■■■■■■■■■■■■□□□□■■■	■	■	■	■	■	■	938■	□	□	□	□	□	□	□	□	□	□	□	□	□	□	□	□	□	□	□	□	□	□	□	□	□	□	□	□	□	□	□	□	□	□
		Africanum WA 1	1941		ERR2383624	.	France	□□□□□□□□□□□□□□□□□□□□□□□□□□□□□□□□□□■■□□□■■■■	■	■	■	■	■	527■	□	□	□	□	□	□	□	□	□	□	□	□	□	□	□	□	□	□	□	□	□	□	□	□	□	□	□	□	□	□	□	□	□	□	□
5.3		Africanum WA 1	ND		ERR751295	.	.	■■■■■■■□□□□□■■■■■■■□□□□□□□□■■□□□□□■■□□□□■■□	■	■	■	■	■	■	■	■	■	■	■	■	■	■	■	■	■	■	■	■	■	■	■	■	■	■	■	□	□	□	□	□	■	■	■	■	■	■	■	□	□
5.3		Africanum WA 1	ND		ERR702415	.	.	■■■■■■■□□□□□■■■■■■■□□□□□□□□■■□□□□□■■□□□□■□■	■	■	■	■	■	■	■	■	■	■	■	■	■	■	■	■	■	■	■	■	■	■	■	■	■	■	■	□	□	□	□	□	■	■	■	■	■	■	■	□	□
5.3		Africanum WA 1	ND		ERR502513	.	.	■■□■■■■□□□□□■■■■■■□□□□□□□□□■■■□□□■■■□□□□■■■	■	■	■	■	■	■	■	■	■	■	■	■	■	□	□	■	■	■	■	■	■	■	■	■	■	■	■	□	□	□	□	□	■	■	■	■	■	■	□	□	□
5.3		Africanum WA 1	ND		ERR1082131	.	.	■■■■■■■□□□□□■■■■□□□□□□□□■□□□□□□■■■■■□□□■■■■	■	■	■	■	■	■	■	■	■	■	■	■	■	■	■	■	■	■	■	■	■	■	■	■	■	■	■	□	□	□	□	□	■	■	■	■	□	□	□	□	□
5.3		Africanum WA 1	ND		ERR1203056	.	.	■■■■■■■□□□□□■■■■□□□□□□□□■□□□□□□■■■■■□□□■■■■	■	■	■	■	■	■	■	■	■	■	■	■	■	■	■	■	■	■	■	■	■	■	■	■	■	■	■	□	□	□	□	□	■	■	■	■	□	□	□	□	□
		Africanum WA 1	761		ERR751335	.	.	■■■■■■■□□□□□■■■■■■□□□□□□■■■■■■■■■■■■□□□■■■■	■	■	■	■	■	■	■	■	■	■	■	■	■	■	■	■	■	■	■	■	■	■	■	■	■	■	□	□	□	□	□	□	■	■	■	■	■	■	□	□	□
		Africanum WA 1	761		ERR2704706	.	Sierra Leone	■■■■■■■□□□□□■■■■■■□□□□□□■■■■■■■■■■■■□□□■■■■	■	■	■	■	■	■	■	■	■	■	■	■	■	■	■	■	■	■	■	■	■	■	■	■	■	■	■	□	□	□	□	□	■	■	■	■	■	■	□	□	□
5.4		Africanum WA 1	761		ERR2704690	.	Sierra Leone	■■■■■■■□□□□□■■■■■■□□□□□□■■■■■■■■■■■■□□□■■■■	■	■	■	■	■	■	■	■	■	■	■	■	■	■	■	■	■	■	■	■	■	■	■	■	■	■	■	□	□	□	□	□	■	■	■	■	■	■	□	□	□
5.4		Africanum WA 1	761		ERR751343	.	.	■■■■■■■□□□□□■■■■■■□□□□□□■■■■■■■■■■■■□□□■■■■	■	■	■	■	■	■	■	■	■	■	■	■	■	■	■	■	□	□	□	□	□	■	■	■	■	■	■	□	□	□	□	□	■	■	■	■	■	■	□	□	□
5.4		Africanum WA 1	761		ERR751322	.	.	■■■■■■■□□□□□■■■■■■□□□□□□■■■■■■■■■■■■□□□■■■■	■	■	■	■	■	■	■	■	■	■	■	■	■	■	■	■	□	□	□	□	□	■	■	■	■	■	■	□	□	□	□	□	■	■	■	■	■	■	□	□	□
6		Africanum, WA2	ND		SRR998645	MAL020135	.	■■■■■■□□□■■■■■■■■■■■■■■■■■■■■■■■□■□■■■□■■■■	■	■	■	■	■	■	■	■	■	■	■	■	■	■	■	■	■	■	■	■	■	■	■	■	□	□	□	□	□	■	■	■	■	■	■	■	■	■	■	■	■
6		Africanum, WA2	ND		SRR1162469	MAL010120	.	■■■■■■□□□■■■■■■■■■■■■■■■■■■■■■■■□■□■■■□■■■■	■	■	■	■	■	■	■	■	■	■	■	■	■	■	■	■	■	■	■	■	■	■	■	■	□	□	□	□	□	■	■	■	■	■	■	■	■	■	■	■	■
6;BOV_AFRI		Africanum, WA2	187	sel1	SRR998631	MAL010131	.	■■■■■■□□□■■■■■■■■■■■■■■■■■■■■■■■□■■■■■□■■■■	■	■	■	■	■	■	■	■	■	■	■	■	■	■	■	■	■	■	■	■	■	■	■	■	□	□	□	□	□	■	■	■	■	■	■	■	■	■	■	■	■
6;BOV_AFRI		Africanum, WA2	187		SRR998629	MAL010131	.	■■■■■■□□□■■■■■■■■■■■■■■■■■■■■■■■□■■■■■□■■■■	■	■	■	■	■	■	■	■	■	■	■	■	■	■	■	■	■	■	■	■	■	■	■	■	□	□	□	□	□	■	■	■	■	■	■	■	■	■	■	■	■
6;BOV_AFRI		Africanum, WA2	187		SRR998628	MAL010131	.	■■■■■■□□□■■■■■■■■■■■■■■■■■■■■■■■□■■■■■□■■■■	■	■	■	■	■	■	■	■	■	■	■	■	■	■	■	■	■	■	■	■	■	■	■	■	□	□	□	□	□	■	■	■	■	■	■	■	■	■	■	■	■
6;BOV_AFRI		Africanum, WA2	3130		ERR1082136	.	.	■■■■■■□□□■■■■■■■■■■■■■■■■■■□■■■■■■■■■■□■■■■	■	■	■	■	■	■	■	■	■	■	■	■	■	■	■	■	■	■	■	■	■	■	■	■	□	□	□	□	□	■	■	■	■	■	■	■	■	■	■	■	■
6;BOV_AFRI		Africanum, WA2	318		ERR2704688	.	Ghana	■□■■■■□□□■■■■■■■■■■■■■■■■■■■■■■■■■■■■■□■■■■	■	■	■	■	■	■	■	■	■	■	■	■	□	■	■	■	■	■	■	■	■	■	■	■	□	□	□	□	□	■	■	■	■	■	■	■	■	■	■	■	■
6;BOV_AFRI		Africanum, WA2	181		SRR6045496	.	.	■■■■■■□□□■■■■■■■■■■■■■■■■■■■■■■■■■■■■■□■■■■	■	■	■	■	■	■	■	■	■	■	■	■	■	■	■	■	■	■	■	■	■	■	■	■	□	□	□	□	□	■	■	■	■	■	■	■	■	■	■	■	■
6;BOV_AFRI		Africanum, WA2	181		ERR2704681		Gambia	■■■■■■□□□■■■■■■■■■■■■■■■■■■■■■■■■■■■■■□■■■■	■	■	■	■	■	■	■	■	■	■	■	■	■	■	■	■	■	■	■	■	■	■	■	■	□	□	□	□	□	■	■	■	■	■	■	■	■	■	■	■	■
6;BOV_AFRI		Africanum, WA2	181		SRR1577819	.	.	■■■■■■□□□■■■■■■■■■■■■■■■■■■■■■■■■■■■■■□■■■■	■	■	■	■	■	■	■	■	■	■	■	■	■	■	■	■	■	■	■	■	■	■	■	■	□	□	□	□	□	■	■	■	■	■	■	■	■	■	■	■	■
6;BOV_AFRI		Africanum, WA2	326		ERR234184	.	.	■■■■■■□□□■■■■■■■■■■■■□□□■■■■■■■■■■■■■■□■■■■	■	■	■	■	■	■	■	■	■	■	■	■	■	■	■	■	■	■	■	■	■	■	■	■	□	□	□	□	□	■	■	■	■	■	■	■	■	■	■	■	□
6;BOV_AFRI		Africanum, WA2	326		SRR1049960	MAL020173	.	■■■■■■□□□■■■■■■■■■■■■□□□■■■■■■■■■■■■■■□■■■■	■	■	■	■	■	■	■	■	■	■	■	■	■	■	■	■	■	■	■	■	■	■	■	■	□	□	□	□	□	■	■	■	■	■	■	■	■	■	■	■	□
6;BOV_AFRI		Africanum, WA2	3476		ERR1082113			■■■■■■□□□■■■■■■■■■■■■□□□■■■■■■■■■■■■■■□□■■■	■	■	■	■	■	■	■	■	■	■	■	■	■	■	■	■	■	■	■	■	■	■	■	■	□	□	□	□	□	■	■	■	■	■	■	■	■	■	■	■	■
6;BOV_AFRI		Africanum, WA2	3476		ERR2704687	.	Ghana	■■■■■■□□□■■■■■■■■■■■■□□□■■■■■■■■■■■■■■□□■■■	■	■	■	■	■	■	■	■	■	■	■	■	■	■	■	■	■	■	■	■	■	■	■	■	□	□	□	□	□	■	■	■	■	■	■	■	■	■	■	■	■
6;BOV_AFRI		Africanum, WA2	ND		ERR702421	.	.	■■■■■□□□□□□□□□■■■■■■■□□□■■■■■■■■■■■■■■□■■■■	■	■	■	■	■	■	■	■	■	■	■	■	■	■	■	■	■	■	■	■	■	■	■	□	□	□	□	□	□	□	□	□	□	□	■	■	■	■	■	■	■
6;BOV_AFRI		M.orygis	587		SRR6045425	.	.	■■■□□□□□□■■■■□□□□□□□□□□□■■■■■■■■■■□□■■□■■■■	■	■	■	■	■	■	■	■	■	■	■	■	■	■	■	■	■	■	■	□	□	□	□	□	□	□	□	□	□	■	■	■	■	□	□	□	□	□	□	□	□
6;BOV_AFRI		M.orygis	587		SRR6046235	.	.	■■■□□□□□□■■■■□□□□□□□□□□□■■■■■■■■■■□□■■□■■■■	■	■	■	■	■	■	■	■	■	■	■	■	■	■	■	■	■	■	■	□	□	□	□	□	□	□	□	□	□	■	■	■	■	□	□	□	□	□	□	□	□
BOV, BOV_AFRI		M.orygis	587		SRR6046725	.	.	■■■□□□□□□■■■■□□□□□□□□□□□■■■■■■■■■■□□■■□■■■■	■	■	■	■	■	■	■	■	■	■	■	■	■	■	■	■	■	■	■	□	□	□	□	□	□	□	□	□	□	■	■	■	■	□	□	□	□	□	□	□	□
BOV, BOV_AFRI		M.orygis	587		SRR6046695	.	.	■■■□□□□□□■■■■□□□□□□□□□□□■■■■■■■■■■□□■■□■■■■	■	■	■	■	■	■	■	■	■	■	■	■	■	■	■	■	■	■	■	□	□	□	□	□	□	□	□	□	□	■	■	■	■	□	□	□	□	□	□	□	□
BOV, BOV_AFRI		M.orygis	587		SRR9157804	.	India	■■■□□□□□□■■■■□□□□□□□□□□□■■■■■■■■■■□□■■□■■■■	■	■	■	■	■	■	■	■	■	■	■	■	■	■	■	■	■	■	■	□	□	□	□	□	□	□	□	□	□	■	■	■	■	□	□	□	□	□	□	□	□
BOV, BOV_AFRI		M.orygis	ND		SRR6046334	.	.	■■■□□□□□□□□□■□□□□□□□□□□□■■■■■□■■■■□□■■□■■■■	■	■	■	■	■	■	■	■	■	■	■	■	■	■	■	■	■	□	□	□	□	□	□	□	□	□	□	□	□	□	□	□	■	□	□	□	□	□	□	□	□
7		Aethiops vetus	ND		ERR159959	.	.	■■■□□□□□□□□□□□□□□□□□□□□□■□□□□□□■■■■■■■■■■■■	■	■	■	■	■	■	■	■	■	■	■	■	■	■	■	■	□	□	■	■	■	□	□	□	□	□	□	□	□	□	□	□	□	□	□	□	□	□	□	□	□
7		Aethiops vetus	1729		ERR159958	.	.	■■■□□□□□□□□□□□□□□□□□□□□□■□□□□■■■■■■■■■■■■■■	■	■	■	■	■	■	■	■	■	■	■	■	■	■	■	■	□	□	■	■	■	□	□	□	□	□	□	□	□	□	□	□	□	□	□	□	□	□	□	□	□
7		Aethiops vetus	910	sel1	ERR1971863	.	Ethiopia	■■■□□□□□□□□□□□□□□□□□□□□□■■■□□■■■■■■■■■■■■■■	■	■	■	■	■	■	■	■	■	■	■	■	■	■	■	■	□	□	■	■	■	□	□	□	□	□	□	□	□	□	□	□	□	□	□	□	□	□	□	□	□
7		Aethiops vetus	910		ERR2704710	.	Australia	■■■□□□□□□□□□□□□□□□□□□□□□■■■□□■■■■■■■■■■■■■■	■	■	■	■	■	■	■	■	■	■	■	■	■	■	■	■	□	□	■	■	■	□	□	□	□	□	□	□	□	□	□	□	□	□	□	□	□	□	□	□	□
7		Aethiops vetus	910		ERR1971857	.	Ethiopia	■■■□□□□□□□□□□□□□□□□□□□□□■■■□□■■■■■■■■■■■■■■	■	■	■	■	■	■	■	■	■	■	■	■	■	■	■	■	□	□	■	■	■	□	□	□	□	□	□	□	□	□	□	□	□	□	□	□	□	□	□	□	□
7		Aethiops vetus	910		ERR1971871	.	Ethiopia	■■■□□□□□□□□□□□□□□□□□□□□□■■■□□■■■■■■■■■■■■■■	■	■	■	■	■	■	■	■	■	■	■	■	■	■	■	■	□	□	■	■	■	□	□	□	□	□	□	□	□	□	□	□	□	□	□	□	□	□	□	□	□
7		Aethiops vetus	910		ERR1971874	.	Ethiopia	■■■□□□□□□□□□□□□□□□□□□□□□■■■□□■■■■■■■■■■■■■■	■	■	■	■	■	■	■	■	■	■	■	■	■	■	■	■	□	□	■	■	■	□	□	□	□	□	□	□	□	□	□	□	□	□	□	□	□	□	□	□	□
7		Aethiops vetus	910		ERR1971854	.	Ethiopia	■■■□□□□□□□□□□□□□□□□□□□□□■■■□□■■■■■■■■■■■■■■	■	■	■	■	■	■	■	■	■	■	■	■	■	■	■	■	□	□	■	■	■	□	□	□	□	□	□	□	□	□	□	□	□	□	□	□	□	□	□	□	□
7		Aethiops vetus	910		ERR2704711	.	Australia	■■■□□□□□□□□□□□□□□□□□□□□□■■■□□■■■■■■■■■■■■■■	■	■	■	■	■	■	■	■	■	■	■	■	■	■	■	■	□	□	■	■	■	□	□	□	□	□	□	□	□	□	□	□	□	□	□	□	□	□	□	□	□
7		Aethiops vetus	910		ERR1971872	.	Ethiopia	■■■□□□□□□□□□□□□□□□□□□□□□■■■□□■■■■■■■■■■■■■■	■	■	■	■	■	■	■	■	■	■	■	■	■	■	■	■	□	□	■	■	■	□	□	□	□	□	□	□	□	□	□	□	□	□	□	□	□	□	□	□	□
BOV_AFRI		Mycobacterium microti	641		SRR3647357	.	.	□□□■■■■□□□□□□□□□□□□□□□■■□□□□□□□□□□□□■■□□□□□	■	■	■	■	■	■	■	■	■	■	■	□	□	□	□	■	■	■	■	□	■	■	■	■	■	■	■	□	□	□	□	□	□	□	□	□	□	□	□	□	□
BOV_AFRI		Mycobacterium pinnipedii	593		SRR7693584			□□□■■■■□□□□□□□□□□□□□□□■■■■■■■■■■■■■■■■□□□□□	■	■	■	■	■	■	■	■	■	■	■	□	□	□	□	■	■	■	■	□	■	■	■	■	■	■	■	□	□	□	□	□	□	□	□	□	□	□	□	□	□
BOV_AFRI		Mycobacterium pinnipedii	593		SRR1239339			□□□■■■■□□□□□□□□□□□□□□□■■■■■■■■■■■■■■■■□□□□□	■	■	■	■	■	■	■	■	■	■	■	□	□	□	□	■	■	■	■	□	■	■	■	■	■	■	■	□	□	□	□	□	□	□	□	□	□	□	□	□	□
BOV, BOV_AFRI		M. bovis	482		SRR1915486	bovis BCG str. Pasteur 1173P2		■■□■■■■■□■■■■■■□■■■■■■■■■■■■■■■■■■■■■■□□□□□	■	■	■	■	■	■	■	■	■	■	■	■	■	□	■	■	■	■	□	□	■	■	■	■	■	■	■	■	□	■	■	■	■	■	■	□	■	■	■	□	■
BOV, BOV_AFRI		M. bovis	482		DRR029469	bovis BCG str. Tokyo 172		■■□■■■■■□■■■■■■□■■■■■■■■■■■■■■■■■■■■■■□□□□□	■	■	■	■	■	■	■	■	■	■	■	■	■	□	■	■	■	■	□	□	■	■	■	■	■	■	■	■	□	■	■	■	■	■	■	□	■	■	■	■	■
BOV, BOV_AFRI		M. bovis	ND		ERR502526	.	.	■■□■■□■■□■■■■■■□■■■□■■■■■■■■■□■■■■■■■■□□□□□	■	■	■	■	■	■	■	■	■	■	■	■	■	□	■	■	■	■	□	□	■	■	■	□	■	■	■	■	□	■	■	■	■	■	■	□	■	■	■	□	■
BOV, BOV_AFRI		M. bovis	3025	sel1	ERR502499	.	.	■■□■■■■■□■■■■■■□■■■■■■■■■■■■■□□□■■■■■■□□□□□	■	■	■	■	■	■	■	■	■	■	■	■	■	□	■	■	■	■	□	□	■	■	■	■	■	■	■	■	□	■	■	■	■	■	■	□	■	■	■	■	■
BOV, BOV_AFRI		M. bovis	1037		ERR1203064	.	.	■■□■■■■■□■■■■■■□■■■■■■■■■■■■■□■■■■■■■■□□□□□	■	■	■	■	■	■	■	■	■	■	■	■	■	□	■	■	■	■	□	□	■	■	■	■	■	■	■	■	□	■	■	■	■	■	■	□	■	■	■	■	■
BOV, BOV_AFRI		M. bovis	1037		ERR502529	.	.	■■□■■■■■□■■■■■■□■■■■■■■■■■■■■□■■■■■■■■□□□□□	■	■	□	■	■	■	■	■	■	■	■	■	■	□	■	■	■	■	□	□	■	■	■	■	■	■	■	■	□	■	■	■	■	■	■	□	■	■	■	■	■
BOV, BOV_AFRI		M. bovis	1037		ERR502538	.	.	■■□■■■■■□■■■■■■□■■■■■■■■■■■■■□■■■■■■■■□□□□□	■	■	□	■	■	■	■	■	■	■	■	■	■	□	■	■	■	■	□	□	■	■	■	■	■	■	■	■	□	■	■	■	■	■	■	□	■	■	■	■	■
BOV;BOV_AFRI		Mycobacterium caprae	647	sel1	ERR1462634	.	Germany	□■□□□□□□□□□□□□□□■■■■■■■■■■■□■■■■■■■■■■□□□□□	■	■	■	■	■	■	■	■	■	■	□	□	■	□	□	□	□	□	□	□	□	□	□	□	□	□	□	□	□	□	□	□	□	□	□	□	■	■	■	■	■
BOV;BOV_AFRI		Mycobacterium caprae	647		ERR1462633	.	Germany	□■□□□□□□□□□□□□□□■■■■■■■■■■■□■■■■■■■■■■□□□□□	■	■	■	■	■	■	■	■	■	■	□	□	■	□	□	□	□	□	□	□	□	□	□	□	□	□	□	□	□	□	□	□	□	□	□	□	■	■	■	■	■
BOV;BOV_AFRI		Mycobacterium caprae	647		ERR1462632	.	Germany	□■□□□□□□□□□□□□□□■■■■■■■■■■■□■■■■■■■■■■□□□□□	■	■	■	■	■	■	■	■	■	■	□	□	■	□	□	□	□	□	□	□	□	□	□	□	□	□	□	□	□	□	□	□	□	□	□	□	■	■	■	■	■
BOV;BOV_AFRI		Mycobacterium caprae	647		DRR120408	.	Germany	□■□□□□□□□□□□□□□□■■■■■■■■■■■□■■■■■■■■■■□□□□□	■	■	■	■	■	■	■	■	■	■	□	□	■	□	□	□	□	□	□	□	□	□	□	□	□	□	□	□	□	□	□	□	□	□	□	□	■	■	■	■	■
BOV;BOV_AFRI		Mycobacterium caprae	1599		SRR7617662	.	.	□□□□□□□□□□□□□□□□■■■■■■■■■■■□■■■■■■■■■■□□□□□	■	■	■	■	■	■	■	■	■	■	□	□	□	□	□	□	□	□	□	□	□	□	□	□	□	□	□	□	□	□	□	□	□	□	□	□	■	■	■	■	■
		Mycobacterium canettii	2669	sel1	ERR1336822	.	.	□□□□□□□□□□□□□□□□□□□□□□□□□□□□□□□□□□□□□□□□□□□								■		■	□	□	□	□	□	□	□	□	□	□	□	□	□	□	□	□	□	□	□	□	□	□	□	□	□	□	□	□	□	□	□
4.1.2.		Mycobacterium canettii	2669		ERR266121	.	.	□□□□□□□□□□□□□□□□□□□□□□□□□□□□□□□□□□□□□□□□□□□								■		■	□	□	□	□	□	□	□	□	□	□	□	□	□	□	□	□	□	□	□	□	□	□	□	□	□	□	□	□	□	□	□
		Mycobacterium canettii	2669		ERR313113	.	.	□□□□□□□□□□□□□□□□□□□□□□□□□□□□□□□□□□□□□□□□□□□								■		■	□	□	□	□	□	□	□	□	□	□	□	□	□	□	□	□	□	□	□	□	□	□	□	□	□	□	□	□	□	□	□
		Mycobacterium canettii	2669		ERR266106	.		□□□□□□□□□□□□□□□□□□□□□□□□□□□□□□□□□□□□□□□□□□□								■		■	□	□	□	□	□	□	□	□	□	□	□	□	□	□	□	□	□	□	□	□	□	□	□	□	□	□	□	□	□	□	□
		Mycobacterium canettii	2669		ERR266107	.		□□□□□□□□□□□□□□□□□□□□□□□□□□□□□□□□□□□□□□□□□□□								■		■	□	□	□	□	□	□	□	□	□	□	□	□	□	□	□	□	□	□	□	□	□	□	□	□	□	□	□	□	□	□	□
		Mycobacterium canettii	2669		ERR266108	.		□□□□□□□□□□□□□□□□□□□□□□□□□□□□□□□□□□□□□□□□□□□								■		■	□	□	□	□	□	□	□	□	□	□	□	□	□	□	□	□	□	□	□	□	□	□	□	□	□	□	□	□	□	□	□
		Mycobacterium canettii	2669		ERR266109	.		□□□□□□□□□□□□□□□□□□□□□□□□□□□□□□□□□□□□□□□□□□□								■		■	□	□	□	□	□	□	□	□	□	□	□	□	□	□	□	□	□	□	□	□	□	□	□	□	□	□	□	□	□	□	□
		Mycobacterium canettii	2669		ERR266110	.		□□□□□□□□□□□□□□□□□□□□□□□□□□□□□□□□□□□□□□□□□□□								■		■	□	□	□	□	□	□	□	□	□	□	□	□	□	□	□	□	□	□	□	□	□	□	□	□	□	□	□	□	□	□	□
		Mycobacterium canettii	2669		ERR313114	.		□□□□□□□□□□□□□□□□□□□□□□□□□□□□□□□□□□□□□□□□□□□								■		■	□	□	□	□	□	□	□	□	□	□	□	□	□	□	□	□	□	□	□	□	□	□	□	□	□	□	□	□	□	□	□
		Mycobacterium canettii	2669		ERR313115	.		□□□□□□□□□□□□□□□□□□□□□□□□□□□□□□□□□□□□□□□□□□□								■		■	□	□	□	□	□	□	□	□	□	□	□	□	□	□	□	□	□	□	□	□	□	□	□	□	□	□	□	□	□	□	□
		Mycobacterium canettii	2669		ERR313116	.		□□□□□□□□□□□□□□□□□□□□□□□□□□□□□□□□□□□□□□□□□□□								■		■	□	□	□	□	□	□	□	□	□	□	□	□	□	□	□	□	□	□	□	□	□	□	□	□	□	□	□	□	□	□	□
		Mycobacterium canettii	2669		SRR6650709	.		□□□□□□□□□□□□□□□□□□□□□□□□□□□□□□□□□□□□□□□□□□□								■		■	□	□	□	□	□	□	□	□	□	□	□	□	□	□	□	□	□	□	□	□	□	□	□	□	□	□	□	□	□	□	□
6		Mycobacterium canettii	2669		ERR266120	.		□□□□□□□□□□□□□□□□□□□□□□□□□□□□□□□□□□□□□□□□□□□								■		■	□	□	□	□	□	□	□	□	□	□	□	□	□	□	□	□	□	□	□	□	□	□	□	□	□	□	□	□	□	□	□
		Mycobacterium canettii	2669		ERR266124	.		□□□□□□□□□□□□□□□□□□□□□□□□□□□□□□□□□□□□□□□□□□□					■					■	□	□	□	□	□	□	□	□	□	□	□	□	□	□	□	□	□	□	□	□	□	□	□	□	□	□	□	□	□	□	□
		Mycobacterium canettii	2669		ERR266126	.		□□□□□□□□□□□□□□□□□□□□□□□□□□□□□□□□□□□□□□□□□□□										□	□	□	□	□	□	□	□	□	□	□	□	□	□	□	□	□	□	□	□	□	□	□	□	□	□	□	□	□	□	□	□
6		Mycobacterium canettii	2669		ERR1043163	.		□□□□□□□□□□□□□□□□□□□□□□□□□□□□□□□□□□□□□□□□□□□										□	□	□	□	□	□	□	□	□	□	□	□	□	□	□	□	□	□	□	□	□	□	□	□	□	□	□	□	□	□	□	□
		Mycobacterium canettii	2669		ERR1043163	.		□□□□□□□□□□□□□□□□□□□□□□□□□□□□□□□□□□□□□□□□□□□										□	□	□	□	□	□	□	□	□	□	□	□	□	□	□	□	□	□	□	□	□	□	□	□	□	□	□	□	□	□	□	□
red = sense IS6110 insertion
green = antisense IS6110 insertion
bar = insertion in the DR between spacers
filled cell = insertion in the spacer
[truncated: 75 more columns]

## Sheet: esp
	selectionTables	Accession		3	4	6	9	12	15	16	20	21	24	26	29	31	33	35	38	42	50	51	56	57	60	63	64	66	82
1		ERR234272	ERR234272
1;1.1;1.1.1		ERR1334050	ERR1334050																X
1;1.1;1.1.1		ERR718485	ERR718485																X
1;1.1;1.1.1	sel1	ERR234156	ERR234156																X
1;1.1;1.1.1		ERR752009	ERR752009																X								X
1;1.1;1.1.1		ERR752195	ERR752195																X
1;1.1;1.1.1		ERR752187	ERR752187																X
1;1.1;1.1.1		ERR751824	ERR751824											2					X
1;1.1;1.1.1		ERR718353	ERR718353											2					X
1;1.1;1.1.1		ERR751676	ERR751676																X
1;1.1;1.1.1		ERR718495	ERR718495																X
1;1.1;1.1.1		ERR751690	ERR751690																X
1;1.1;1.1.1		ERR718301	ERR718301																.
1;1.1;1.1.1		ERR751769	ERR751769																.
1;1.1;1.1.1;1.1.1.1		ERR234207	ERR234207																.
1;1.1;1.1.1;1.1.1.1		ERR234157	ERR234157																X
1;1.1;1.1.1;1.1.1.1		ERR234238	ERR234238																X
1;1.1;1.1.1;1.1.1.1		ERR718222	ERR718222																X
1;1.1;1.1.1;1.1.1.1		ERR768035	ERR768035												X				X
1;1.1;1.1.1;1.1.1.1		ERR768013	ERR768013																X
1;1.1;1.1.1;1.1.1.1		ERR751673	ERR751673																X
1;1.1;1.1.1;1.1.1.3		ERR718408	ERR718408																X					.
1;1.1;1.1.1;1.1.1.3		ERR2704679	ERR2704679																X					X
1;1.1;1.1.1;1.1.1.3		ERR751795	ERR751795																X					X
1;1.1;1.1.1;1.1.1.3		ERR718315	ERR718315																X					.
1;1.1;1.1.1;1.1.1.3		ERR751870	ERR751870														2		X					X
1;1.1;1.1.1;1.1.1.3		ERR718520	ERR718520																X					X
1;1.1;1.1.1;1.1.1.3		ERR768010	ERR768010																X					X
1;1.1;1.1.1;1.1.1.3		ERR767967	ERR767967											3					X					X
1;1.1;1.1.1;1.1.1.3		ERR718318	ERR718318																X					X
1;1.1;1.1.1;1.1.1.3		ERR751680	ERR751680																X					X
1;1.1;1.1.1;1.1.1.3		ERR752068	ERR752068																.					X
1;1.1;1.1.1;1.1.1.3		ERR718341	ERR718341
1;1.1;1.1.1;1.1.1.4		ERR768021	ERR768021																X
1;1.1;1.1.1;1.1.1.4		ERR751930	ERR751930																X
1;1.1;1.1.1;1.1.1.5		ERR751951	ERR751951																X
1;1.1;1.1.1;1.1.1.5		ERR775790	ERR775790																X
1;1.1;1.1.1;1.1.1.5		ERR718415	ERR718415																X
1;1.1;1.1.1;1.1.1.5		ERR752275	ERR752275																X
1;1.1;1.1.1;1.1.1.5		ERR751900	ERR751900																X
1;1.1;1.1.1;1.1.1.5		ERR751971	ERR751971																X
1;1.1;1.1.1;1.1.1.5		ERR752160	ERR752160																X
1;1.1;1.1.1;1.1.1.5		ERR718547	ERR718547																X
1;1.1;1.1.1;1.1.1.5		ERR751996	ERR751996																X
1;1.1;1.1.1;1.1.1.5		ERR752289	ERR752289																X
1;1.1;1.1.1;1.1.1.5		ERR718398	ERR718398																X
1;1.1;1.1.1;1.1.1.5		ERR718243	ERR718243																X
1;1.1;1.1.1;1.1.1.6		ERR751749	ERR751749																X
1;1.1;1.1.1;1.1.1.6		ERR751998	ERR751998																X
1;1.1;1.1.1;1.1.1.7		ERR718229	ERR718229																X
1;1.1;1.1.1;1.1.1.7		ERR718447	ERR718447																X
1;1.1;1.1.1;1.1.1.7		ERR718390	ERR718390																X					.
1;1.1;1.1.1;1.1.1.7		ERR718197	ERR718197																X
1;1.1;1.1.1;1.1.1.7		ERR752102	ERR752102																X
1;1.1;1.1.1;1.1.1.7		ERR718418	ERR718418																X
1;1.1;1.1.1;1.1.1.7		ERR751880	ERR751880																X
1;1.1;1.1.1;1.1.1.7		ERR752003	ERR752003																X
1;1.1;1.1.1;1.1.1.7		ERR752133	ERR752133																.			X
1;1.1;1.1.1;1.1.1.7		ERR752161	ERR752161									*							X
1;1.1;1.1.1;1.1.1.7		ERR751909	ERR751909									*							X
1;1.1;1.1.1;1.1.1.7		ERR751707	ERR751707																.
1;1.1;1.1.1;1.1.1.7		ERR751982	ERR751982																.
1;1.1;1.1.1;1.1.1.7		ERR718445	ERR718445																.
1;1.1;1.1.1;1.1.1.7		ERR718371	ERR718371																.
1;1.1;1.1.1;1.1.1.8		ERR718201	ERR718201											X					X
1;1.1;1.1.1;1.1.1.8		ERR767979	ERR767979											X					X
1;1.1;1.1.1;1.1.1.8		ERR752138	ERR752138																X
1;1.1;1.1.1;1.1.1.8		ERR718346	ERR718346																X
1;1.1;1.1.1;1.1.1.8		ERR718366	ERR718331																X
1;1.1;1.1.1;1.1.1.8		ERR718331	ERR775778																X
1;1.1;1.1.1;1.1.1.8		ERR775778	ERR751878													X			X
1;1.1;1.1.1;1.1.1.8		ERR751878	ERR718410																X
1;1.1;1.1.1;1.1.1.8		ERR718410	ERR751916																X
1;1.1;1.1.1;1.1.1.8		ERR751916	ERR718522																X
1;1.1;1.1.1;1.1.1.8		ERR718522	ERR752256																X
1;1.1;1.1.1;1.1.1.8		ERR752256	ERR751681																X
1;1.1;1.1.1;1.1.1.8		ERR751681	ERR718553																X
1;1.1;1.1.1;1.1.1.8		ERR752006	ERR752006																X
1;1.1;1.1.1;1.1.1.8		ERR718553	ERR718366																X
1;1.1;1.1.1;1.1.1.9		ERR718555	ERR718555																X
1;1.1;1.1.1;1.1.1.9		ERR768039	ERR768039																X
1;1.1;1.1.1;1.1.1.9		ERR718381	ERR718381																X
1;1.1;1.1.1;1.1.1.9		ERR718209	ERR718209																X
1;1.1;1.1.1;1.1.1.9		ERR718402	ERR718402																X
1;1.1;1.1.1;1.1.1.9		ERR718233	ERR718233							X									X
1;1.1;1.1.1;1.1.1.9		ERR718356	ERR718356																X
1;1.1;1.1.1;1.1.1.9		ERR751965	ERR751965																X
1;1.1;1.1.1;1.1.1.9		ERR234155	ERR234155																.
1;1.1;1.1.2;1.1.2.1		ERR718235	ERR718235
1;1.1;1.1.2;1.1.2.1		ERR775800	ERR775800						X
1;1.1;1.1.2;1.1.2.1		ERR775792	ERR775792						X
1;1.1;1.1.2;1.1.2.1		ERR751956	ERR751956						X
1;1.1;1.1.2;1.1.2.1		ERR751929	ERR751929						X
1;1.1;1.1.2;1.1.2.1		ERR718556	ERR718556
1;1.1;1.1.2;1.1.2.2		ERR718436	ERR718436																						2	2
1;1.1;1.1.2;1.1.2.2		ERR234185	ERR234185
1;1.1;1.1.2;1.1.2.2		ERR046832	ERR046832
1;1.1;1.1.2;1.1.2.2		ERR234169	ERR234169
1;1.1;1.1.2;1.1.2.2		ERR752154	ERR752154
1;1.1;1.1.2;1.1.2.2		ERR234237	ERR234237
1;1.1;1.1.2;1.1.2.2		ERR037473	ERR037473
1;1.1;1.1.2;1.1.2.2		ERR234205	ERR234205
1;1.1;1.1.2;1.1.2.2		SRR3103071	SRR3103071
1;1.1;1.1.2;1.1.2.2		ERR2704680	ERR2704680
1;1.1;1.1.2;1.1.2.2		ERR751779	ERR751779
1;1.1;1.1.2;1.1.2.2		ERR751737	ERR751737
1;1.1;1.1.2;1.1.2.2		ERR234165	ERR234165
1;1.1;1.1.3		ERR245734	ERR245734
1;1.1;1.1.3		ERR245703	ERR245703
1;1.1;1.1.3	sel1	ERR036222	ERR036222
1;1.1;1.1.3		ERR036201	ERR036201
1;1.1;1.1.3		ERR036217	ERR036217
1;1.1;1.1.3		ERR036230	ERR036230
1;1.1;1.1.3;1.1.3.1		ERR752166	ERR752166
1;1.1;1.1.3;1.1.3.1		ERR751757	ERR751757
1;1.1;1.1.3;1.1.3.1		ERR752005	ERR752005
1;1.1;1.1.3;1.1.3.1		ERR234197	ERR234197
1;1.1;1.1.3;1.1.3.1		ERR718382	ERR718382
1;1.1;1.1.3;1.1.3.1		ERR718544	ERR718544
1;1.1;1.1.3;1.1.3.1		ERR718388	ERR718388
1;1.1;1.1.3;1.1.3.2		ERR752022	ERR752022								X
1;1.1;1.1.3;1.1.3.2		ERR751849	ERR751849								X
1;1.1;1.1.3;1.1.3.2		ERR751669	ERR751669								X
1;1.1;1.1.3;1.1.3.2		ERR718343	ERR718343								X
1;1.1;1.1.3;1.1.3.3		ERR752163	ERR752163															X
1;1.1;1.1.3;1.1.3.3		ERR751961	ERR751961															X
1;1.1;1.1.3;1.1.3.3		ERR718404	ERR718404															X
1;1.2.1		ERR234262	ERR234262
1;1.2.1		ERR234264	ERR234264
1;1.2.1;1.2.1.1	sel1	ERR751771	ERR751771																						X
1;1.2.1;1.2.1.1		ERR2704704	ERR2704704
1;1.2.1;1.2.1.1		ERR718471	ERR718471
1;1.2.1;1.2.1.1		ERR752101	ERR752101
1;1.2.1;1.2.1.1		ERR718394	ERR718394
1;1.2.1;1.2.1.2		ERR751722	ERR751722
1;1.2.1;1.2.1.2		ERR751990	ERR751990
1;1.2.1;1.2.1.2		ERR751874	ERR751874
1;1.2.1;1.2.1.2		ERR751657	ERR751657
1;1.2.1;1.2.1.2		ERR768003	ERR768003
1;1.2.1;1.2.1.2		ERR234214	ERR234214
1;1.2.1;1.2.1.2		ERR775762	ERR775762
1;1.2.1;1.2.1.2		ERR752000	ERR752000
1;1.2.1;1.2.1.2		ERR752168	ERR752168
1;1.2.1;1.2.1.2		ERR751726	ERR751726
1;1.2.1;1.2.1.2		ERR751679	ERR751679																					2
1;1.2.1;1.2.1.2		ERR752162	ERR752162
1;1.2.1;1.2.1.2		ERR752031	ERR752031
1;1.2.1;1.2.1.3		ERR234266	ERR234266
1;1.2.1;1.2.1.3		ERR751792	ERR751792
1;1.2.1;1.2.1.3		ERR718466	ERR718466
1;1.2.2	sel1	ERR234164	ERR234164
1;1.2.2		ERR751953	ERR751953
1;1.2.2		ERR718502	ERR718502
1;1.2.2		ERR036223	ERR036223					2
1;1.2.2		ERR718554	ERR718554
1;1.2.2		ERR718354	ERR718354
1;1.2.2		ERR752054	ERR752054
1;1.2.2		ERR751844	ERR751844
1;1.2.2		ERR751739	ERR751739
1;1.2.2		ERR718489	ERR718489
1;1.2.2		ERR046898	ERR046898																				X
1;1.2.2		ERR752250	ERR752250
1;1.2.2		ERR234191	ERR234191
2;2.1	sel1	SRR1710060	SRR1710060
2;2.1		ERR2704676	ERR2704676
2;2.1		ERR234216	ERR234216
2;2.1	sel1	ERR234252	ERR234252
2;2.1		ERR234248	ERR234248
2;2.2;2.2.1		ERR234209	ERR234209
2;2.2;2.2.1		ERR234105	ERR234105
2;2.2;2.2.1;2.2.1.1		ERR234133	ERR234133
2;2.2;2.2.1;2.2.1.1		ERR2704702	ERR2704702
2;2.2;2.2.1;2.2.1.2		ERR234103	ERR234103
2;2.2;2.2.1;2.2.1.2;2.2.1.2.1		SRR671795	SRR671795
2;2.2;2.2.1;2.2.1.2;2.2.1.2.2		ERR234112	ERR234112
2;2.2;2.2.1;2.2.1.2;2.2.1.2.2		ERR234129	ERR234129
2;2.2;2.2.1;2.2.1.2;2.2.1.2.2		ERR2704703	ERR2704703
2;2.2;2.2.1;2.2.1.2;2.2.1.2.2		ERR2704684	ERR2704684
2;2.2;2.2.1;2.2.1.2;2.2.1.2.2		ERR234245	ERR234245
2;2.2;2.2.1;2.2.1.2;2.2.1.2.2;2.2.1.2.2.2		ERR234210	ERR234210
2;2.2;2.2.1;2.2.1.2;2.2.1.2.2;2.2.1.2.2.3.1		SRR849475	SRR849475
2;2.2;2.2.1;2.2.1.2;2.2.1.2.2;2.2.1.2.2.3.2;2.2.1.2.2.3.2.1		ERR067702	ERR067702
2;2.2;2.2.1;2.2.1.2;2.2.1.2.2;2.2.1.2.2.3.2;2.2.1.2.2.3.2.1		ERR067746	ERR067746
2;2.2;2.2.1;2.2.1.2;2.2.1.2.2;2.2.1.2.2.3.2;2.2.1.2.2.3.2.1		ERR067765	ERR067765
2;2.2;2.2.1;2.2.1.2;2.2.1.2.2;2.2.1.2.2.3.2;2.2.1.2.2.3.2.1		ERR029210	ERR029210
2;2.2;2.2.1;2.2.1.2;2.2.1.2.2;2.2.1.2.2.4		ERR234102	ERR234102
2;2.2;2.2.1;2.2.1.2;2.2.1.2.2;2.2.1.2.2.4		ERR234269	ERR234269
2;2.2;2.2.1;2.2.1.2;2.2.1.2.2;2.2.1.2.2.4;2.2.1.2.2.4.1		ERR234263	ERR234263
2;2.2;2.2.1;2.2.1.2;2.2.1.2.2;2.2.1.2.2.5		ERR234190	ERR234190
2;2.2;2.2.1;2.2.1.2;2.2.1.2.2;2.2.1.2.2.5		ERR2704701	ERR2704701
2;2.2;2.2.1;2.2.1.2;2.2.1.2.2;2.2.1.2.2.5		ERR234256	ERR234256
2;2.2;2.2.1;2.2.1.2;2.2.1.2.2;2.2.1.2.2.5		ERR234249	ERR234249
2;2.2;2.2.1;2.2.1.2;2.2.1.2.2;2.2.1.2.2.5		ERR2704683	ERR2704683
2;2.2;2.2.2		ERR552177	ERR552177
2;2.2;2.2.2	sel1	ERR551636	ERR551636
2;2.2;2.2.2		ERR2704698	ERR2704698
2;2.2;2.2.2		ERR2704677	ERR2704677
2;2.2;2.2.2		ERR2704699	ERR2704699
2;2.2;2.2.2		ERR234211	ERR234211
3		ERR234219	ERR234219
3	sel1	ERR234109	ERR234109
3		ERR234178	ERR234178														X
3		ERR234179	ERR234179
3		ERR036209	ERR036209
3		ERR245793	ERR245793
3		ERR245753	ERR245753
3		ERR234189	ERR234189
3		ERR234218	ERR234218
3		ERR245747	ERR245747
3		ERR234153	ERR234153
3		ERR2704693	ERR2704693
3		ERR234234	ERR234234
3		ERR2704697	ERR2704697
3		ERR2704675	ERR2704675
3		ERR502535	ERR502535
3		ERR072024	ERR072024
3, 3.1.1	sel1	ERR2245388	ERR2245388
3, 3.1.1		ERR245757	ERR245757
3, 3.1.1		ERR2245394	ERR2245394
3, 3.1.1		ERR2245418	ERR2245418
3, 3.1.1		ERR2245427	ERR2245427
3, 3.1.1		ERR2245396	ERR2245396
3, 3.1.1		ERR2245421	ERR2245421
3, 3.1.1		ERR2245409	ERR2245409
3, 3.1.1		ERR2245380	ERR2245380
3, 3.1.1		ERR234167	ERR234167
3, 3.1.2, 3.1.2.1	sel1	ERR234192	ERR234192
4		ERR072039	ERR072039
4,4.1		ERR751340	ERR751340
4,4.1,4.1.1		ERR2652916	ERR2652916
4,4.1,4.1.1,4.1.1.1		ERR2653019	ERR2653019
4,4.1,4.1.1,4.1.1.2		SRR1188530	SRR1188530
4,4.1,4.1.1,4.1.1.3		ERR072087	ERR072087
4,4.1,4.1.1,4.1.1.3		ERR234203	ERR234203
4,4.1,4.1.1,4.1.1.3		SRR1051196	SRR1051196
4,4.1,4.1.1,4.1.1.3		SRR1011465	SRR1011465
4,4.1,4.1.2		SRR1187089	SRR1187089
4,4.1,4.1.2		SRR1640562	SRR1640562
4,4.1,4.1.2		SRR1190470	SRR1190470
4,4.1,4.1.2		ERR550697	ERR550697
4,4.1,4.1.2	sel1	ERR2652972	ERR2652972
4,4.1,4.1.2,4.1.2.1		SRR5073877	SRR5073877
4,4.1,4.1.2,4.1.2.1		SRR7765062	SRR7765062
4,4.1,4.1.2,4.1.2.1		ERR234175	ERR234175
4,4.1,4.1.2,4.1.2.1		SRR5074075	SRR5074075
4,4.1,4.1.2,4.1.2.1		ERR257932	ERR257932
4,4.1,4.1.2,4.1.2.1		SRR5073855	SRR5073855
4,4.1,4.1.2,4.1.2.1		SRR5067389	SRR5067389
4,4.1,4.1.2,4.1.2.1		ERR552680	ERR552680																							X
4,4.1,4.1.2,4.1.2.1		ERR552202	ERR552202																							X
4,4.1,4.1.2,4.1.2.1		ERR551655	ERR551655																							X
4,4.1,4.1.2,4.1.2.1		ERR553084	ERR553084																							X
4,4.1,4.1.2,4.1.2.1		ERR553271	ERR553271																							X
4,4.1,4.1.2,4.1.2.1		ERR552212	ERR552212
4,4.1,4.1.2,4.1.2.1		SRR974846	SRR974846
4,4.1,4.1.2,4.1.2.1		SRR1011525	SRR1011525
4,4.1,4.1.2,4.1.2.1		ERR234259	ERR234259
4,4.1,4.1.2,4.1.2.1		ERR234222	ERR234222
4,4.1,4.1.2,4.1.2.1		ERR552192	ERR552192
4,4.1,4.1.2,4.1.2.1		SRR5067625	SRR5067625
4,4.1,4.1.2,4.1.2.1		ERR234170	ERR234170
4,4.1,4.1.2,4.1.2.1		SRR5073565	SRR5073565
4,4.1,4.1.2,4.1.2.1		ERR2653148	ERR2653148
4,4.1,4.1.2,4.1.2.1		ERR2653128	ERR2653128
4,4.1,4.1.2,4.1.2.1		ERR757147	ERR757147
4,4.1,4.1.2,4.1.2.1		ERR550622	ERR550622
4,4.2,4.2.1	sel1	ERR067645	ERR067645
4,4.2,4.2.2		ERR552448	ERR552448
4,4.2,4.2.2,4.2.2.1		ERR028615	ERR028615
4,4.3,4.3.1		SRR5067407	SRR5067407
4,4.3,4.3.1		SRR5065239	SRR5065239
4,4.3,4.3.2		ERR751607	ERR751607
4,4.3,4.3.2		ERR2653192	ERR2653192
4,4.3,4.3.2		ERR751561	ERR751561
4,4.3,4.3.2,4.3.2.1		SRR974839	SRR974839
4,4.3,4.3.3	sel1	ERR234258	ERR234258
4,4.3,4.3.3		ERR2652976	ERR2652976
4,4.3,4.3.3		SRR1144793	SRR1144793
4,4.3,4.3.3		SRR1144800	SRR1144800
4,4.3,4.3.3		ERR751609	ERR751609
4,4.3,4.3.3		ERR067683	ERR067683
4,4.3,4.3.3		ERR2653145	ERR2653145
4,4.3,4.3.3		ERR2653010	ERR2653010
4,4.3,4.3.3		ERR2653156	ERR2653156
4,4.3,4.3.3		ERR551502	ERR551502
4,4.3,4.3.3		ERR553316	ERR553316
4,4.3,4.3.4,4.3.4.1		ERR036187	ERR036187
4,4.3,4.3.4,4.3.4.1		ERR779878	ERR779878
4,4.3,4.3.4,4.3.4.1		ERR751382	ERR751382
4,4.3,4.3.4,4.3.4.1		ERR2653154	ERR2653154
4,4.3,4.3.4,4.3.4.2		ERR751545	ERR751545
4,4.3,4.3.4,4.3.4.2		ERR2653227	ERR2653227
4,4.3,4.3.4,4.3.4.2,4.3.4.2.1		ERR245848	ERR245848
4,4.4,4.4.1		ERR2653229	ERR2653229
4,4.4,4.4.1,4.4.1.1	sel1	SRR5073887	SRR5073887
4,4.4,4.4.1,4.4.1.2		ERR257899	ERR257899
4,4.4,4.4.2		SRR5067373	SRR5067373					X
4,4.4,4.4.2		SRR5073675	SRR5073675
4,4.4,4.4.2		ERR234183	ERR234183																									X
4,4.5	sel1	SRR5073715	SRR5073715
4,4.5		SRR5065316	SRR5065316
4,4.5		SRR5067674	SRR5067674
4,4.5		SRR5065268	SRR5065268
4,4.5		SRR5073746	SRR5073746
4,4.5		SRR5067415	SRR5067415
4,4.6,4.6.1,4.6.1.1	sel1	ERR551416	ERR551416
4,4.6,4.6.1,4.6.1.2		ERR551583	ERR551583
4,4.6,4.6.1,4.6.1.2		ERR040131	ERR040131
4,4.6,4.6.1,4.6.1.2		ERR234163	ERR551253
4,4.6,4.6.1,4.6.1.2		ERR551253	ERR234163
4,4.6,4.6.1,4.6.1.2		ERR502488	ERR502488
4,4.6,4.6.2,4.6.2.2		ERR751346	ERR751346
4,4.6,4.6.2,4.6.2.2		ERR2704689	ERR2704689
4,4.6,4.6.2,4.6.2.2		ERR2704705	ERR2704705
4,4.6,4.6.2,4.6.2.2		SRR5067578	SRR5067578
4,4.6,4.6.2,4.6.2.2		SRR5073620	SRR5073620
4,4.6,4.6.2,4.6.2.2		ERR234159	ERR234159
4,4.7	sel1	ERR2652992	ERR2652992
4,4.7		ERR550939	ERR550939
4,4.8		ERR2653002	ERR2653002
4,4.8		SRR5073940	SRR5073940
4,4.8		ERR1203071	ERR1203071
4,4.8		ERR2724042	ERR2724042
4,4.8		SRR7765063	SRR7765063
4,4.8		ERR234221	ERR234221
4,4.8		ERR245649	ERR245649
4,4.9		ERR2653163	ERR2653163
4,4.9	sel1	ERR2652941	ERR2652941
4,4.9		SRR6407486	SRR6407486
4,4.9		ERR979065	ERR979065
5	sel1	ERR751300	ERR751300
5		ERR702419	ERR702419										X
5		ERR1215462	ERR1215462										X
5		ERR2383620	ERR2383620
5		ERR702416	ERR702416
5		ERR751320	ERR751320
5		ERR702435	ERR702435
5		ERR751324	ERR751324
5		ERR2704809	ERR2704809
5		ERR751290	ERR751290
5		ERR1082128	ERR1082128
5		ERR2704692	ERR2704692
5		ERR751292	ERR751292
5		ERR2704686	ERR2704686
5		ERR702414	ERR702414
5		ERR1082127	ERR1082127
5		ERR1082115	ERR1082115
5		ERR1082143	ERR1082143
5		ERR751291	ERR751291
5		ERR1082117	ERR1082117
5		ERR751334	ERR751334
5		ERR2704808	ERR2704808
5		ERR751298	ERR751298
5		ERR751302	ERR751302
5		ERR702420	ERR702420
5		ERR1082119	ERR1082119
5		ERR1082129	ERR1082129
5		ERR1082142	ERR1082142
5		ERR1215477	ERR1215477
5		ERR1203054	ERR1203054
5		ERR2383624	ERR2383624
5		ERR751295	ERR751295	X
5		ERR702415	ERR702415
5		ERR502513	ERR502513
5		ERR1082131	ERR1082131
5		ERR1203056	ERR1203056
5		ERR751335	ERR751335																	X
5		ERR2704706	ERR2704706																	X
5		ERR2704690	ERR2704690																	X
5		ERR751343	ERR751343																	X
5		ERR751322	ERR751322																	X
6		SRR998645	SRR998645		2
6		SRR1162469	SRR1162469		2
6, BOV_AFRI	sel1	SRR998631	SRR998631		2
6, BOV_AFRI		SRR998629	SRR998629		2
6, BOV_AFRI		SRR998628	SRR998628		2
6, BOV_AFRI		ERR1082136	ERR1082136		2
6, BOV_AFRI		ERR2704688	ERR2704688		2
6, BOV_AFRI		SRR6045496	SRR6045496		2																X
6, BOV_AFRI		ERR2704681	ERR2704681		2																X
6, BOV_AFRI		SRR1577819	SRR1577819		2
6, BOV_AFRI		ERR234184	ERR234184		2		2
6, BOV_AFRI		SRR1049960	SRR1049960		2		2
6, BOV_AFRI		ERR1082113	ERR1082113		2		2
6, BOV_AFRI		ERR2704687	ERR2704687		2		2
6, BOV_AFRI		ERR702421	ERR702421		2		2
Mycobacterium orygis		SRR6045425	SRR6045425		1
Mycobacterium orygis		SRR6046235	SRR6046235		1
Mycobacterium orygis		SRR6046725	SRR6046725		1
Mycobacterium orygis		SRR6046695	SRR6046695		1
Mycobacterium orygis		SRR9157804	SRR9157804		1
Mycobacterium orygis		SRR6046334	SRR6046334		1
Aethiops vetus		ERR159959	ERR159959			1
Aethiops vetus		ERR159958	ERR159958			1
Aethiops vetus	sel1	ERR1971863	ERR1971863			1
Aethiops vetus		ERR2704710	ERR2704710			1
Aethiops vetus		ERR1971857	ERR1971857			1	.
Aethiops vetus		ERR1971871	ERR1971871			1
Aethiops vetus		ERR1971874	ERR1971874			1
Aethiops vetus		ERR1971854	ERR1971854			1
Aethiops vetus		ERR2704711	ERR2704711			1
Aethiops vetus		ERR1971872	ERR1971872			2
Mycobacterium microti		SRR3647357	SRR3647357
Mycobacterium pinnipedii		SRR7693584	SRR7693584				1
Mycobacterium pinnipedii		SRR1239339	SRR1239339				1
Mycobacterium bovis		SRR1915486	SRR1915486		.
Mycobacterium bovis		DRR029469	DRR029469		.
Mycobacterium bovis		ERR502526	ERR502526		.
Mycobacterium bovis	sel1	ERR502499	ERR502499		.
Mycobacterium bovis		ERR1203064	ERR1203064		.
Mycobacterium bovis		ERR502529	ERR502529
Mycobacterium bovis		ERR502538	ERR502538		.
Mycobacterium caprae	sel1	ERR1462634	ERR1462634
Mycobacterium caprae		ERR1462633	ERR1462633
Mycobacterium caprae		ERR1462632	ERR1462632
Mycobacterium caprae		DRR120408	DRR120408
Mycobacterium caprae		SRR7617662	SRR7617662
Mycobacterium canettii	sel1	ERR1336822	ERR1336822																										X
Mycobacterium canettii		ERR266121	ERR266121																										X
Mycobacterium canettii		ERR313113	ERR313113
Mycobacterium canettii		ERR266106	ERR266106
Mycobacterium canettii		ERR266107	ERR266107
Mycobacterium canettii		ERR266108	ERR266108
Mycobacterium canettii		ERR266109	ERR266109
Mycobacterium canettii		ERR266110	ERR266110
Mycobacterium canettii		ERR313114	ERR313114
Mycobacterium canettii		ERR313115	ERR313115
Mycobacterium canettii		ERR313116	ERR313116
Mycobacterium canettii		SRR6650709	SRR6650709
Mycobacterium canettii		ERR266120	ERR266120																										.
Mycobacterium canettii		ERR266124	ERR266124																										.
Mycobacterium canettii		ERR266126	ERR266126																										.
Mycobacterium canettii		ERR1043163	ERR1336823																										.
Mycobacterium canettii		ERR1043163	ERR1043163																										.

## Sheet: DR
	sel1	Accession		Spoligotypes new vrais	2*DR14*3	4*DR7*5	6*DR23*7	7*DR24*8	8*DR11*9	14*DR1*15	16*DR31*17	21*DR28*22	23*DR18*24	26*DR22*27	29*DR21*32	30*DR2*31	39*DR12*40	44*DR26*45	45*DR27*46	46*DR15*47	49*DR27*50	50*DR3*51	53*DR19*62	57*DR33*58	61*DR17*62	62*DR16*63	64*DR6*65	65*DR25*66	66*DR4*67	67*DR5*68
1		ERR234272	ERR234272	■■■■■■■■■□□■■■■■■■■■■■■■■■■■■■■■□□■■■■□□□□■□■■■□■■■■■■■■■■■■■■■■■■■■□□□□□□□□□□□□□□□□□□□□□□□□□□□□□□	□	□	□	□	□	□	□	□	□	□	.	■	.	.	□	□	□	■	.	□	□	□	□	□	■	■
1;1.1;1.1.1		ERR1334050	ERR1334050	■■■□■■■■■■■■■■■■■■■■■■■■■■■■■■■■■■■■■■□□□□■□■■■□■■■■■■■■■■■■■■■■■■■■□□□□□□□□□□□□□□□□□□□□□□□□□□□□□□	□	□	□	□	□	□	□	□	□	□	.	■	.	.	□	□	□	■	.	□	□	□	□	□	■	■
1;1.1;1.1.1		ERR718485	ERR718485	■■■■■■■■■□□□■■■■■■■■■■■■■■■■■■■■■■■■■■□□□□■□■■■□■■■■■■■■■■■■■■■■■■■■□□□□□□□□□□□□□□□□□□□□□□□□□□□□□□	□	□	□	□	□	■	□	□	□	□	.	■	.	.	□	□	30	■	.	□	□	□	□	□	■	■
1;1.1;1.1.1	sel1	ERR234156	ERR234156	■■■■■■■■■■■■■■■■■■■■■■■■■■■■■■■■■■■■■■□□□□■□■■■□■■■■■■■■■■■■■■■■■■■■□□□□□□□□□□□□□□□□□□□□□□□□□□□□□□	□	□	□	□	□	■	□	□	□	□	.	■	.	.	□	□	□	■	.	□	□	□	□	□	■	■
1;1.1;1.1.1		ERR752009	ERR752009	■■■■■■■■■■■■■□□□□■■■■■■■■■■■■■■■■■■■■■□□□□■□■■■□■■■■■■■■■■■■■■■■■■■■□□□□□□□□□□□□□□□□□□□□□□□□□□□□□□	□	□	□	□	□	.	.	□	□	□	.	■	.	.	□	□	□	■	.	□	□	□	□	□	■	■
1;1.1;1.1.1		ERR752195	ERR752195	■■■■■■■■■■■■■■■■■■■■■■■■■■■■■■■■□■■■■■□□□□■□■■■□■■■■■■■■□□□□■■■■■■■■□□□□□□□□□□□□□□□□□□□□□□□□□□□□□□	□	□	□	□	□	■	■	□	□	□	.	■	.	.	□	□	□	■	.	.	□	□	□	□	■	■
1;1.1;1.1.1		ERR752187	ERR752187	■■■■■■■■■■■■■■■■■■■■■■■■■■■■■■■■■■■■■■□□□□■□■■■□■■■■■■□□□□□□□□□■■■■■□□□□□□□□□□□□□□□□□□□□□□□□□□□□□□	□	□	□	□	□	■	□	□	□	□	.	■	.	.	□	□	□	■	.	.	.	.	□	■	■	■
1;1.1;1.1.1		ERR751824	ERR751824	■■■■■■■■■■■■■■■■■■■■■□□■■■■■■■■■■■■■■■□□□□■□■■■□■■■□□□□□□□□□□□□■■■■■□□□□□□□□□□□□□□□□□□□□□□□□□□□□□□	□	□	□	□	□	□	□	.	.	□	.	■	.	.	□	□	□	■	.	.	.	.	□	□	■	■
1;1.1;1.1.1		ERR718353	ERR718353	■■■■■■■■■■■■■■□■■■■■■□□■■■■■■■■■■■■■■■□□□□■□■■■□■■■■■■■■■■■■■■■■■■■■□□□□□□□□□□□□□□□□□□□□□□□□□□□□□□	□	□	□	□	□	.	□	.	.	□	.	■	.	.	□	□	□	■	.	□	□	□	□	□	■	■
1;1.1;1.1.1		ERR751676	ERR751676	■■■■■■■■■■■■■■■■■■■■■■■■■■■■■■■■■■■■■■□□□□■□■■■□■■■■■■■■■■■■■□■■■■■■□□□□□□□□□□□□□□□□□□□□□□□□□□□□□□	□	□	□	□	□	■	□	□	□	□	.	■	.	.	□	□	□	■	.	□	.	.	□	□	■	■
1;1.1;1.1.1		ERR718495	ERR718495	■■■■■■■■■■■■■■■■■■■■■■■■■■■■■■■■■■■■■■□□□□■□■■■□■■■■■■■■■■■■□□■■■■■■□□□□□□□□□□□□□□□□□□□□□□□□□□□□□□	□	□	□	□	□	□	□	□	□	□	.	■	.	.	□	□	□	■	.	□	.	.	□	□	■	■
1;1.1;1.1.1		ERR751690	ERR751690	■■■■■■■■■■■■■■■■■■■■■■■■■■■■■■■■■■■■■■□□□□■□■□□□□□□□□□□□□■■■■■■■■■■■□□□□□□□□□□□□□□□□□□□□□□□□□□□□□□	□	□	□	□	□	■	□	□	□	□	.	■	.	.	.	.	.	.	.	.	□	□	□	□	■	■
1;1.1;1.1.1		ERR718301	ERR718301	■■■■■■■■■■■■■■■■■■■■■■■■■■■■■■■■■■■□□□□□□□□□□□□□□□□□□□□□■■■■■■■■■■■■□□□□□□□□□□□□□□□□□□□□□□□□□□□□□□	□	□	□	□	□	□	□	□	□	□	.	■	.	.	.	.	.	.	.	□	□	□	□	□	■	■
1;1.1;1.1.1		ERR751769	ERR751769	■■■■■■■■■■■■■■■■■■■■■■■■■■■■□■■■■■■□□□□□□□□□□□□□□□□□□□□□■■□■■■■■■■■■□□□□□□□□□□□□□□□□□□□□□□□□□□□□□□	□	□	□	□	□	□	□	□	□	□	.	■	.	.	.	.	.	.	.	□	□	□	□	□	■	■
1;1.1;1.1.1;1.1.1.1		ERR234207	ERR234207	■■■■■■■■■■■■■■■■■■■■■■■■■■■■□□□□□□□□□□□□□□□□□□□□□□□□□□□□□□□□□□□■■■■■□□□□□□□□□□□□□□□□□□□□□□□□□□□□□□	□	□	□	□	□	■	□	□	□	□	.	.	.	.	.	.	.	.	.	.	.	.	□	□	■	■
1;1.1;1.1.1;1.1.1.1		ERR234157	ERR234157	■■■■■■■■■■■■■■■■■■■■■■■■■■■■■■■■■■■□□■□□□□■□■■■□■■■■■■■■■■■■■■■■■■■■□□□□□□□□□□□□□□□□□□□□□□□□□□□□□□	□	□	□	□	□	■	□	□	□	□	.	■	.	.	□	□	□	■	.	□	□	□	□	□	■	■
1;1.1;1.1.1;1.1.1.1		ERR234238	ERR234238	■■■■■■■■■■■■■■■■■■■■■■■■■■■■■■■■■■■□□■□□□□■□■■■□■■■■■■■■■■■■■■■■■■■■□□□□□□□□□□□□□□□□□□□□□□□□□□□□□□	□	□	□	□	□	■	□	□	□	□	.	■	.	.	□	□	□	■	.	□	□	□	□	□	■	■
1;1.1;1.1.1;1.1.1.1		ERR718222	ERR718222	■■■■■■□□□■■■■■■■■■■■■■■■■■■■■■■■■■■□□■□□□□■□■■■□■■■■■■■■■■□■■■■■■■■■□□□□□□□□□□□□□□□□□□□□□□□□□□□□□□	□	□	.	.	.	■	□	□	□	□	.	■	.	.	□	□	□	■	.	□	□	□	□	□	■	■
1;1.1;1.1.1;1.1.1.1		ERR768035	ERR768035	■■■■■■■■■■■■■■■■■■■■■■■■■■■■■■■■■■■■■■□□□□■□■■■□■■■■■■■■■■■■■■■■■■■■□□□□□□□□□□□□□□□□□□□□□□□□□□□□□□	□	□	□	□	□	■	□	□	□	□	.	■	.	.	□	□	□	■	.	□	□	□	□	□	■	■
1;1.1;1.1.1;1.1.1.1		ERR768013	ERR768013	■■■■■■■■■■■■■■■■■■■■■■□■■■■■■■■■■■■■■■□□□□■□■■■□■■■■■■■■■■■■■■■■■■■■□□□□□□□□□□□□□□□□□□□□□□□□□□□□□□	□	□	□	□	□	■	□	□	.	□	.	■	.	.	□	□	□	■	.	□	□	□	□	□	■	■
1;1.1;1.1.1;1.1.1.1		ERR751673	ERR751673	■■□□■■■■■■■■■■■■■■■■■■■■■■■■■■■■■■■■■■□□□□■□■■■□■■■■■■■■■■■■■■■■■■■■□□□□□□□□□□□□□□□□□□□□□□□□□□□□□□	.	.	□	□	□	■	□	□	□	□	.	■	.	.	□	□	□	■	.	□	□	□	□	□	■	■
1;1.1;1.1.1;1.1.1.3		ERR718408	ERR718408	■■■■□□■□■■■■■■■■■■■■■■□■■■■■■■■■■■■■■■□□□□■□■■■□■■■■■■■□□□□□□□■■■■■■□□□□□□□□□□□□□□□□□□□□□□□□□□□□□□	□	.	.	.	.	□	□	□	.	□	.	■	.	.	□	□	□	■	.	.	.	.	□	□	■	■
1;1.1;1.1.1;1.1.1.3		ERR2704679	ERR2704679	■■■■■■■■■■■■■■■■■■■■■■■■■■■■■■■■■■■■■■□□□□■□■■■□■■■■■■■■■■■■■■□□□□■■□□□□□□□□□□□□□□□□□□□□□□□□□□□□□□	□	□	□	□	□	□	□	□	□	□	.	■	.	.	□	□	□	■	.	□	□	.	.	.	.	■
1;1.1;1.1.1;1.1.1.3		ERR751795	ERR751795	■■■■■■■■■■■■■■■■■■■■■■□■■■■■■■■■■■■■■■□□□□■□■■■□■■■■■■■■■■■■■■■■■■■■□□□□□□□□□□□□□□□□□□□□□□□□□□□□□□	□	□	□	□	□	□	□	□	.	□	.	■	.	.	□	□	□	■	.	□	□	□	□	□	■	■
1;1.1;1.1.1;1.1.1.3		ERR718315	ERR718315	■■■■■■■■■■■■■■■■■■■■■■■■■■■■■■■■■■■■■■□□□□■□■■■□■■■■■■■■□■■■■■■■■■■■□□□□□□□□□□□□□□□□□□□□□□□□□□□□□□	□	□	□	□	□	□	□	□	□	□	.	■	.	.	□	□	□	■	.	.	61*DR32*62	□	□	□	■	■
1;1.1;1.1.1;1.1.1.3		ERR751870	ERR751870	■■■■■■■■■■■■■■■■■■■■■■■■■■■■■■■■■■■■■■□□□□■□■■■□■■■■■■■■■■■■■■■■■■■■□□□□□□□□□□□□□□□□□□□□□□□□□□□□□□	□	□	□	□	□	□	□	□	□	.	.	■	.	.	.	□	□	■	.	□	□	□	□	□	■	■
1;1.1;1.1.1;1.1.1.3		ERR718520	ERR718520	■■■■■■□■■■■■■■■■■■■■■■■■■■■■■■■■■■■■■■□□□□■□■■■□■■■■■■■■■■■■■■■■■■■■□□□□□□□□□□□□□□□□□□□□□□□□□□□□□□	□	□	□	□	□	□	□	□	■	□	.	■	.	.	□	□	.	■	.	□	□	□	□	□	■	■
1;1.1;1.1.1;1.1.1.3		ERR768010	ERR768010	■■■■□□■■■■■■■■■■■■■■■■■■■■■■■■■■■■■■■■□□□□■□■■■□■■■■■■□■■■■■■■■■■■■■□□□□□□□□□□□□□□□□□□□□□□□□□□□□□□	□	.	.	□	□	□	□	□	□	□	.	■	.	.	□	□	□	■	.	□	□	□	□	□	■	■
1;1.1;1.1.1;1.1.1.3		ERR767967	ERR767967	■■■■■■■■■■■□■■■■■■■■■■■■■■■■■■■■■■■■■■□□□□■□■■■□■■■■■■■■■■■■■■■■■■■■□□□□□□□□□□□□□□□□□□□□□□□□□□□□□□	□	□	□	□	□	□	□	□	□	□	.	■	.	.	□	□	□	■	.	□	□	□	□	□	■	■
1;1.1;1.1.1;1.1.1.3		ERR718318	ERR718318	■■■■□□■■■■■■■■■■■■■■■■■■■■■■■■■■■■■■■■□□□□■□■■■□■■■■■■□■■■■■■□■■■■■■□□□□□□□□□□□□□□□□□□□□□□□□□□□□□□	□	.	.	.	□	□	□	□	□	□	.	■	.	.	□	□	□	■	.	□	.	.	□	□	■	■
1;1.1;1.1.1;1.1.1.3		ERR751680	ERR751680	■■■■□□■■■■■■■■■■■■■■■■■■■■■■■■■■■■■■■■□□□□■□■■■□■■■■■■■■■■■■■□■■■■■■□□□□□□□□□□□□□□□□□□□□□□□□□□□□□□	□	.	.	□	□	□	□	□	□	□	.	■	.	.	□	□	□	■	.	□	.	.	□	□	■	■
1;1.1;1.1.1;1.1.1.3		ERR752068	ERR752068	■■■■■■■■■□□□■■■■■■■■■■■■■■■■■■■■■■□□□□□□□□□□■■■□□■■■■■■■■■■■■■■■■■■■□□□□□□□□□□□□□□□□□□□□□□□□□□□□□□	□	□	.	.	□	□	□	□	□	□	.	■	.	.	□	□	□	■	.	□	57(1)*DR17*58	□	□	□	■	■
1;1.1;1.1.1;1.1.1.3		ERR718341	ERR718341	□□□□□□□□□□□□□□□□□□□□□□□□□□□□□□□□□□□□□□□□□□□□□□□□□□□□□□□□□□□□□□□□□□□□□□□□□□□□□□□□□□□□□□□□□□□□□□□□□□	.	.	.	.	.	.	.	.	.	.	.	.	.	.	.	.	.	.	.	.	.	.	.	.	.	.
1;1.1;1.1.1;1.1.1.4		ERR768021	ERR768021	■■■■■■■■■■■■■■■■■■■■■■■■■■■■■■■■■■■■■■□□□□■□■■■□■■■■■■■■■■■■■□■■■■■■□□□□□□□□□□□□□□□□□□□□□□□□□□□□□□	□	□	□	□	□	■	□	□	□	■	.	■	.	.	□	□	□	■	.	□	.	.	□	□	■	■
1;1.1;1.1.1;1.1.1.4		ERR751930	ERR751930	■■■■■■■■■■■■■■■■■■■■■■■■■■■■■■■■■■■■■■□□□□■□■■■□■■□■■■■■■■■■■■■■■■■■□□□□□□□□□□□□□□□□□□□□□□□□□□□□□□	□	□	□	□	□	■	□	□	□	□	.	■	.	.	□	□	□	50*DR3*52	.	□	□	□	□	□	■	■
1;1.1;1.1.1;1.1.1.5		ERR751951	ERR751951	■■■■■■■■■■■■■■■■□□□□□□□□□□□□□□□□□■■■■■□□□□■□■■■□■■■■■■■■■■■■■■■■■■■■□□□□□□□□□□□□□□□□□□□□□□□□□□□□□□	□	□	□	□	□	■	.	.	.	.	.	.	.	.	□	□	□	■	.	□	□	□	□	□	■	■
1;1.1;1.1.1;1.1.1.5		ERR775790	ERR775790	■■■■■■■■■■■■■■■■■□□□□■■■■■■■■■■■■■■■■■□□□□■□■■■□■■■■■■■■■■■■■■■■■■■■□□□□□□□□□□□□□□□□□□□□□□□□□□□□□□	□	□	□	□	□	■	□	.	□	□	.	■	.	.	□	□	□	■	.	□	□	□	□	□	■	■
1;1.1;1.1.1;1.1.1.5		ERR718415	ERR718415	■■■■■■■■■■■■■■■■■□□□□■■■■■■■□■■■■■■■■■□□□□■□■■■□■■■■■■■■■■■■■■■■■■■■□□□□□□□□□□□□□□□□□□□□□□□□□□□□□□	□	□	□	□	□	■	□	.	□	□	.	■	.	.	□	□	□	■	.	□	□	□	□	□	■	■
1;1.1;1.1.1;1.1.1.5		ERR752275	ERR752275	■■■■■■■■■■■■■■■■■□□□□■■■■■■■■■■■□■■■■■□□□□■□■■■□■■■■■■■■■■■■■■■■■■■■□□□□□□□□□□□□□□□□□□□□□□□□□□□□□□	□	□	□	□	□	■	□	.	□	□	.	■	.	.	□	□	□	■	.	□	□	□	□	□	■	■
1;1.1;1.1.1;1.1.1.5		ERR751900	ERR751900	■■■■■■■■■■■■■■■■■□□□□■■■■■■■■■■■■■■■■■□□□□■□■□■□■■■■■■■■■■■■■■■■■■■■□□□□□□□□□□□□□□□□□□□□□□□□□□□□□□	□	□	□	□	□	■	□	.	□	□	.	■	.	.	.	.	□	■	.	□	□	□	□	□	■	■
1;1.1;1.1.1;1.1.1.5		ERR751971	ERR751971	■■■■■□■■■■■■■■■■■□□□□■■■■■■■■■■■■■■■■■□□□□■□■■■□■■■■■■■■■□■■■□□□■■■■□□□□□□□□□□□□□□□□□□□□□□□□□□□□□□	□	□	.	□	□	■	□	.	□	□	.	■	.	.	□	□	□	■	.	.	.	.	.	□	■	■
1;1.1;1.1.1;1.1.1.5		ERR752160	ERR752160	■■■■■■■■■■■■■■■■■□□□□■■■■■■■■■■■■■■■■■□□□□■□■■■□□□□□□□□□□□□□□□□□■■■■□□□□□□□□□□□□□□□□□□□□□□□□□□□□□□	□	□	□	□	□	■	□	.	□	□	.	■	.	.	□	□	.	.	.	.	.	.	.	□	■	■
1;1.1;1.1.1;1.1.1.5		ERR718547	ERR718547	■■■■■■■■■■■■■■■■■□□□□■■■■■■■■■■■■■■■■■□□□□■□■■■□■■■■■■■■■■□□□□■■■■■■□□□□□□□□□□□□□□□□□□□□□□□□□□□□□□	□	□	□	□	□	■	□	.	□	□	.	■	.	.	□	□	□	■	.	□	.	.	□	□	■	■
1;1.1;1.1.1;1.1.1.5		ERR751996	ERR751996	■■■■■■■■■□■■■■■■■□□□□■■■■■■■■■■■■■■■■■□□□□■□■■■□■■■■■■■■■■□□□□■■■■■■□□□□□□□□□□□□□□□□□□□□□□□□□□□□□□	□	□	□	□	□	■	□	.	□	□	.	■	.	.	□	□	□	■	.	■	.	.	□	□	■	■
1;1.1;1.1.1;1.1.1.5		ERR752289	ERR752289	■■■■□■■■■■■■■■■■■□□□□■■■■■■■■■■■■■■■■■□□□□■□■■■□■■■■■■■■■■□□□□■■■■■■□□□□□□□□□□□□□□□□□□□□□□□□□□□□□□	□	.	□	□	□	■	□	.	□	□	.	■	.	.	□	□	□	■	.	□	.	.	□	□	■	■
1;1.1;1.1.1;1.1.1.5		ERR718398	ERR718398	■■□■■■■□■■■■■■■■■□□□□■■■■■■■■■■■■■■■■■□□□□■□■■■□■■■■■■■■■■□□□□■■■■■■□□□□□□□□□□□□□□□□□□□□□□□□□□□□□□	.	□	□	.	.	■	□	.	□	□	.	■	.	.	□	□	□	■	.	□	.	.	□	□	■	■
1;1.1;1.1.1;1.1.1.5		ERR718243	ERR718243	■■■□■■■■■■■■■■■■■□□□□■■■■■■■■■■■■■■■■■□□□□■□■■■□■■■■■■■■■■□□□□■■■■■■□□□□□□□□□□□□□□□□□□□□□□□□□□□□□□	□	.	□	□	□	■	□	.	□	□	.	■	.	.	□	□	□	■	.	□	.	.	□	□	■	■
1;1.1;1.1.1;1.1.1.6		ERR751749	ERR751749	■■■■■■■■■■■■■■■■■■■■■■■■■■■■■■■■■■■■■■□□□□■□■■■□■■■■■■■■□□□□■■■■■■■■□□□□□□□□□□□□□□□□□□□□□□□□□□□□□□	□	□	□	□	□	■	□	□	□	□	.	■	.	.	□	□	□	■	.	□	□	□	□	□	■	■
1;1.1;1.1.1;1.1.1.6		ERR751998	ERR751998	■■■■■■■■■□■■■■■■■■■■■■■■■■■■■■■■■■■■■■□□□□■□■■■□■■■■■■■■□□□□■■■■■■■■□□□□□□□□□□□□□□□□□□□□□□□□□□□□□□	□	□	□	□	□	■	□	□	□	□	.	■	.	.	□	□	□	■	.	.	□	□	□	□	■	■
1;1.1;1.1.1;1.1.1.7		ERR718229	ERR718229	■■■■■□□□□□□□□□□□■■■■□■■■■■■■■■■■■■■■■■□□□□■□■■■□■■■■■■■■■■■■■■■■■■■■□□□□□□□□□□□□□□□□□□□□□□□□□□□□□□	□	□	.	.	.	.	.	.	□	□	.	■	.	.	□	□	□	■	.	□	□	□	□	□	■	■
1;1.1;1.1.1;1.1.1.7		ERR718447	ERR718447	■■■■■■■■■■■■■■■■■■□□■■■■■■■■■■■■■■■■■■□□□□■□■■■□■■■■■■■■■■■■■■■■■■■■□□□□□□□□□□□□□□□□□□□□□□□□□□□□□□	□	□	□	□	□	■	□	□	□	□	.	■	.	.	□	□	□	■	.	□	□	□	□	□	■	■
1;1.1;1.1.1;1.1.1.7		ERR718390	ERR718390	■■■■■■■■■■■■■■■■■■■■■■■■■■■■■■■■■■■■■■□□□□■□■■■□■■■■■■■■■■■■■■■■■■■■□□□□□□□□□□□□□□□□□□□□□□□□□□□□□□	□	□	□	□	□	■	□	□	□	□	.	■	.	.	□	□	□	■	.	□	□	□	□	□	■	■
1;1.1;1.1.1;1.1.1.7		ERR718197	ERR718197	■■■■■■■■■■■■■■■■■■■■■■■■■■■■■■■■■■■■■■□□□□■□■■■□■■■■■■■■■■■■■■■■■■■■□□□□□□□□□□□□□□□□□□□□□□□□□□□□□□	□	□	□	□	□	■	□	□	□	□	.	■	.	.	□	□	□	■	.	□	□	□	□	□	■	■
1;1.1;1.1.1;1.1.1.7		ERR752102	ERR752102	■■■■■■■■■■■■■■■■■■■■■■■■■■■□□■■■■■■■■■□□□□■□■■■□■■■■■■■■■■■■■■■■■■■■□□□□□□□□□□□□□□□□□□□□□□□□□□□□□□	□	□	□	□	□	■	□	.	□	□	.	■	.	.	□	□	□	■	.	□	□	□	□	□	■	■
1;1.1;1.1.1;1.1.1.7		ERR718418	ERR718418	■■■■■■■■■■■■■■■■■■■■■■■■■■■■■■□□■■■■■■□□□□■□■■■□■■■■■■■■■■■■■■■■■■■■□□□□□□□□□□□□□□□□□□□□□□□□□□□□□□	□	□	□	□	□	■	□	□	□	□	.	30■33	.	.	□	□	□	■	.	□	□	□	□	□	■	■
1;1.1;1.1.1;1.1.1.7		ERR751880	ERR751880	■■■■■■■■■■■■■■■■■■■■■■■■■■■■■■■■■■■■■■□□□□■□■■■□■■■■■■■■■■■■■■■■■■■■□□□□□□□□□□□□□□□□□□□□□□□□□□□□□□	□	□	□	□	□	■	□	□	□	□	.	■	.	.	□	□	□	■	.	□	□	□	□	□	■	■
1;1.1;1.1.1;1.1.1.7		ERR752003	ERR752003	■■■■■■□□■■■■■■■■■■■■■■■■■■■■■■■■■■■■■■□□□□■□■■■□■■■■■■■■■■■■■■■■■■■■□□□□□□□□□□□□□□□□□□□□□□□□□□□□□□	□	□	.	.	.	■	□	□	□	□	.	■	.	.	□	□	□	■	.	□	□	□	□	□	■	■
1;1.1;1.1.1;1.1.1.7		ERR752133	ERR752133	■■■■■■■■■■■■■■■■■■■■■■■■■■■■■■■■■■■■■□□□□□■□■■■□■■■■■■■■■■■■■■■■■■■■□□□□□□□□□□□□□□□□□□□□□□□□□□□□□□	□	□	□	□	□	■	□	□	□	□	.	■	.	.	□	□	□	■	.	□	□	□	□	□	■	■
1;1.1;1.1.1;1.1.1.7		ERR752161	ERR752161	■■■■■■■■■■■■■■■■■■■■■■■■■■■■■■■■■■■■■■□□□□■□■■■□■■■■■■■■■■□□□□□□□□■■□□□□□□□□□□□□□□□□□□□□□□□□□□□□□□	□	□	□	□	□	■	□	□	□	□	.	■	.	.	□	□	□	■	.	□	.	.	.	.	.	■
1;1.1;1.1.1;1.1.1.7		ERR751909	ERR751909	■■■■■■■■■■■■■■■■■■■■■■■■■■■■■■□■■■■■■■□□□□■□■■■□■■■■■■■■■■□□□□□□□□■■□□□□□□□□□□□□□□□□□□□□□□□□□□□□□□	□	□	□	□	□	■	□	□	□	□	.	.	.	.	□	□	□	■	.	□	.	.	.	.	.	■
1;1.1;1.1.1;1.1.1.7		ERR751707	ERR751707	■■■■■■■■■■■■■■■■■■■■■■■■■■■■■■■■■□□□□□□□□□□□□□□□□□□□□□■■■■■■■■■■■■■■□□□□□□□□□□□□□□□□□□□□□□□□□□□□□□	□	□	□	□	□	■	□	□	□	□	.	■	.	.	.	.	.	.	.	□	□	□	□	□	■	■
1;1.1;1.1.1;1.1.1.7		ERR751982	ERR751982	■■■■■□□□□□■■■■■■■■■■■■■■■■■■■■■■■□□□□□□□□□□□□□□□□□□□□□■■■■■■■■■■■■■■□□□□□□□□□□□□□□□□□□□□□□□□□□□□□□	□	□	.	.	.	■	□	□	□	□	.	■	.	.	.	.	.	.	.	□	□	□	□	□	■	■
1;1.1;1.1.1;1.1.1.7		ERR718445	ERR718445	■■■■■□□□□□■■■■■■■■■■■■■■■■■■■■■■■□□□□□□□□□□□□□□□□□□□□□■■■■■■■■■■■■■■□□□□□□□□□□□□□□□□□□□□□□□□□□□□□□	□	□	.	.	.	■	□	□	□	□	.	■	.	.	.	.	.	.	.	□	□	□	□	□	■	■
1;1.1;1.1.1;1.1.1.7		ERR718371	ERR718371	■■■■■■■■■■■■■■■■■■■■■■■■■■■■■■■■■□□□□□□□□□□□□□□□□□□□□□■■■■■■■□□□□□■■□□□□□□□□□□□□□□□□□□□□□□□□□□□□□□	□	□	□	□	□	■	□	□	□	□	.	■	.	.	.	.	.	.	.	□	.	.	.	.	.	■
1;1.1;1.1.1;1.1.1.8		ERR718201	ERR718201	■■■■■■■□□■■■■■■■■■■■■■■■■■■■■■■■■■■■■■□□□□■□■■■□■■■■□■■■■■■■■■■■■■■■□□□□□□□□□□□□□□□□□□□□□□□□□□□□□□	□	□	□	.	.	■	□	□	□	□	.	■	.	.	□	□	□	■	.	□	□	□	□	□	■	■
1;1.1;1.1.1;1.1.1.8		ERR767979	ERR767979	■■■■■■■■■■■■■■■■■■■■■■■■■■■■■■■■■■■■■■□□□□■□■■■□■■■■□■■■■■■■■■■■■■■■□□□□□□□□□□□□□□□□□□□□□□□□□□□□□□	□	□	□	□	□	■	□	□	□	□	.	■	.	.	□	□	□	■	.	□	□	□	□	□	■	■
1;1.1;1.1.1;1.1.1.8		ERR752138	ERR752138	■■■■■■■■■■■■■■■■■■■■■■■■■■■■■■■■■■■■■■□□□□■□■■■□■■■■□■■■■■■■■■■■■■■■□□□□□□□□□□□□□□□□□□□□□□□□□□□□□□	□	□	□	□	□	■	□	□	□	□	.	■	.	.	□	□	□	■	.	□	□	□	□	□	■	■
1;1.1;1.1.1;1.1.1.8		ERR718346	ERR718346	■■■■■■■■■■□□■■■□■■■■■■■■■■■■■■■■■■■■■■□□□□■□■■■□■■■■□■■■■■■■■■■■■■■■□□□□□□□□□□□□□□□□□□□□□□□□□□□□□□	□	□	□	□	□	■	□	□	□	□	.	■	.	.	□	□	□	■	.	□	□	□	□	□	■	■
1;1.1;1.1.1;1.1.1.8		ERR718366	ERR718366	■■■■■■■■■■■■■■■■■■■■■■■■■□□□■■■■■■■■■■□□□□■□■■■□■■■■□■■■■■■■■■■■■■■■□□□□□□□□□□□□□□□□□□□□□□□□□□□□□□	□	□	□	□	□	■	□	□	□	.	.	■	.	.	□	□	□	■	.	□	□	□	□	□	■	■
1;1.1;1.1.1;1.1.1.8		ERR718331	ERR718331	■■■■■■■■■■■■■■■■■■■■■■■■■■■■■■■■■■■■■■□□□□■□■■■□■■■■□■■■■■■■■■■■■■■■□□□□□□□□□□□□□□□□□□□□□□□□□□□□□□	□	□	□	□	□	■	□	□	□	□	.	■	.	.	□	□	□	■	.	□	□	□	□	□	■	■
1;1.1;1.1.1;1.1.1.8		ERR775778	ERR775778	■■■■■■■■■■■■■■■■■■■■■■■■■■■■■■■■■■■■■■□□□□■□■■■□■■■■□■■■■■■■■■■■■■■■□□□□□□□□□□□□□□□□□□□□□□□□□□□□□□	□	□	□	□	□	■	□	□	□	□	.	■	.	.	□	□	□	■	.	□	□	□	□	□	■	■
1;1.1;1.1.1;1.1.1.8		ERR751878	ERR751878	■■■■■■■■■■■■■■■■■■■■■■■■■■■■■■■■■■■■■■□□□□■□■■■□■■■■□□■■■■■■■■■■■■■■□□□□□□□□□□□□□□□□□□□□□□□□□□□□□□	□	□	□	□	□	■	□	□	□	□	.	■	.	.	□	□	□	■	.	□	□	□	□	□	■	■
1;1.1;1.1.1;1.1.1.8		ERR718410	ERR718410	■■■■■■■■■■■■□■■■■■■■■■■■■■■■■■■■■■■■■■□□□□■□■■■□■■■■□■■■■■■■■■■■■■■■□□□□□□□□□□□□□□□□□□□□□□□□□□□□□□	□	□	□	□	□	■	□	□	□	□	.	■	.	.	□	□	□	■	.	□	□	□	□	□	■	■
1;1.1;1.1.1;1.1.1.8		ERR751916	ERR751916	■■□■■■■■■■■■■■■■■■■■■■■■■■■■■■■■■■■■■■□□□□■□■■■□■■■■□■■■■■■■■■■■■■■■□□□□□□□□□□□□□□□□□□□□□□□□□□□□□□	.	□	□	□	□	■	□	□	□	□	.	■	.	.	□	□	□	■	.	□	□	□	□	□	■	■
1;1.1;1.1.1;1.1.1.8		ERR718522	ERR718522	■■■■■■■■■■■■■■■■■■■■■■■■■■■■■■■■■■■■■■□□□□■□■■■□■■■■□■■■■■■■■■■□□□■■□□□□□□□□□□□□□□□□□□□□□□□□□□□□□□	□	□	□	□	□	■	□	□	□	□	.	■	.	.	□	□	□	■	.	□	□	□	.	.	.	■
1;1.1;1.1.1;1.1.1.8		ERR752256	ERR752256	■■■■■■■■■■■■■■■■■■■■■■■■■■■■■■□□□□■■■■□□□□■□■■■□■■■■□■■■■■■■■■■■■■■■□□□□□□□□□□□□□□□□□□□□□□□□□□□□□□	□	□	□	□	□	■	□	□	□	□	.	.	.	.	□	□	□	■	.	□	□	□	□	□	■	■
1;1.1;1.1.1;1.1.1.8		ERR751681	ERR751681	■■■■■■■■■■■■■■■■■■■■■■■■■■■■■■■■■■■■■■□□□□■□■■■□■■■□□□□□□□□□□□□■■■■■□□□□□□□□□□□□□□□□□□□□□□□□□□□□□□	□	□	□	□	□	■	□	□	□	□	.	■	.	.	□	□	□	■	.	.	.	.	□	□	■	■
1;1.1;1.1.1;1.1.1.8		ERR752006	ERR752006	■■■■■■■■■■■■■■■■■■■■■■■■■■■■■■■■■■■■■■□□□□■□■■■□■■■■□■■■■■■■■■■□■■■■□□□□□□□□□□□□□□□□□□□□□□□□□□□□□□	□	□	□	□	□	■	□	□	□	□	.	■	.	.	□	□	□	■	.	□	□	□	.	□	■	■
1;1.1;1.1.1;1.1.1.8		ERR718553	ERR718553	■■■■■■■■■■■■■■■■■■■■■■■■■■■■■■■■■■■■■■□□□□■□■■■□■■■■□■■■■■■■■□■■■■■■□□□□□□□□□□□□□□□□□□□□□□□□□□□□□□	□	□	□	□	□	■	□	.	□	□	.	■	.	.	□	□	□	■	.	□	.	.	□	□	■	■
1;1.1;1.1.1;1.1.1.9		ERR718555	ERR718555	□■■■■■■■■■■■■■■■■■■■■■■■■■■■■■■■■■■■■■□□□□■□■■■□■■■■□□□□□□■■■□■■■■■■□□□□□□□□□□□□□□□□□□□□□□□□□□□□□□	□	□	□	□	□	■	□	□	□	□	.	■	.	.	□	□	□	■	.	.	.	.	□	□	■	■
1;1.1;1.1.1;1.1.1.9		ERR768039	ERR768039	■■■■■■■■■■■■■■■■■■■■■■■■■■■■■■■■■■■■■■□□□□■□■■■□■■■■□■□□□□□■■□■■■■■■□□□□□□□□□□□□□□□□□□□□□□□□□□□□□□	□	□	□	□	□	■	□	□	□	□	.	■	.	.	□	□	□	■	.	.	.	.	□	□	■	■
1;1.1;1.1.1;1.1.1.9		ERR718381	ERR718381	■■■■■■■■■■■■■■■■■■■■■■■■■■■■■■■■■■■■■■□□□□■□■■■□■■■■■■■■■■■■■□■■■■■■□□□□□□□□□□□□□□□□□□□□□□□□□□□□□□	□	□	□	□	□	■	□	□	□	□	.	■	.	.	□	□	□	■	.	□	.	.	□	□	■	■
1;1.1;1.1.1;1.1.1.9		ERR718209	ERR718209	■■■■■■■■■■■■■■■■■■■■■■■■■■■■■■■■■■■■■■□□□□■□■■■□■■■■■■■■■■■■■□■■□■■■□□□□□□□□□□□□□□□□□□□□□□□□□□□□□□	□	□	□	□	□	■	□	□	□	□	.	■	.	.	□	□	□	■	.	□	.	.	.	.	■	■
1;1.1;1.1.1;1.1.1.9		ERR718402	ERR718402	■■■□■■■■■■■■■■■■■■■■■■■■■■■■■■■■■■■■■■□□□□■□■■■□■■■■■■■■■■■■■□■■■■■■□□□□□□□□□□□□□□□□□□□□□□□□□□□□□□	□	.	□	□	□	■	□	□	□	□	.	■	.	.	□	□	□	■	.	□	.	.	□	□	■	■
1;1.1;1.1.1;1.1.1.9		ERR718233	ERR718233	■■■■■■■■■■□□□■■■■■■■■■■■■■■■■■■■■■■■■■□□□□■□■■■□■■■■■■■■■■■■■□■■■■■■□□□□□□□□□□□□□□□□□□□□□□□□□□□□□□	□	□	□	□	□	■	□	□	□	□	.	■	.	.	□	□	□	■	.	□	.	.	□	□	■	■
1;1.1;1.1.1;1.1.1.9		ERR718356	ERR718356	■■■■■■■■■■■■■■■■■■■■■■■■■■■□■■■■■■■■■■□□□□■□■■■□■■■■■■■■■■■■■□■■■■■■□□□□□□□□□□□□□□□□□□□□□□□□□□□□□□	□	□	□	□	□	■	□	□	□	□	.	■	.	.	□	□	□	■	.	□	.	.	□	□	■	■
1;1.1;1.1.1;1.1.1.9		ERR751965	ERR751965	■■■□■■■■□□■■■■■■■■■■■■■■□□□□□■■■■■■■■■□□□□■□■■■□■■■■■■■■■■■■■□■■■■■■□□□□□□□□□□□□□□□□□□□□□□□□□□□□□□	□	.	□	.	.	■	□	□	□	.	.	■	.	.	□	□	□	■	.	□	.	.	□	□	■	■
1;1.1;1.1.1;1.1.1.9		ERR234155	ERR234155	■■■■■■■■■■■■□■■■■□□□■■■■■■■■■□□□□□□□□□□□□□□□■■■□■■■■■■■■■■■■■□■■■■■■□□□□□□□□□□□□□□□□□□□□□□□□□□□□□□	□	□	□	□	□	■	□	□	□	□	.	.	.	.	□	□	□	■	.	□	.	.	□	□	■	■
1;1.1;1.1.2;1.1.2.1	sel1	ERR718235	ERR718235	■■■■■■■■■■■■■■■■■□■■■■■■■■■■■■■■■■■■■■□□□□■□■■■□■■■■■■■■■■■■■■■■■■■■□□□□□□□□□□□□□□□□□□□□□□□□□□□□□□	□	□	□	□	□	□	□	□	□	□	.	■	.	.	□	□	□	■	.	□	□	□	□	□	■	■
1;1.1;1.1.2;1.1.2.1		ERR775800	ERR775800	■■■■■■■■■■■■■■■■■□■■■■■■■■■■■■■■■■■■■■□□□□■□■■■□■■■■■■■■■■■■■■■□■■■■□□□□□□□□□□□□□□□□□□□□□□□□□□□□□□	□	□	□	□	□	□	□	□	□	□	.	■	.	.	□	□	□	■	.	□	□	□	.	□	■	■
1;1.1;1.1.2;1.1.2.1		ERR775792	ERR775792	■■■■■■■■■■■■■■■■■□■■■■■■■■■■■■■■■■■■■■□□□□■□■■■□■■■□□■■□□■■■■■■■■■■■□□□□□□□□□□□□□□□□□□□□□□□□□□□□□□	□	□	□	□	□	□	□	□	□	□	.	■	.	.	□	□	□	■	.	.	□	□	□	□	■	■
1;1.1;1.1.2;1.1.2.1		ERR751956	ERR751956	■■■■■■■■■■■■■■■■■□■■■■■■■■■■■■■■■■■■■■□□□□■□■■■□■■■■■□□□□□□□□■■■■■■■□□□□□□□□□□□□□□□□□□□□□□□□□□□□□□	□	□	□	□	□	□	□	□	□	□	.	■	.	.	□	□	□	■	□	.	.	□	□	□	■	■
1;1.1;1.1.2;1.1.2.1		ERR751929	ERR751929	■■■■■■■■■■■■■■■■■□■■■■■■■■■■■■■■■■■■■■□□□□□□■■■□■■■■■□□□□□□□□■■■■■■■□□□□□□□□□□□□□□□□□□□□□□□□□□□□□□	□	□	□	□	□	□	□	□	□	□	.	■	.	.	□	□	□	■	□	.	.	□	□	□	■	■
1;1.1;1.1.2;1.1.2.1		ERR718556	ERR718556	■■■■■■■■■■■■■■■■■□■■■■■■■■■■■■■■■■■■■■□□□□□□□■■□■□□□■■■■■■■■■■■■■■■■□□□□□□□□□□□□□□□□□□□□□□□□□□□□□□	□	□	□	□	□	□	□	□	□	□	.	■	.	.	.	□	.	.	.	□	□	□	□	□	■	■
1;1.1;1.1.2;1.1.2.2		ERR718436	ERR718436	■■□□■■■■■■■■■■■■■□■■■■■■■■■■■■■■■■■■■■□□□□■□■■■□■□□□□■■■■■■■■■■■■■■■□□□□□□□□□□□□□□□□□□□□□□□□□□□□□□	□	.	□	□	□	□	□	□	□	□	.	■	.	.	□	□	.	.	.	□	□	□	□	□	■	■
1;1.1;1.1.2;1.1.2.2		ERR234185	ERR234185	■■□□■■■■■■■■■■■■■■■■■■■■■■■■■■■■■■■■■■□□□□■□■■■□■■■■■■■■■■■■■■■■■■■■□□□□□□□□□□□□□□□□□□□□□□□□□□□□□□	.	.	□	□	□	□	□	□	□	□	.	■	.	.	□	□	□	■	.	□	□	□	□	□	■	■
1;1.1;1.1.2;1.1.2.2		ERR046832	ERR046832	■■□□■■■■■■■■■■■■■■■■■■■■■■■■■■■■■■■■■■□□□□■□■■■□■□□□□■■■■■■■■■■■■■■■□□□□□□□□□□□□□□□□□□□□□□□□□□□□□□	.	.	□	□	□	□	□	□	□	□	.	■	.	.	□	□	.	.	.	□	□	□	□	□	■	■
1;1.1;1.1.2;1.1.2.2		ERR234169	ERR234169	■■□□■■■■■■■■■■■■■■■■■■■■■■■■■■■■■■■■■■□□□□■□■■■□■□□□□□■■■■■■■■■■■■■■□□□□□□□□□□□□□□□□□□□□□□□□□□□□□□	.	.	□	□	□	□	□	□	□	□	.	■	.	.	□	□	.	.	.	□	□	□	□	□	■	■
1;1.1;1.1.2;1.1.2.2		ERR752154	ERR752154	■■□□■■■■■■■■■■■■■■■■■■■■■■■■■■■■■■■■■■□□□□■□■■■□■□□□□■■■■■■■■■■■■■■■□□□□□□□□□□□□□□□□□□□□□□□□□□□□□□	.	.	□	□	□	□	□	□	□	□	.	■	.	.	□	□	.	.	.	□	□	□	□	□	■	■
1;1.1;1.1.2;1.1.2.2		ERR234237	ERR234237	■■□□■■■■■■□□□■■■■■■■■■■■■■■■■■■■■■■■■■□□□□■□■■■□■□□□□■■■■■■■■■■□■■■■□□□□□□□□□□□□□□□□□□□□□□□□□□□□□□	.	.	□	□	□	□	□	□	□	□	.	■	.	.	□	□	.	.	.	□	□	□	.	□	■	■
1;1.1;1.1.2;1.1.2.2		ERR037473	ERR037473	■■□□■■■■■■■■■■■■■■■■■■■■■■■■■■■■■■■■■■□□□□■□■□□□□□■■■■■■■■□□■■■■■■■■□□□□□□□□□□□□□□□□□□□□□□□□□□□□□□	.	.	□	□	□	□	□	□	□	□	.	■	.	.	.	.	.	45■51	.	□	□	□	□	□	■	■
1;1.1;1.1.2;1.1.2.2		ERR234205	ERR234205	■■□□■■■■■■■■■■■■■□□□■■■■■■■■■■■■■■■■■■□□□□■□■■■□■■■■■■■■■■■■■■■■■■■■□□□□□□□□□□□□□□□□□□□□□□□□□□□□□□	.	.	□	□	□	□	□	□	□	□	.	36	.	.	□	□	□	■	.	35	□	□	□	□	■	■
1;1.1;1.1.2;1.1.2.2		SRR3103071	SRR3103071	■■□□■■■■■■■■■■■□□□□□□□□□□□■■■■■■■■■■■■□□□□■□■■■□■□□□□■■■■■□□■■■■■■■■□□□□□□□□□□□□□□□□□□□□□□□□□□□□□□	.	.	□	□	□	□	.	.	.	.	.	■	.	.	.	□	.	.	.	□	□	□	□	□	■	■
1;1.1;1.1.2;1.1.2.2		ERR2704680	ERR2704680	■■□□■■■■■■■■■■■■■■■■■■■■■■■■■■■■■■■■■■□□□□■□■■■□■□□□□■■■■■■■■□■■■■■■□□□□□□□□□□□□□□□□□□□□□□□□□□□□□□	.	.	□	□	□	□	□	□	□	□	.	■	.	.	□	□	.	.	.	□	.	.	□	□	■	■
1;1.1;1.1.2;1.1.2.2		ERR751779	ERR751779	■■□□■■■■■□■■■■■■■■■■■■■■■■■■■■■■■■■■■■□□□□■□■■■□■□□□□■■■■■■■■□■■■■■■□□□□□□□□□□□□□□□□□□□□□□□□□□□□□□	.	.	□	□	□	□	□	□	□	□	.	■	.	.	□	□	.	.	.	□	.	.	□	□	■	■
1;1.1;1.1.2;1.1.2.2		ERR751737	ERR751737	■■□□■■■■■■■■■■■■□□□□□□□□□□□□□■■■■■■■■■□□□□■□■■■□■□□□□■■■■■■■■□■■■■■■□□□□□□□□□□□□□□□□□□□□□□□□□□□□□□	.	.	□	□	□	□	.	.	.	.	.	■	.	.	□	□	.	.	.	□	.	.	□	□	■	■
1;1.1;1.1.2;1.1.2.2		ERR234165	ERR234165	■■□□■■■□□□□□□□□□□□□□□□□■■■■■■■■■■■■■■■□□□□■□■■■□■■■■■■■■■■■■■■■■■■■■□□□□□□□□□□□□□□□□□□□□□□□□□□□□□□	.	.	□	.	.	.	.	.	.	□	.	■	.	.	□	□	□	■	.	□	□	□	□	□	■	■
1;1.1;1.1.3		ERR245734	ERR245734	■■■■■■□□□□■□□□□□□□□■■■■■■■■■■■■■□□■■■■□□□□■□■■■□■■■■■■■□■■■■■■■■■■■■□□□□□□□□□□□□□□□□□□□□□□□□□□□□□□	□	□	.	.	.	.	.	□	□	□	.	■	.	.	□	□	□	■	.	□	□	□	□	□	■	■
1;1.1;1.1.3		ERR245703	ERR245703	■■■■■■□□□□■□□□□□□□□■■■■■■■■■■■■■□□■■■■□□□□■□■■■□■■■■■■■□■■■■■■■■■■■■□□□□□□□□□□□□□□□□□□□□□□□□□□□□□□	□	□	.	.	.	.	.	□	□	□	.	■	.	.	□	□	□	■	.	□	□	□	□	□	■	■
1;1.1;1.1.3	sel1	ERR036222	ERR036222	■■■■■■□□□□■□□□□□□□□■■■■■■■■■■■■■□□■■■■□□□□■□■■■□■■■■■■■□■■■■■■■■■■■■□□□□□□□□□□□□□□□□□□□□□□□□□□□□□□	□	□	.	.	.	.	.	□	□	□	.	■	.	.	□	□	□	■	.	□	□	□	□	□	■	■
1;1.1;1.1.3		ERR036201	ERR036201	■■■■■■□□□□■□□□□□□□□■■■■■■■■■■■■■□□■■■■□□□□■□■■■□■■■■■■■□■■■■■■■■■■■■□□□□□□□□□□□□□□□□□□□□□□□□□□□□□□	□	□	.	.	.	.	.	□	□	□	.	■	.	.	□	□	□	■	.	□	□	□	□	□	■	■
1;1.1;1.1.3		ERR036217	ERR036217	■■■■■■□□□□■□□□□□□□□■■■■■■■■■■■■■□□■■■■□□□□■□■■■□■■■■■■■□■■■■■■■■■■■■□□□□□□□□□□□□□□□□□□□□□□□□□□□□□□	□	□	.	.	.	.	.	□	□	□	.	■	.	.	□	□	□	■	.	□	□	□	□	□	■	■
1;1.1;1.1.3		ERR036230	ERR036230	■■■■■■□□□□■□□□□□□□□■■■■■■■■■■■■■□□■■□□□□□□■□■■■□■■■■■■■□■■■■■■■■■■■■□□□□□□□□□□□□□□□□□□□□□□□□□□□□□□	□	□	.	.	.	.	.	□	□	□	.	■	.	.	□	□	□	■	.	□	□	□	□	□	■	■
1;1.1;1.1.3;1.1.3.1		ERR752166	ERR752166	■■■■■□□■■■■■■■■■■■■■■■■■■■■■■■■□□□□□□□□□□□□□■■■□■■□■■■■□■■■■■■■■■■■■□□□□□□□□□□□□□□□□□□□□□□□□□□□□□□	□	□	.	.	□	□	□	□	□	□	.	■	.	.	□	□	□	■	.	□	□	□	□	□	■	■
1;1.1;1.1.3;1.1.3.1		ERR751757	ERR751757	■■■■■□□■■■■■■■■■■■■■■■■■■■■■■■■■□□■■■■□□□□■□■■■□■■□■■■■□□■■■■■■■■■■■□□□□□□□□□□□□□□□□□□□□□□□□□□□□□□	□	□	.	.	□	□	□	□	□	□	.	■	.	.	□	□	□	50■52	.	.	□	□	□	□	■	■
1;1.1;1.1.3;1.1.3.1		ERR752005	ERR752005	■■■■■□□■■■■■■■■■■■■■■■■■■■■■■■■■□□□■■■□□□□■□■■■□■■□■■■■□□■■■■■■■■■■■□□□□□□□□□□□□□□□□□□□□□□□□□□□□□□	□	□	.	.	□	□	□	□	□	□	.	■	.	.	□	□	□	50■52	.	.	□	□	□	□	■	■
1;1.1;1.1.3;1.1.3.1		ERR234197	ERR234197	■■■■■□□■■■■■■■■■■■■■■■■■■■■■■■■■□□■■■■□□□□■□■■■□■■□■■■■□□■■■■■■■■■■■□□□□□□□□□□□□□□□□□□□□□□□□□□□□□□	□	□	.	.	□	□	□	□	□	□	.	■	.	.	□	□	□	50■52	.	.	□	□	□	□	■	■
1;1.1;1.1.3;1.1.3.1		ERR718382	ERR718382	■■■■■□□■□□■■■■■■■■■■■■■■■■■■■■■■□■■■■■□□□□■□■■■□■■□■■■■□□■■■■■■■■■■■□□□□□□□□□□□□□□□□□□□□□□□□□□□□□□	□	□	.	.	.	□	□	□	□	□	.	■	.	.	□	□	□	50■52	.	.	□	□	□	□	■	■
1;1.1;1.1.3;1.1.3.1		ERR718544	ERR718544	■■■■■□□■■■■■■■■■■■■■□■■■■■■■■■■■□■■■■■□□□□■□■■■□■■□■■■■□□■■■■■■■■■■■□□□□□□□□□□□□□□□□□□□□□□□□□□□□□□	□	□	.	.	□	□	□	.	□	□	.	■	.	.	□	□	□	50■52	.	.	□	□	□	□	■	■
1;1.1;1.1.3;1.1.3.1		ERR718388	ERR718388	■■■■■□□■■■■■■■■■■■■■■■■■■■■■■■■■□■□□□■□□□□□□■■■□■■□■■■■□□■■■■■■■■■■■□□□□□□□□□□□□□□□□□□□□□□□□□□□□□□	□	□	.	.	□	□	□	□	□	□	.	■	.	.	□	□	□	50■52	.	.	□	□	□	□	■	■
1;1.1;1.1.3;1.1.3.2		ERR752022	ERR752022	■■■■■■■■■■■■■■■■■■■■■■■■■■■■■■□■□■■■■■□□□□■□■■■□■■■■■■■□■■■■■■■■■■■■□□□□□□□□□□□□□□□□□□□□□□□□□□□□□□	□	□	□	□	□	□	□	□	□	□	.	.	.	.	□	□	□	■	.	□	□	□	□	15	■	■
1;1.1;1.1.3;1.1.3.2		ERR751849	ERR751849	■■■■■■■■■■■■■■■■■■■■■■■■■■■■■■□■□■■■■■□□□□■□■■■□■■■■■■■□■■■□■■■■■■■■□□□□□□□□□□□□□□□□□□□□□□□□□□□□□□	□	□	□	□	□	□	□	□	□	□	.	.	.	.	□	□	□	■	.	□	□	□	□	15	■	■
1;1.1;1.1.3;1.1.3.2		ERR751669	ERR751669	■■■■■■■■■■□□■■■■■■■■■■■■■■■■■■■■□■■■■■□□□□■□■■■□■■■■■■■□■■■■■■■■■■■■□□□□□□□□□□□□□□□□□□□□□□□□□□□□□□	□	□	□	□	□	□	□	□	□	□	.	■	.	.	□	□	□	■	.	□	□	□	□	15	■	■
1;1.1;1.1.3;1.1.3.2		ERR718343	ERR718343	■■■■■■■■■■■■■■■■■■■■■■■■■■■■■■■■□■■■■■□□□□■□■■■□■■■■■■■□■■■■■■■■■■■■□□□□□□□□□□□□□□□□□□□□□□□□□□□□□□	□	□	□	□	□	□	□	□	□	□	.	■	.	.	□	□	□	■	.	□	□	□	□	15	■	■
1;1.1;1.1.3;1.1.3.3		ERR752163	ERR752163	■■■■■■■■■■■■■■■■■■■■■■■■■■■■■■■■□■■■■■□□□□■□■■■□■■■■■■□□□□□□□■■■■■■■□□□□□□□□□□□□□□□□□□□□□□□□□□□□□□	□	□	□	□	□	□	□	□	□	□	.	■	.	.	□	□	□	■	.	.	.	□	□	□	■	■
1;1.1;1.1.3;1.1.3.3		ERR751961	ERR751961	■■■■■■■■■■■■■■■■■■■■■■■■■■■■■■■■□■■■■■□□□□■□■■■□■■■■■■■□■■■■■■■■■■■■□□□□□□□□□□□□□□□□□□□□□□□□□□□□□□	□	□	□	□	□	□	□	□	□	□	.	■	.	.	□	□	□	■	.	□	□	□	□	□	■	■
1;1.1;1.1.3;1.1.3.3		ERR718404	ERR718404	■■■■■■■■■■■■■■■■■■■■■■□□□□□■■■■■□■■■■■□□□□■□■■■□■■■■■■■□■■■■■■■■■■■■□□□□□□□□□□□□□□□□□□□□□□□□□□□□□□	□	□	□	□	□	□	□	□	.	.	.	■	.	.	□	□	□	■	.	□	□	□	□	□	■	■
1;1.2.1		ERR234262	ERR234262	■■■□■■■■■□■■■■■■■■□□□□□□□□■■■□□■■■■■■■□□□□■□■■■□■■■■■■■■■■■■■■■■■■■■□□□□□□□□□□□□□□□□□□□□□□□□□□□□□□	□	.	□	□	□	□	□	.	.	.	□	.	.	.	□	□	□	■	.	□	□	□	□	□	■	■
1;1.2.1		ERR234264	ERR234264	■■■□■■■■■□■■■■■■■■■■■■■■■■■■■□□■■■■■■■□□□□■□■■■□■■■■■■■■■■■■■■■■■■■■□□□□□□□□□□□□□□□□□□□□□□□□□□□□□□	□	.	□	□	□	□	□	□	□	□	■	.	.	.	□	□	□	■	.	□	□	□	□	□	■	■
1;1.2.1;1.2.1.1	sel1	ERR751771	ERR751771	■■■□■■■■■□■■■■■■■■■■■■■■■■■■■□□■■■■■■■□□□□■□■■■□■■■■■■■■■■■■■■■■■■■■□□□□□□□□□□□□□□□□□□□□□□□□□□□□□□	□	.	□	□	□	□	□	□	□	□	■	.	.	.	□	□	□	■	.	□	□	□	□	□	■	■
1;1.2.1;1.2.1.1		ERR2704704	ERR2704704	■■■□■■■■■□■■■■■■■■■■■■■■■■■■■□□■■■■■■■□□□□■□■■■□■■■■■■■■■■■■■■■■■■■■□□□□□□□□□□□□□□□□□□□□□□□□□□□□□□	□	.	□	□	□	□	□	□	□	□	■	.	.	.	□	□	□	■	.	□	□	□	□	□	■	■
1;1.2.1;1.2.1.1		ERR718471	ERR718471	■■■□■■■■■□■■■■■■■■■■■■■■■■■■■□□■■■■■■■□□□□■□■■■□■■■■■■■■■■■■■■■■■■■■□□□□□□□□□□□□□□□□□□□□□□□□□□□□□□	□	.	□	□	□	□	□	□	□	□	□	.	.	.	□	□	□	■	.	□	□	□	□	□	■	■
1;1.2.1;1.2.1.1		ERR752101	ERR752101	■■■□■■■■■□■■■■■■■■■■■■■■■■■■■□□■■■■■■■□□□□■□■■■□■■■■■■■■■■■■■■■■■■■■□□□□□□□□□□□□□□□□□□□□□□□□□□□□□□	□	.	□	□	□	□	□	□	□	□	□	.	.	.	□	□	□	■	.	□	□	□	□	□	■	■
1;1.2.1;1.2.1.1		ERR718394	ERR718394	■■■□■■■■■□■■■■■■■■■■■■■■■■■■■□□■■■■■■■□□□□■□■■■□■■■■■■■■■■■■■□□□■■■■□□□□□□□□□□□□□□□□□□□□□□□□□□□□□□	□	.	□	□	□	□	□	□	□	□	□	.	.	.	□	□	□	■	.	□	.	.	.	□	■	■
1;1.2.1;1.2.1.2		ERR751722	ERR751722	■■■□■■■■■□■■■■■■□□□□□□□□□□□□□□□□□□□■■■□□□□■□■■■□■■■■■■■■■■■■■□□■■■■■□□□□□□□□□□□□□□□□□□□□□□□□□□□□□□	□	.	□	□	□	□	.	.	.	.	.	.	.	.	□	□	□	■	.	□	.	.	□	□	■	■
1;1.2.1;1.2.1.2		ERR751990	ERR751990	■■■□■■■■■□■■■■■■□□□□□□□□□□□□□□□□□□□■■■□□□□■□■■■□■■■■■■■■■□□□□□□■■■■■□□□□□□□□□□□□□□□□□□□□□□□□□□□□□□	□	.	□	□	□	□	.	.	.	.	.	.	.	.	□	□	□	■	.	.	.	.	□	□	■	■
1;1.2.1;1.2.1.2		ERR751874	ERR751874	■■■□■■■■■□■■■■■■□□□□□□□□□□□□□□□□□□□■■■□□□□■□■■■□■■■■■■■■■■■■■■■■■■■■□□□□□□□□□□□□□□□□□□□□□□□□□□□□□□	□	.	□	□	□	□	.	.	.	.	.	.	.	.	□	□	□	■	.	□	□	□	□	□	■	■
1;1.2.1;1.2.1.2		ERR751657	ERR751657	■■■□■■■■■□■■■■■■□□□□□□□□□□□□□□□□□□□■■■□□□□■□■■■□■■■■■■■■■■■■■■■■■■■■□□□□□□□□□□□□□□□□□□□□□□□□□□□□□□	□	.	□	□	□	□	.	.	.	.	.	.	.	.	□	□	□	■	.	□	□	□	□	□	■	■
1;1.2.1;1.2.1.2		ERR768003	ERR768003	■■■□■■■■■□■■■■■■□□□□□□□□□□□□□□□□□□□■■■□□□□■□■■■□■■■■■■■■■■■■■■■■■■■■□□□□□□□□□□□□□□□□□□□□□□□□□□□□□□	□	.	□	□	□	□	.	.	.	.	.	.	.	.	□	□	□	■	.	□	□	□	□	□	■	■
1;1.2.1;1.2.1.2		ERR234214	ERR234214	■■■□■■■■■□■■■■■■□□□□□□□□□□□□□□□□□□□■■■□□□□■□■■■□■■■■■■■■■■■■■■■■■■■■□□□□□□□□□□□□□□□□□□□□□□□□□□□□□□	□	.	□	□	□	□	.	.	.	.	.	.	.	.	□	□	□	■	.	□	□	□	□	□	■	■
1;1.2.1;1.2.1.2		ERR775762	ERR775762	■■■□■■■■■□■■■■■■□□□□□□□□□□□□□□□□□□□■■■□□□□■□■■■□■■■■■■■■■■■■■□□□□■■■□□□□□□□□□□□□□□□□□□□□□□□□□□□□□□	□	.	□	□	□	□	.	.	.	.	.	.	.	.	□	□	□	■	.	□	.	.	.	.	■	■
1;1.2.1;1.2.1.2		ERR752000	ERR752000	■■■□■□■■■□■■■■■■□□□□□□□□□□□□□□□□□□□■■■□□□□■□■■■□■■■■■■■■■■■■■■■■■■■■□□□□□□□□□□□□□□□□□□□□□□□□□□□□□□	□	.	.	□	□	□	.	.	.	.	.	.	.	.	□	□	□	■	.	□	□	□	□	□	■	■
1;1.2.1;1.2.1.2		ERR752168	ERR752168	■■□□□■■■■□■■■■■■□□□□□□□□□□□□□□□□□□□■■■□□□□■□■■■□■■■■■■■■■■■■■■■■■■■■□□□□□□□□□□□□□□□□□□□□□□□□□□□□□□	.	.	□	□	□	□	.	.	.	.	.	.	.	.	□	□	□	■	.	□	□	□	□	□	■	■
1;1.2.1;1.2.1.2		ERR751726	ERR751726	□■■□■■■■■□■■■■■■□□□□□□□□□□□□□□□□□□□■■■□□□□■□■■■□■■■■■■■■■■■■■■■■■■■■□□□□□□□□□□□□□□□□□□□□□□□□□□□□□□	□	.	□	□	□	□	.	.	.	.	.	.	.	.	□	□	□	■	.	□	□	□	□	□	■	■
1;1.2.1;1.2.1.2		ERR751679	ERR751679	■■■□■■■■■□■■■■■■□□□□□□□□□□□□□□□□□□□■■■□□□□■□■■■□■■■■■■■■■□■■■■■■■■■■□□□□□□□□□□□□□□□□□□□□□□□□□□□□□□	□	.	□	□	□	□	.	.	.	.	.	.	.	.	□	□	□	■	.	.	□	□	□	□	■	■
1;1.2.1;1.2.1.2		ERR752162	ERR752162	■■■□■■■■■□■■■■■■□□□□□□□□□□□□□□□□□□□■□□□□□□□□□□□□□□□□□□□□□□■■■■■■■■■■□□□□□□□□□□□□□□□□□□□□□□□□□□□□□□	□	.	□	□	□	.	.	.	.	.	?	.	.	.	.	.	.	.	.	.	□	□	□	□	■	■
1;1.2.1;1.2.1.2		ERR752031	ERR752031	■■■□■■■■□□□□□□□□□□□□□□□□□□□□□□□□□□□□□□□□□□□□□□□□□□□□□□□□□□□■■□□□□■■■□□□□□□□□□□□□□□□□□□□□□□□□□□□□□□	□	.	□	□	.	.	.	.	.	.	.	.	.	.	.	.	.	.	.	.	.	.	.	.	■	■
1;1.2.1;1.2.1.3		ERR234266	ERR234266	■■■□■■■■■□■■■■■■■■■■■■■■■■■■■□□■■■■■■■□□□□■□■■■□■■■■■■■■■■■■■■■■■■■■□□□□□□□□□□□□□□□□□□□□□□□□□□□□□□	□	.	□	□	□	□	□	■	□	□	□	.	.	.	□	□	□	■	.	□	□	□	□	□	■	■
1;1.2.1;1.2.1.3		ERR751792	ERR751792	■■□□■■■■■□■■■■■■■■■■■■■■■■■■■□□■■■■■■■□□□□■□■■■□■■■■■■■■■■■■■□■■■■■■□□□□□□□□□□□□□□□□□□□□□□□□□□□□□□	.	.	□	□	□	□	□	□	□	□	□	.	.	.	□	□	□	■	.	□	.	.	□	□	■	■
1;1.2.1;1.2.1.3		ERR718466	ERR718466	■■□□■■■■■□■■■■■■■■■■■■■■■■■■■□□■■■■■■■□□□□■□■■■□■■■■■■■■■■■■■■■■■■■■□□□□□□□□□□□□□□□□□□□□□□□□□□□□□□	.	.	□	□	□	□	□	□	□	□	□	.	.	.	□	□	□	■	.	□	□	□	□	□	■	■
1;1.2.2	sel1	ERR234164	ERR234164	■■■■■■■■■■■■■■■■■■■■■■■■■■■■■■■■■■■■■■□□□□■□■■■□■■■■■■■■■■■■■□■■■■■■□□□□□□□□□□□□□□□□□□□□□□□□□□□□□□	□	□	□	□	□	□	□	□	□	□	.	■	.	.	□	□	□	■	.	□	.	□	□	□	■	■
1;1.2.2		ERR751953	ERR751953	■■■■■■■■■■■■■■■■■■■■■■■■■■■■■■■■■■■□□■□□□□■□■■■□■■■■■■■■■■■■■□■■■■■■□□□□□□□□□□□□□□□□□□□□□□□□□□□□□□	□	□	□	□	□	□	□	□	□	□	.	■	.	.	□	□	□	■	.	□	.	.	□	□	■	■
1;1.2.2		ERR718502	ERR718502	■■■■■■■■■■■■■■■■■■■■■■■■■■■■■■■■■■■■■■□□□□■□■■■□■■■■■■■■■□□■■□□■■■■■□□□□□□□□□□□□□□□□□□□□□□□□□□□□□□	□	□	□	□	□	□	□	□	□	□	.	■	.	.	□	□	□	■	.	.	.	.	□	□	■	■
1;1.2.2		ERR036223	ERR036223	■■■■□□□□■■■■□■■■■■■■■■■■■■■■■■■■■■■■■■□□□□■□■■■□■■■■■■■□□■■□■□■■■■■■□□□□□□□□□□□□□□□□□□□□□□□□□□□□□□	□	.	.	.	.	□	□	□	□	□	.	■	.	.	□	□	□	■	.	.	.	□	□	□	■	■
1;1.2.2		ERR718554	ERR718554	■■■■■■■■■■■■■■■■■■■■■■■■■■■■■■■■■■■□■■□□□□■□■■■□■■■■■■■■■■■■■□■■■■■■□□□□□□□□□□□□□□□□□□□□□□□□□□□□□□	□	□	□	□	□	□	□	□	□	□	.	■	.	.	□	□	□	■	.	□	.	.	□	□	■	■
1;1.2.2		ERR718354	ERR718354	■■■■■■■■■■■■■■■■■■□□□■■■■■■■■■■■■■■□■■□□□□■□■■■□■■■■■■■■■■■■■□■■■■■■□□□□□□□□□□□□□□□□□□□□□□□□□□□□□□	□	□	□	□	□	□	□	.	□	□	.	■	.	.	□	□	□	■	.	□	.	.	□	□	■	■
1;1.2.2		ERR752054	ERR752054	■■□■■■■■■■■■■■■■■■■■■■■■■■■■■■■■■■■■■■□□□□■□■■■□■■■■■□■■■■■■■□■■■■■■□□□□□□□□□□□□□□□□□□□□□□□□□□□□□□	.	□	□	□	□	□	□	□	□	□	.	■	.	.	□	□	□	■	.	□	.	.	□	□	■	■
1;1.2.2		ERR751844	ERR751844	■■□■■■■■■■■■■■■■■■■■■■■■■■■■■■■■■■■■■■□□□□■□■■■□■■■■■■■■■■■■■□■■■■■■□□□□□□□□□□□□□□□□□□□□□□□□□□□□□□	.	□	□	□	□	□	□	□	□	□	.	■	.	.	□	□	□	■	.	□	.	.	□	□	■	■
1;1.2.2		ERR751739	ERR751739	■■■■■■■■■■■■■■■■■■■■■■■■■■■■□■■■■■■■■■□□□□■□■■■□■■■■■■■■■□□■■□■■■■■■□□□□□□□□□□□□□□□□□□□□□□□□□□□□□□	□	□	□	□	□	□	□	□	□	□	.	■	.	.	□	□	□	■	.	.	.	.	□	□	■	■
1;1.2.2		ERR718489	ERR718489	■■■■■■■■■■■■■■■■■■■■■■■■■■■■■■■■■■■■■■□□□□■□■□■□■■■■□■■■■■■■■□■■■■■■□□□□□□□□□□□□□□□□□□□□□□□□□□□□□□	□	□	□	□	□	□	□	□	□	□	.	■	.	.	.	.	□	■	.	□	.	.	□	□	■	■
1;1.2.2		ERR046898	ERR046898	■□□□□□□□□□■■■■■■■■■■■■■■■■■■■■■■■■■■■■□□□□■□■■■□■■□■■■■■■■■■■□■■■■■■□□□□□□□□□□□□□□□□□□□□□□□□□□□□□□	.	.	.	.	.	□	□	□	□	□	.	■	.	.	□	□	□	■	.	□	.	.	□	□	■	■
1;1.2.2		ERR752250	ERR752250	■■■■■□■■■■■■■■■■■■■■■■■■■■■■■■■■■■■□□■□□□□■□■■□□■■■■■■■■■■■■■□■■■■■■□□□□□□□□□□□□□□□□□□□□□□□□□□□□□□	□	□	.	□	□	□	□	□	□	□	.	■	.	.	□	.	□	■	.	□	.	.	□	□	■	■
1;1.2.2		ERR234191	ERR234191	■■■■■■■■■■■■■■■■■■■■■■■■■■■■■■■■■■■■■■□□□□■□■■■□■■■■■■■■■■■■□□□□□■■■□□□□□□□□□□□□□□□□□□□□□□□□□□□□□□	□	□	□	□	□	□	□	□	□	□	.	■	.	.	□	□	□	■	.	□	.	.	.	.	■	■
2;2.1	sel1	SRR1710060	SRR1710060	■■■■■■■■■■■■■■■□□■■■■■■■■■■■■■■■■■■■■■■■■■■■■■■■■■■■■□□□□□□□□■■■■■■■□□□□□□□□□□□□□□□□□□□□□□□□□□□□□□	□	□	□	□	□	□	.	□	□	□	.	■	□	□	□	□	□	□	□	.	.	□	■	□	■	■
2;2.1		ERR2704676	ERR2704676	■■■■■■■■■■■■■■■□□■■■■■■■■■■■■■■■■■■■■■■■■■■■■■■■■■■■■□□□□□□□□■■■■■■■□□□□□□□□□□□□□□□□□□□□□□□□□□□□□□	□	□	□	□	□	□	.	□	□	□	.	■	□	□	□	□	□	□	□	.	.	□	■	□	■	■
2;2.1		ERR234216	ERR234216	□■■■■■□□■■■■■■■□□■■■■■■■■■■■■■■■□■■■■■■■■■■■■■■■■■■■■□□□□□□□□■■■■■■■□□□□□□□□□□□□□□□□□□□□□□□□□□□□□□	□	□	.	.	.	□	.	□	□	□	.	■	□	□	□	□	□	□	□	.	.	□	■	□	■	■
2;2.1	sel1	ERR234252	ERR234252	□□□□□□□□□□□□□□□□□□□□□□□□□□□□□□□□□□■■■■■■■■■■■■■■■■■■■□□□□□□□□■■■■■■■□□□□□□□□□□□□□□□□□□□□□□□□□□□□□□	.	.	.	.	.	.	.	.	.	.	.	.	□	□	□	□	□	□	.	.	□	□	■	□	■	■
2;2.1		ERR234248	ERR234248	□□□□□□□□□□□□□□□□□□□□□□□□□□□□□□□□□□■■■■■□■■■■■■■■■■■■■□□□□□□□□□■■■■■■□□□□□□□□□□□□□□□□□□□□□□□□□□□□□□	.	.	.	.	.	.	.	.	.	.	.	.	.	□	□	□	□	□	.	.	.	.	■	□	■	■
2;2.2;2.2.1		ERR234209	ERR234209	□□□□□□□□□□□□□□□□□□□□□□□□□□□□□□□□□□□□□□□□□□□□□□□□□□□■■□□□□□□□□■■■■■■■□□□□□□□□□□□□□□□□□□□□□□□□□□□□□□	.	.	.	.	.	.	.	.	.	.	.	.	.	.	.	.	.	.	□	.	.	□	■	□	■	■
2;2.2;2.2.1		ERR234105	ERR234105	□□□□□□□□□□□□□□□□□□□□□□□□□□□□□□□□□□□□□□□□□□□□□□□□□□□■■□□□□□□□□■■■■■■■□□□□□□□□□□□□□□□□□□□□□□□□□□□□□□	.	.	.	.	.	.	.	.	.	.	.	.	.	.	.	.	.	.	□	.	.	□	■	□	■	■
2;2.2;2.2.1;2.2.1.1		ERR234133	ERR234133	□□□□□□□□□□□□□□□□□□□□□□□□□□□□□□□□□□□□□□□□□□□□□■■■■■■■■□□□□□□□□■■■■■■■□□□□□□□□□□□□□□□□□□□□□□□□□□□□□□	.	.	.	.	.	.	.	.	.	.	.	.	.	.	.	□	□	□	□	.	.	□	■	□	■	■
2;2.2;2.2.1;2.2.1.1	sel1	ERR2704702	ERR2704702	□□□□□□□□□□□□□□□□□□□□□□□□□□□□□□□□□□□□□□□□□□□□□■■■■■■■■□□□□□□□□■■■■■■■□□□□□□□□□□□□□□□□□□□□□□□□□□□□□□	.	.	.	.	.	.	.	.	.	.	.	.	.	.	.	□	□	□	□	.	.	□	■	□	■	■
2;2.2;2.2.1;2.2.1.2		ERR234103	ERR234103	□□□□□□□□□□□□□□□□□□□□□□□□□□□□□□□□□□□□□□□□□□□□□■■■■■■■■□□□□□□□□■■■■■■■□□□□□□□□□□□□□□□□□□□□□□□□□□□□□□	.	.	.	.	.	.	.	.	.	.	.	.	.	.	.	□	□	□	□	.	.	□	■	□	■	■
2;2.2;2.2.1;2.2.1.2;2.2.1.2.1		SRR671795	SRR671795	□□□□□□□□□□□□□□□□□□□□□□□□□□□□□□□□□□□□□□□□□□□□□■■■■■■■■□□□□□□□□■■■■■■■□□□□□□□□□□□□□□□□□□□□□□□□□□□□□□	.	.	.	.	.	.	.	.	.	.	.	.	.	.	.	□	□	□	□	.	.	□	■	□	■	■
2;2.2;2.2.1;2.2.1.2;2.2.1.2.2		ERR234112	ERR234112	□□□□□□□□□□□□□□□□□□□□□□□□□□□□□□□□□□□□□□□□□□□□□■■■□□□□□□□□□□□□□□■■■■■■□□□□□□□□□□□□□□□□□□□□□□□□□□□□□□	.	.	.	.	.	.	.	.	.	.	.	.	.	.	.	□	.	.	.	.	.	.	■	□	■	■
2;2.2;2.2.1;2.2.1.2;2.2.1.2.2		ERR234129	ERR234129	□□□□□□□□□□□□□□□□□□□□□□□□□□□□□□□□□□□□□□□□□□□□□■■■■■■□□□□□□□□□□□■■■■■■□□□□□□□□□□□□□□□□□□□□□□□□□□□□□□	.	.	.	.	.	.	.	.	.	.	.	.	.	.	.	□	□	□	.	.	.	.	■	□	■	■
2;2.2;2.2.1;2.2.1.2;2.2.1.2.2		ERR2704703	ERR2704703	□□□□□□□□□□□□□□□□□□□□□□□□□□□□□□□□□□□□□□□□□□□□□■■■■■■■■□□□□□□□□■■■■■■■□□□□□□□□□□□□□□□□□□□□□□□□□□□□□□	.	.	.	.	.	.	.	.	.	.	.	.	.	.	.	□	□	□	□	.	.	□	■	□	■	■
2;2.2;2.2.1;2.2.1.2;2.2.1.2.2		ERR2704684	ERR2704684	□□□□□□□□□□□□□□□□□□□□□□□□□□□□□□□□□□□□□□□□□□□□□■■■■■■■■□□□□□□□□■■■■■■■□□□□□□□□□□□□□□□□□□□□□□□□□□□□□□	.	.	.	.	.	.	.	.	.	.	.	.	.	.	.	□	□	□	□	.	.	□	■	□	■	■
2;2.2;2.2.1;2.2.1.2;2.2.1.2.2		ERR234245	ERR234245	□□□□□□□□□□□□□□□□□□□□□□□□□□□□□□□□□□□□□□□□□□□□□■■■■■■■■□□□□□□□□■■■■■■■□□□□□□□□□□□□□□□□□□□□□□□□□□□□□□	.	.	.	.	.	.	.	.	.	.	.	.	.	.	.	□	□	□	□	.	.	□	■	□	■	■
2;2.2;2.2.1;2.2.1.2;2.2.1.2.2;2.2.1.2.2.2	sel1	ERR234210	ERR234210	□□□□□□□□□□□□□□□□□□□□□□□□□□□□□□□□□□□□□□□□□□□□□■■■■■■■■□□□□□□□□■□■■■■■□□□□□□□□□□□□□□□□□□□□□□□□□□□□□□	.	.	.	.	.	.	.	.	.	.	.	.	.	.	.	□	□	□	□	.	.	.	■	□	■	■
2;2.2;2.2.1;2.2.1.2;2.2.1.2.2;2.2.1.2.2.3.1		SRR849475	SRR849475	□□□□□□□□□□□□□□□□□□□□□□□□□□□□□□□□□□□□□□□□□□□□□■■■■■■■■□□□□□□□□■■■■■■■□□□□□□□□□□□□□□□□□□□□□□□□□□□□□□	.	.	.	.	.	.	.	.	.	.	.	.	.	.	.	□	□	□	□	.	.	□	■	□	■	■
2;2.2;2.2.1;2.2.1.2;2.2.1.2.2;2.2.1.2.2.3.2;2.2.1.2.2.3.2.1		ERR067702	ERR067702	□□□□□□□□□□□□□□□□□□□□□□□□□□□□□□□□□□□□□□□□□□□□□■■■■■■■■□□□□□□□□■■■■■■■□□□□□□□□□□□□□□□□□□□□□□□□□□□□□□	.	.	.	.	.	.	.	.	.	.	.	.	.	.	.	□	□	□	□	.	.	□	■	□	■	■
2;2.2;2.2.1;2.2.1.2;2.2.1.2.2;2.2.1.2.2.3.2;2.2.1.2.2.3.2.1		ERR067746	ERR067746	□□□□□□□□□□□□□□□□□□□□□□□□□□□□□□□□□□□□□□□□□□□□□■■■■■■■■□□□□□□□□■■■■■■■□□□□□□□□□□□□□□□□□□□□□□□□□□□□□□	.	.	.	.	.	.	.	.	.	.	.	.	.	.	.	□	□	□	□	.	.	□	■	□	■	■
2;2.2;2.2.1;2.2.1.2;2.2.1.2.2;2.2.1.2.2.3.2;2.2.1.2.2.3.2.1		ERR067765	ERR067765	□□□□□□□□□□□□□□□□□□□□□□□□□□□□□□□□□□□□□□□□□□□□□■■■■■■■■□□□□□□□□■■■■■■■□□□□□□□□□□□□□□□□□□□□□□□□□□□□□□	.	.	.	.	.	.	.	.	.	.	.	.	.	.	.	□	□	□	□	.	.	□	■	□	■	■
2;2.2;2.2.1;2.2.1.2;2.2.1.2.2;2.2.1.2.2.3.2;2.2.1.2.2.3.2.1		ERR029210	ERR029210	□□□□□□□□□□□□□□□□□□□□□□□□□□□□□□□□□□□□□□□□□□□□□■■■■■■■■□□□□□□□□□■■■■■■□□□□□□□□□□□□□□□□□□□□□□□□□□□□□□	.	.	.	.	.	.	.	.	.	.	.	.	.	.	.	□	□	□	.	.	.	.	■	□	■	■
2;2.2;2.2.1;2.2.1.2;2.2.1.2.2;2.2.1.2.2.4		ERR234102	ERR234102	□□□□□□□□□□□□□□□□□□□□□□□□□□□□□□□□□□□□□□□□□□□□□■■■■■■■■□□□□□□□□□■■■■■■□□□□□□□□□□□□□□□□□□□□□□□□□□□□□□	.	.	.	.	.	.	.	.	.	.	.	.	.	.	.	□	□	□	.	.	.	.	■	□	■	■
2;2.2;2.2.1;2.2.1.2;2.2.1.2.2;2.2.1.2.2.4		ERR234269	ERR234269	□□□□□□□□□□□□□□□□□□□□□□□□□□□□□□□□□□□□□□□□□□□□□■■■■■■■■□□□□□□□□■■■■■■■□□□□□□□□□□□□□□□□□□□□□□□□□□□□□□	.	.	.	.	.	.	.	.	.	.	.	.	.	.	.	□	□	□	□	.	.	□	■	□	■	■
2;2.2;2.2.1;2.2.1.2;2.2.1.2.2;2.2.1.2.2.4;2.2.1.2.2.4.1		ERR234263	ERR234263	□□□□□□□□□□□□□□□□□□□□□□□□□□□□□□□□□□□□□□□□□□□□□■■■■■■■■□□□□□□□□■■■■■■■□□□□□□□□□□□□□□□□□□□□□□□□□□□□□□	.	.	.	.	.	.	.	.	.	.	.	.	.	.	.	□	□	□	□	.	.	□	■	□	■	■
2;2.2;2.2.1;2.2.1.2;2.2.1.2.2;2.2.1.2.2.5		ERR234190	ERR234190	□□□□□□□□□□□□□□□□□□□□□□□□□□□□□□□□□□□□□□□□□□□□□■■■■■■■■□□□□□□□□■■■■■■■□□□□□□□□□□□□□□□□□□□□□□□□□□□□□□	.	.	.	.	.	.	.	.	.	.	.	.	.	.	.	□	□	□	□	.	.	□	■	□	■	■
2;2.2;2.2.1;2.2.1.2;2.2.1.2.2;2.2.1.2.2.5		ERR2704701	ERR2704701	□□□□□□□□□□□□□□□□□□□□□□□□□□□□□□□□□□□□□□□□□□□□□■■■■■■■■□□□□□□□□■■■■■■■□□□□□□□□□□□□□□□□□□□□□□□□□□□□□□	.	.	.	.	.	.	.	.	.	.	.	.	.	.	.	□	□	□	□	.	.	□	■	□	■	■
2;2.2;2.2.1;2.2.1.2;2.2.1.2.2;2.2.1.2.2.5		ERR234256	ERR234256	□□□□□□□□□□□□□□□□□□□□□□□□□□□□□□□□□□□□□□□□□□□□□■■■■■■■■□□□□□□□□■■■■■■■□□□□□□□□□□□□□□□□□□□□□□□□□□□□□□	.	.	.	.	.	.	.	.	.	.	.	.	.	.	.	□	□	□	□	.	.	□	■	□	■	■
2;2.2;2.2.1;2.2.1.2;2.2.1.2.2;2.2.1.2.2.5		ERR234249	ERR234249	□□□□□□□□□□□□□□□□□□□□□□□□□□□□□□□□□□□□□□□□□□□□□■■■■■■■■□□□□□□□□■■■■■■■□□□□□□□□□□□□□□□□□□□□□□□□□□□□□□	.	.	.	.	.	.	.	.	.	.	.	.	.	.	.	□	□	□	□	.	.	□	■	□	■	■
2;2.2;2.2.1;2.2.1.2;2.2.1.2.2;2.2.1.2.2.5		ERR2704683	ERR2704683	□□□□□□□□□□□□□□□□□□□□□□□□□□□□□□□□□□□□□□□□□□□□□■■■■■■■■□□□□□□□□■■■■■■■□□□□□□□□□□□□□□□□□□□□□□□□□□□□□□	.	.	.	.	.	.	.	.	.	.	.	.	.	.	.	□	□	□	□	.	.	□	■	□	■	■
2;2.2;2.2.2		ERR552177	ERR552177	□□□□□□□□□□□□□□□□□□□□□□□□□□□□□□□□□□□□□□□□□□□□□■■■■■■■■□□□□□□□□□■■■■■■□□□□□□□□□□□□□□□□□□□□□□□□□□□□□□	.	.	.	.	.	.	.	.	.	.	.	.	.	.	.	□	□	□	.	.	.	.	■	□	■	■
2;2.2;2.2.2	sel1	ERR551636	ERR551636	□□□□□□□□□□□□□□□□□□□□□□□□□□□□□□□□□□□□□□□□□□□□□■■■■■■■■□□□□□□□□■■■■■■■□□□□□□□□□□□□□□□□□□□□□□□□□□□□□□	.	.	.	.	.	.	.	.	.	.	.	.	.	.	.	□	□	□	□	.	.	□	■	□	■	■
2;2.2;2.2.2		ERR2704698	ERR2704698	□□□□□□□□□□□□□□□□□□□□□□□□□□□□□□□□□□□□□□□□□□□□□■■■■■■■■□□□□□□□□■■■■■■■□□□□□□□□□□□□□□□□□□□□□□□□□□□□□□	.	.	.	.	.	.	.	.	.	.	.	.	.	.	.	□	□	□	□	.	.	□	■	□	■	■
2;2.2;2.2.2		ERR2704677	ERR2704677	□□□□□□□□□□□□□□□□□□□□□□□□□□□□□□□□□□□□□□□□□□□□□■■■■■■■■□□□□□□□□■■■■■■■□□□□□□□□□□□□□□□□□□□□□□□□□□□□□□	.	.	.	.	.	.	.	.	.	.	.	.	.	.	.	□	□	□	□	.	.	□	■	□	■	■
2;2.2;2.2.2		ERR2704699	ERR2704699	□□□□□□□□□□□□□□□□□□□□□□□□□□□□□□□□□□□□□□□□□□□□□■■■■■■■■□□□□□□□□■■■■■■■□□□□□□□□□□□□□□□□□□□□□□□□□□□□□□	.	.	.	.	.	.	.	.	.	.	.	.	.	.	.	□	□	□	□	.	.	□	■	□	■	■
2;2.2;2.2.2		ERR234211	ERR234211	□□□□□□□□□□□□□□□□□□□□□□□□□□□□□□□□□□□□□□□□□□□□□□□□□■■■■□□□□□□□□■■■■■■■□□□□□□□□□□□□□□□□□□□□□□□□□□□□□□	.	.	.	.	.	.	.	.	.	.	.	.	.	.	.	.	.	□	□	.	.	□	■	□	■	■
3		ERR234219	ERR234219	■■■■■■■■■■□□□□□□□■■■■■■■■■■■■■■■□□□□□□□□□□□□□□□□□□□■■□□□□□□□□■■■■■■■□□□□□□□□□□□□□□□□□□□□□□□□□□□□□□	□	□	□	□	□	.	.	□	□	□	.	■	.	.	.	.	.	.	□	.	.	□	■	□	■	■
3	sel1	ERR234109	ERR234109	■■■■■■■■■■□□□□□□□■■■■■■■■■■■■■■■□□□□□□□□□□□□■■■■■■■■■□□□□□□□□■■■■■■■□□□□□□□□□□□□□□□□□□□□□□□□□□□□□□	□	□	□	□	■	.	.	□	□	□	.	■	.	.	□	□	□	□	□	.	.	□	■	□	■	■
3		ERR234178	ERR234178	■■■■■■■■■■□□□□□□□■■■■■■■■■■■■■■■□□□□□□□□□□□□■■■■■■■■■□□□□□□□□■■■■■■■□□□□□□□□□□□□□□□□□□□□□□□□□□□□□□	□	□	□	□	□	.	.	□	□	□	.	■	.	.	□	□	□	□	□	.	.	□	■	□	■	■
3		ERR234179	ERR234179	□□□□□□□□□□□□□□□□□□■■■■■■■■■■■■■■■□□□□□□□□□□□■■■■■■■■■□□□□□□□□■■■■■■■□□□□□□□□□□□□□□□□□□□□□□□□□□□□□□	.	.	.	.	.	.	.	□	□	□	.	■	.	.	□	□	□	□	□	.	.	□	■	□	■	■
3		ERR036209	ERR036209	■■■■■■■■■■□□□□□□□■■■■■■■■■■■■■■■■□□□□□□□□□□□■■■■■■■■■□□□□□□□□■■■■■■■□□□□□□□□□□□□□□□□□□□□□□□□□□□□□□	□	□	□	□	□	.	.	□	□	□	.	■	.	.	□	□	□	□	□	.	.	□	■	□	■	■
3		ERR245793	ERR245793	■■■■■■■■■■□□□□□□□■■■■■■■■■■■■■■■■□□□□□□□□□□□■■■■■■■■■□□□□□□□□■■■■■■■□□□□□□□□□□□□□□□□□□□□□□□□□□□□□□	□	□	□	□	□	.	.	□	□	□	.	■	.	.	□	□	□	□	□	.	.	□	■	□	■	■
3		ERR245753	ERR245753	■■■■■■■■■■□□□□□□□■■■■■■■■■■■■■■■■□□□□□□□□□□□■■■■■■■■■□□□□□□□□■■■■■■■□□□□□□□□□□□□□□□□□□□□□□□□□□□□□□	□	□	□	□	□	.	.	□	□	□	.	■	.	.	□	□	□	□	□	.	.	□	■	□	■	■
3		ERR234189	ERR234189	■■■■■■■■■■□□□□□□□■■■■■■■■■■■■■■■■□□□□□□□□□□□■■■■■■■■■□□□□□□□□■■■■■■■□□□□□□□□□□□□□□□□□□□□□□□□□□□□□□	□	□	□	■	□	.	.	□	□	□	.	■	.	.	□	□	□	□	□	.	.	□	■	□	■	■
3		ERR234218	ERR234218	■■■■■■■■■■□□□□□□□■■■■■■■■■■■■■■■■□□□□□□□□□□□■■■■□□□□■□□□□□□□□■■■■■■■□□□□□□□□□□□□□□□□□□□□□□□□□□□□□□	□	□	□	□	□	.	.	□	□	□	.	■	.	.	□	□	.	.	□	.	.	□	■	□	■	■
3		ERR245747	ERR245747	□■■■■■■■■■□□□□□□□■■■■■■■■■■■■■■■■□□□□□□□□□□□■■■■□□□□■□□□□□□□□■■■■■■■□□□□□□□□□□□□□□□□□□□□□□□□□□□□□□	□	□	□	□	□	.	.	□	□	□	.	■	.	.	□	□	.	.	□	.	.	□	■	□	■	■
3		ERR234153	ERR234153	■■■■■■■■■■□□□□□□□■■■■■■■■■■■■■■■□□□□□□□□□□□□■■■■□□□□■□□□□□□□□■□■■■■■□□□□□□□□□□□□□□□□□□□□□□□□□□□□□□	□	□	□	□	□	.	.	□	□	□	.	■	.	.	□	□	.	.	□	.	.	□	■	□	■	■
3		ERR2704693	ERR2704693	■■■■■■■■■■□□□□□□□■■■■■■■■■■■■■■■■□□□□□□□□□□□□□□□□□■■■□□□□□□□□■■■■■■■□□□□□□□□□□□□□□□□□□□□□□□□□□□□□□	□	□	□	□	□	.	.	□	□	□	.	■	.	.	.	.	.	.	□	.	.	□	■	□	■	■
3		ERR234234	ERR234234	■■■■■■■■■■□□□□□□□■■□■■■■■■■■■■■■■□□□□□□□□□□□■■■■■■■■■□□□□□□□□■■■■■■■□□□□□□□□□□□□□□□□□□□□□□□□□□□□□□	□	□	□	□	□	.	.	□	□	□	.	■	.	.	□	□	□	□	□	.	.	□	■	□	■	■
3		ERR2704697	ERR2704697	■■■■■■■■■■□□□□□□□■■■■■■■■■■□■■■■■□□□□□□□□□□□□□■■■■■■■□□□□□□□□■■■■■■■□□□□□□□□□□□□□□□□□□□□□□□□□□□□□□	□	□	□	□	□	.	.	□	□	□	.	■	.	.	.	.	□	□	□	.	.	□	■	□	■	■
3		ERR2704675	ERR2704675	■■■■■■■■■■□□□□□□□■■■■■■■■■■□■■■■■□□□□□□□□□□□□□■■■■■■■□□□□□□□□■■■■■■■□□□□□□□□□□□□□□□□□□□□□□□□□□□□□□	□	□	□	□	□	.	.	□	□	□	.	■	.	.	.	.	□	□	□	.	.	□	■	□	■	■
3	sel1	ERR502535	ERR502535	■■■■■■■■■■□□□□□□□■■■■■■■■■■■■■■■□□■□□□□□□■■■■■■■■■■■■□□□□□□□□■■■■■■■□□□□□□□□□□□□□□□□□□□□□□□□□□□□□□	□	□	□	□	□	.	.	□	□	□	.	■	.	□	□	□	□	□	□	.	.	□	■	□	■	■
3		ERR072024	ERR072024	■■■■■■■■■■□□□□□□□■■■■■■■□□□□□□□□□□□□□□□□□□□□□□□□□□□■■□□□□□□□□□■■■■■■□□□□□□□□□□□□□□□□□□□□□□□□□□□□□□	.	.	□	□	.	.	.	□	□	.	.	.	.	.	.	.	.	.	.	.	.	.	■	□	■	■
3, 3.1.1	sel1	ERR2245388	ERR2245388	■■■■■■■■■■□□□□□□□■■□■■■■■■■■■□□□□□□□□□□□□□□□□□■■■■■■■□□□□□□□□■■■■■■■□□□□□□□□□□□□□□□□□□□□□□□□□□□□□□	□	□	□	□	□	.	.	□	□	□	.	.	.	.	.	.	□	□	□	.	.	□	■	□	■	■
3, 3.1.1		ERR245757	ERR245757	■■■■■■■■■■□□□□□□□■■□■■■■■■■■■□□□□□□□□□□□□□□□□□■■■■■■■□□□□□□□□■■■■■■■□□□□□□□□□□□□□□□□□□□□□□□□□□□□□□	□	□	□	□	□	.	.	□	□	□	.	.	.	.	.	.	□	□	□	.	.	□	■	□	■	■
3, 3.1.1		ERR2245394	ERR2245394	■■■■■■■■■■□□□□□□□■■□■■■■■■■■■□□□□□□□□□□□□□□□□□■■■■■■■□□□□□□□□■■■■■■■□□□□□□□□□□□□□□□□□□□□□□□□□□□□□□	□	□	□	□	□	.	.	□	□	□	.	.	.	.	.	.	□	□	□	.	.	□	■	□	■	■
3, 3.1.1		ERR2245418	ERR2245418	■■■■■■■■■■□□□□□□□■■□■■■■■■■■■□□□□□□□□□□□□□□□□□■■■■■■■□□□□□□□□■■■■■■■□□□□□□□□□□□□□□□□□□□□□□□□□□□□□□	□	□	□	□	□	.	.	□	□	□	.	.	.	.	.	.	□	□	□	.	.	□	■	□	■	■
3, 3.1.1		ERR2245427	ERR2245427	■■■■■■■■■■□□□□□□□■■□■■■■■■■■■□□□□□□□□□□□□□□□□□■■■■■■■□□□□□□□□■■■■■■■□□□□□□□□□□□□□□□□□□□□□□□□□□□□□□	□	□	□	□	□	.	.	□	□	□	.	.	.	.	.	.	□	□	□	.	.	□	■	□	■	■
3, 3.1.1		ERR2245396	ERR2245396	■■■■■■■■■■□□□□□□□■■□■■■■■■■■■□□□□□□□□□□□□□□□□□■■■■■■■□□□□□□□□■■■■■■■□□□□□□□□□□□□□□□□□□□□□□□□□□□□□□	□	□	□	□	□	.	.	□	□	□	.	.	.	.	.	.	□	□	□	.	.	□	■	□	■	■
3, 3.1.1		ERR2245421	ERR2245421	■■■■■■■■■■□□□□□□□■■□■■■■■■■■■□□□□□□□□□□□□□□□□□■■■■■■■□□□□□□□□■■■■■■■□□□□□□□□□□□□□□□□□□□□□□□□□□□□□□	□	□	□	□	□	.	.	□	□	□	.	.	.	.	.	.	□	□	□	.	.	□	■	□	■	■
3, 3.1.1		ERR2245409	ERR2245409	■■■■□□□■■■□□□□□□□■■□■■■■■■■■■□□□□□□□□□□□□□□□□□■■■■■■■□□□□□□□□■■■■■■■□□□□□□□□□□□□□□□□□□□□□□□□□□□□□□	□	.	.	.	□	.	.	□	□	□	.	.	.	.	.	.	□	□	□	.	.	□	■	□	■	■
3, 3.1.1		ERR2245380	ERR2245380	■■■■■■■■■■□□□□□□□■■□■■□■■■■■■□□□□□□□□□□□□□□□□□■■■■■■■□□□□□□□□■■■■■■■□□□□□□□□□□□□□□□□□□□□□□□□□□□□□□	□	□	■	□	□	.	.	□	.	□	.	.	.	.	.	.	□	□	□	.	.	□	■	□	■	■
3, 3.1.1		ERR234167	ERR234167	■■■■■■■■■■□□□□□□□■■□■■■■■■■■□□□□□□□□□□□□□□□□□□■■■■■■■□□□□□□□□■■■■■■■□□□□□□□□□□□□□□□□□□□□□□□□□□□□□□	□	.	□	□	□	.	.	□	□	□	.	.	.	.	.	.	□	□	□	.	.	□	■	□	■	■
3, 3.1.2, 3.1.2.1	sel1	ERR234192	ERR234192	■■■■■■■■■□□□□□□□□□□□■■■■■■■■■■■■■□□□□□□□□□□□■■■■■■■■■□□□□□□□□■■■■■■■□□□□□□□□□□□□□□□□□□□□□□□□□□□□□□	□	□	□	□	□	.	.	□	□	□	.	■	.	.	□	□	□	□	□	.	.	□	■	□	■	■
4		ERR072039	ERR072039	■□□□□□□□□□□□■■■□□■■■■□□■■■■■■■■■■■■■■■■■■■□□□□□□□□■■■□□□□□□□□■■■■■■■□□□□□□□□□□□□□□□□□□□□□□□□□□□□□□	.	.	.	.	.	□	.	.	.	□	.	■	□	.	.	.	.	.	□	.	.	□	■	□	■	■
4,4.1		ERR751340	ERR751340	■■■■□□□□□□□■■■■□□■■■■■■■■■■■■■■■□■■■■■■■■■□□□□□□□□■■■□□□□□□□□■■■■■■■□□□□□□□□□□□□□□□□□□□□□□□□□□□□□□	□	.	.	.	.	□	.	□	□	□	.	13	□	.	.	.	.	.	□	.	.	□	■	□	■	■
4,4.1,4.1.1		ERR2652916	ERR2652916	■■■■□□□□□□□□□□□□□□□□□□□■■■■□■■■■■■■■■■■■■■□□□□□□□□■■■□□□□□□□□□■■■■■■□□□□□□□□□□□□□□□□□□□□□□□□□□□□□□	□	.	.	.	.	.	.	.	.	□	.	■	□	.	.	.	.	.	.	.	.	.	■	□	■	■
4,4.1,4.1.1,4.1.1.1		ERR2653019	ERR2653019	■■■■□□□□□□□■■■■□□■■■■■■■■■■□■■■■■■■■■■■■■■□□□□□□□□■■□□□□□□□□□□□□■■■■□□□□□□□□□□□□□□□□□□□□□□□□□□□□□□	□	.	.	.	.	□	.	□	□	□	.	■	□	.	.	.	.	.	.	.	.	.	.	□	■	■
4,4.1,4.1.1,4.1.1.2		SRR1188530	SRR1188530	■■■■□□□□□□□■■■■□□■■■■■□■■■■□■■■■■■■■■■■■■■□□□□□□□□■■■□□□□□□□□■■■■■■■□□□□□□□□□□□□□□□□□□□□□□□□□□□□□□	□	.	.	.	.	□	.	□	.	□	.	■	□	.	.	.	.	.	□	.	.	□	■	□	■	■
4,4.1,4.1.1,4.1.1.3	sel1	ERR072087	ERR072087	■■■■□□□□□□□■■■■□□■■■■■■■■■■□■■■■■■■■■■■■■■□□□□□□□□■■■□□□□□□□□■■■■■■■□□□□□□□□□□□□□□□□□□□□□□□□□□□□□□	□	.	.	.	.	□	.	□	□	□	.	■	□	.	.	.	.	.	□	.	.	□	■	□	■	■
4,4.1,4.1.1,4.1.1.3		ERR234203	ERR234203	■■■■□□□□□□□□□□□□□□□□□□■■■■■□■■■■■■■■■■■■■■□□□□□□□□■■■□□□□□□□□□□□□■■■□□□□□□□□□□□□□□□□□□□□□□□□□□□□□□	□	.	.	.	.	.	.	.	□	□	.	■	□	.	.	.	.	.	.	.	.	.	.	.	■	■
4,4.1,4.1.1,4.1.1.3		SRR1051196	SRR1051196	■■■■□□□□□□□□□□□□□□□□□□■■■■■□■■■■□■■■■■■■■■□□□□□□□□■■■□□□□□□□□■■■■■■■□□□□□□□□□□□□□□□□□□□□□□□□□□□□□□	□	.	.	.	.	.	.	.	□	□	.	■	□	.	.	.	.	.	□	.	.	□	■	□	■	■
4,4.1,4.1.1,4.1.1.3		SRR1011465	SRR1011465	■■■■□□□□□□□□□□□□□□□□□□■■■■■□■■■■■■■■■■■■■■□□□□□□□□■■■□□□□□□□□■■■■■■■□□□□□□□□□□□□□□□□□□□□□□□□□□□□□□	□	.	.	.	.	.	.	.	□	□	.	■	□	.	.	.	.	.	□	.	.	□	■	□	■	■
4,4.1,4.1.2		SRR1187089	SRR1187089	■■■■□□□□□□□□□□■□□■■■■■■■■■■■□■■■□□■■■■■■■■□□□□□□□□■□□□□□□□□□□■■■■■■■□□□□□□□□□□□□□□□□□□□□□□□□□□□□□□	□	.	.	.	.	.	.	□	□	□	.	■	□	.	.	.	.	.	.	.	.	□	■	□	■	■
4,4.1,4.1.2		SRR1640562	SRR1640562	■■■■□□□□□□□□□□■□□■■■■■■■■■■■□■■■□□■■■■■■■■□□□□□□□□■□□□□□□□□□□■■■■■■■□□□□□□□□□□□□□□□□□□□□□□□□□□□□□□	□	.	.	.	.	.	.	□	□	□	.	■	□	.	.	.	.	.	.	.	.	□	■	□	■	■
4,4.1,4.1.2		SRR1190470	SRR1190470	■■■■□□□□□□□□□□■□□■■■■■■■■■■■□■■■□□■■■■■■■■□□□□□□□□■□□□□□□□□□□■■■■■■■□□□□□□□□□□□□□□□□□□□□□□□□□□□□□□	□	.	.	.	.	□	.	□	.	□	.	■	□	.	.	.	.	.	□	.	.	□	■	□	■	■
4,4.1,4.1.2		ERR550697	ERR550697	■■■■□□□□□□□■■■■□□■■■■■■■■■■■■■■■■■■■■■■■■■□□□□□□□□■□□□□□□□□□□■■■■■■■□□□□□□□□□□□□□□□□□□□□□□□□□□□□□□	□	.	.	.	.	□	.	□	□	□	.	■	□	.	.	.	.	.	.	.	.	□	■	□	■	■
4,4.1,4.1.2	sel1	ERR2652972	ERR2652972	■■■■□□□□□□□■■■■□□■■■■■□■■■■■■■■■■■■■■■■■■■□□□□□□□□■■■□□□□□□□□■■■■■■■□□□□□□□□□□□□□□□□□□□□□□□□□□□□□□	□	.	.	.	.	□	.	□	.	□	.	■	□	.	.	.	.	.	□	.	.	□	■	□	■	■
4,4.1,4.1.2,4.1.2.1		SRR5073877	SRR5073877	■■■■□□□□□□□■■■■□□■■■■■□■■■■■■■■■■■■■■■■■■■□□□□□□□□■■■□□□□□□□□■■■■■■■□□□□□□□□□□□□□□□□□□□□□□□□□□□□□□	□	.	.	.	.	□	.	□	.	□	.	■	□	.	.	.	.	.	□	.	.	□	■	□	■	■
4,4.1,4.1.2,4.1.2.1		SRR7765062	SRR7765062	■■□□□□□□□□□■■■■□□■■■■■■■■■■■■■■■■■■■■■□□■■□□□□□□□□■■■□□□□□□□□■■■■■■■□□□□□□□□□□□□□□□□□□□□□□□□□□□□□□	.	.	.	.	.	□	.	□	□	□	.	■	.	.	.	.	.	.	□	.	.	□	■	□	■	■
4,4.1,4.1.2,4.1.2.1		ERR234175	ERR234175	■■■■□□□□□□□■■■■□□■■■■■■■■■■■■■■■■■■■■■■■■■□□□□□□□□■■■□□□□□□□□■■■■■■■□□□□□□□□□□□□□□□□□□□□□□□□□□□□□□	□	.	.	.	.	□	.	□	□	□	.	■	□	.	.	.	.	.	□	.	.	□	■	□	■	■
4,4.1,4.1.2,4.1.2.1		SRR5074075	SRR5074075	■■■■□□□□□□□■■■■□□■■■■■■■■■■■■■■■■■■■■■■■■■□□□□□□□□■■■□□□□□□□□■■■■■■■□□□□□□□□□□□□□□□□□□□□□□□□□□□□□□	□	.	.	.	.	□	.	□	□	□	.	■	□	.	.	.	.	.	□	.	.	□	■	□	■	■
4,4.1,4.1.2,4.1.2.1		ERR257932	ERR257932	■■■■□□□□□□□■■■■□□■■■■■■■■■■■■■■■■■■■■■■■■■□□□□□□□□■■■□□□□□□□□■■■■■■■□□□□□□□□□□□□□□□□□□□□□□□□□□□□□□	□	.	.	.	.	□	.	□	□	□	.	■	□	.	.	.	.	.	□	.	.	□	■	□	■	■
4,4.1,4.1.2,4.1.2.1		SRR5073855	SRR5073855	■■■■□□□□□□□■■■■□□■■■■■■■■■■■■■■■■■■■■■■■■■□□□□□□□□■■■□□□□□□□□■■■■■■■□□□□□□□□□□□□□□□□□□□□□□□□□□□□□□	□	.	.	.	.	□	.	□	□	□	.	■	□	.	.	.	.	.	□	.	.	□	■	□	■	■
4,4.1,4.1.2,4.1.2.1		SRR5067389	SRR5067389	■■■■□□□□□□□■■■■□□■■■■■■■■■■■■■■■■■■■■■■■■■□□□□□□□□■■■□□□□□□□□■■■■■■■□□□□□□□□□□□□□□□□□□□□□□□□□□□□□□	□	.	.	.	.	□	.	□	□	□	.	■	□	.	.	.	.	.	□	.	.	□	■	□	■	■
4,4.1,4.1.2,4.1.2.1		ERR552680	ERR552680	■■■■□□□□□□□■■■■□□■■■■■■■■■■■■■■■■■■■■■■■■■□□□□□□□□■■■□□□□□□□□■■■■■■■□□□□□□□□□□□□□□□□□□□□□□□□□□□□□□	□	.	.	.	.	□	.	□	□	□	.	■	□	.	.	.	.	.	□	.	.	□	■	□	■	■
4,4.1,4.1.2,4.1.2.1		ERR552202	ERR552202	■■■■□□□□□□□■■■■□□■■■■■■■■■■■■■■■■■■■■■■■■■□□□□□□□□■■■□□□□□□□□■■■■■■■□□□□□□□□□□□□□□□□□□□□□□□□□□□□□□	□	.	.	.	.	□	.	□	□	□	.	■	□	.	.	.	.	.	□	.	.	□	■	□	■	■
4,4.1,4.1.2,4.1.2.1		ERR551655	ERR551655	■■■■□□□□□□□■■■■□□■■■■■■■■■■■■■■■■■■■■■■■■■□□□□□□□□■■■□□□□□□□□■■■■■■■□□□□□□□□□□□□□□□□□□□□□□□□□□□□□□	□	.	.	.	.	□	.	□	□	□	.	■	□	.	.	.	.	.	□	.	.	□	■	□	■	■
4,4.1,4.1.2,4.1.2.1		ERR553084	ERR553084	■■■■□□□□□□□■■■■□□■■■■■■■■■■■■■■■■■■■■■■■■■□□□□□□□□■■■□□□□□□□□■■■■■■■□□□□□□□□□□□□□□□□□□□□□□□□□□□□□□	□	.	.	.	.	□	.	□	□	□	.	■	□	.	.	.	.	.	□	.	.	□	■	□	■	■
4,4.1,4.1.2,4.1.2.1		ERR553271	ERR553271	■■■■□□□□□□□■■■■□□■■■■■■■■■■■■■■■■■■■■■■■■■□□□□□□□□■■■□□□□□□□□■■■■■■■□□□□□□□□□□□□□□□□□□□□□□□□□□□□□□	□	.	.	.	.	□	.	□	□	□	.	■	□	.	.	.	.	.	□	.	.	□	■	□	■	■
4,4.1,4.1.2,4.1.2.1		ERR552212	ERR552212	■■■■□□□□□□□■■■■□□■■■■■■■■■■■■■■■■■■■■■■■■□□□□□□□□□□□□□□□□□□□□□□□□□□■□□□□□□□□□□□□□□□□□□□□□□□□□□□□□□	□	.	.	.	.	□	.	□	□	□	.	■	□	.	.	.	.	.	.	.	.	.	.	.	.	.
4,4.1,4.1.2,4.1.2.1		SRR974846	SRR974846	■■■■□□□□□□□■■■■□□□■■■■■■■■■■■■■■■■■■■■■■■■□□□□□□□□■■■□□□□□□□□■□■■■■■□□□□□□□□□□□□□□□□□□□□□□□□□□□□□□	□	.	.	.	.	□	.	□	□	□	.	■	□	.	.	.	.	.	□	.	.	.	■	□	■	■
4,4.1,4.1.2,4.1.2.1		SRR1011525	SRR1011525	■■■■□□□□□□□■■■■□□■■■■■■■■■■■■■■■■■■□□□□□□■□□□□□□□□■■■□□□□□□□□■■■■■■■□□□□□□□□□□□□□□□□□□□□□□□□□□□□□□	□	.	.	.	.	□	.	□	□	□	.	■	.	.	.	.	.	.	□	.	.	□	■	□	■	■
4,4.1,4.1.2,4.1.2.1		ERR234259	ERR234259	■■■■□□□□□□□■■■■□□■■■■■■■■■■■■■■■■■■□□□□□□■□□□□□□□□■■■□□□□□□□□■■■■■■■□□□□□□□□□□□□□□□□□□□□□□□□□□□□□□	□	.	.	.	.	□	.	□	□	□	.	■	.	.	.	.	.	.	□	.	.	□	■	□	■	■
4,4.1,4.1.2,4.1.2.1		ERR234222	ERR234222	■■■■□□□□□□□■■■■□□■■■■■■■■■■■■■■■■■■□□□□□□■□□□□□□□□■■■□□□□□□□□■■■■■■■□□□□□□□□□□□□□□□□□□□□□□□□□□□□□□	□	.	.	.	.	□	.	□	□	□	.	■	.	.	.	.	.	.	□	.	.	□	■	□	■	■
4,4.1,4.1.2,4.1.2.1		ERR552192	ERR552192	■■■■□□□□□□□■■■■□□■■■■■■■■■■■■■■■■■■□□□□□□■□□□□□□□□■■■□□□□□□□□■■■■■■■□□□□□□□□□□□□□□□□□□□□□□□□□□□□□□	□	.	.	.	.	□	.	□	□	□	.	■	.	.	.	.	.	.	□	.	.	□	■	□	■	■
4,4.1,4.1.2,4.1.2.1		SRR5067625	SRR5067625	■■■■□□□□□□□■■■■□□■■■■■■■■■■■■■■■■■■□□□□□□■□□□□□□□□■■■□□□□□□□□□■■■■■■□□□□□□□□□□□□□□□□□□□□□□□□□□□□□□	□	.	.	.	.	□	.	□	□	□	.	■	.	.	.	.	.	.	.	.	.	.	■	□	■	■
4,4.1,4.1.2,4.1.2.1		ERR234170	ERR234170	■■■■□□□□□□□■■■■□□■■■■■■■■■■■■■■■■■■□□□□□□■□□□□□□□□■■■□□□□□□□□□■■■■■■□□□□□□□□□□□□□□□□□□□□□□□□□□□□□□	□	.	.	.	.	□	.	□	□	□	.	■	.	.	.	.	.	.	.	.	.	.	■	□	■	■
4,4.1,4.1.2,4.1.2.1		SRR5073565	SRR5073565	■■■■□□□□□□□■■■■□□■■■■■■■■■■■■■□□□□■■■■■■■■□□□□□□□□■■■□□□□□□□□■■■■■■■□□□□□□□□□□□□□□□□□□□□□□□□□□□□□□	□	.	.	.	.	□	.	□	□	□	.	.	□	.	.	.	.	.	□	.	.	□	■	□	■	■
4,4.1,4.1.2,4.1.2.1		ERR2653148	ERR2653148	■■■■□□□□□□□■■■■□□■■■■■■■■■■■■■■□□□■■■■□■■■□□□□□□□□■■■□□□□□□□□■■■■■■■□□□□□□□□□□□□□□□□□□□□□□□□□□□□□□	□	.	.	.	.	□	.	□	□	□	.	.	.	.	.	.	.	.	□	.	.	□	■	□	■	■
4,4.1,4.1.2,4.1.2.1		ERR2653128	ERR2653128	□□□□□□□□□□□□□□□□□□□□□□□□□□□□□□□□□□■■■■■□□■□□□□□□□□■■■□□□□□□□□■■■■■■■□□□□□□□□□□□□□□□□□□□□□□□□□□□□□□	.	.	.	.	.	.	.	.	.	.	.	.	.	.	.	.	.	.	□	.	.	□	■	□	■	■
4,4.1,4.1.2,4.1.2.1		ERR757147	ERR757147	□□□□□□□□□□□□□□□□□□□□□□□□□□□□□□□□□□■□□□□□□■□□□□□□□□■■■□□□□□□□□■■■■■■■□□□□□□□□□□□□□□□□□□□□□□□□□□□□□□	.	.	.	.	.	.	.	.	.	.	.	.	.	.	.	.	.	.	□	.	.	□	■	□	■	■
4,4.1,4.1.2,4.1.2.1		ERR550622	ERR550622	□□□□□□□□□□□□□□□□□□□□□□□□□□□□□□□□□□■□□□□□□■□□□□□□□□■■■□□□□□□□□■■■■■■■□□□□□□□□□□□□□□□□□□□□□□□□□□□□□□	.	.	.	.	.	.	.	.	.	.	.	.	.	.	.	.	.	□	□	.	.	□	■	□	■	■
4,4.2,4.2.1	sel1	ERR067645	ERR067645	■■■■□□□□□□□■■■■□□□□■■■■■■■■■■■■■■■■■■■□□□■□□□□□□□□■■■□□□□□□□□■■■■■■■□□□□□□□□□□□□□□□□□□□□□□□□□□□□□□	□	.	.	.	.	□	.	□	□	□	.	■	.	.	.	.	.	.	□	.	.	□	■	□	■	■
4,4.2,4.2.2		ERR552448	ERR552448	■■■■□□□□□□□■■■■□□■■■■■■■■■■■■□□□□□■□□■■■■■□□□□□□□□■■■□□□□□□□□■■■■■■■□□□□□□□□□□□□□□□□□□□□□□□□□□□□□□	□	.	.	.	.	□	.	□	□	□	.	.	□	.	.	.	.	.	□	.	.	□	■	□	■	■
4,4.2,4.2.2,4.2.2.1		ERR028615	ERR028615	■■■■□□□□□□□■■■■□□■■■■■■■■■■■■■■■■■■■■■■■■■□□□□□□□□■■■□□□□□□□□■■■■■■■□□□□□□□□□□□□□□□□□□□□□□□□□□□□□□	□	.	.	.	.	□	.	□	□	□	.	■	□	.	.	.	.	□	□	.	.	□	■	□	■	■
4,4.3,4.3.1		SRR5067407	SRR5067407	■■■■□□□□□□□■■■■□□■■■■■■■■■■■■■■□□□■■■■■■■■□□□□□□□□■■■□□□□□□□□■■■■■■■□□□□□□□□□□□□□□□□□□□□□□□□□□□□□□	□	.	.	.	.	□	.	□	□	□	.	■	□	.	.	.	.	.	□	.	.	□	■	□	■	■
4,4.3,4.3.1		SRR5065239	SRR5065239	■■■■□□□□□□□■■■■□□■■■■■■■■■■■■■■□□□■■■■■■■■□□□□□□□□■■■□□□□□□□□■■■■■■■□□□□□□□□□□□□□□□□□□□□□□□□□□□□□□	□	.	.	.	.	□	.	□	□	□	.	■	□	.	.	.	.	.	□	.	.	□	■	□	■	■
4,4.3,4.3.2		ERR751607	ERR751607	■■■■□□□□□□□■■■■□□■□□□■■■■■■■■■■□□□■■■■■■■■□□□□□□□□■■■□□□□□□□□■■■■■■■□□□□□□□□□□□□□□□□□□□□□□□□□□□□□□	□	.	.	.	.	□	.	.	□	□	.	■	□	.	.	.	.	.	□	.	.	□	■	□	■	■
4,4.3,4.3.2		ERR2653192	ERR2653192	■■■■□□□□□□□■■■■□□■□□□■■■■■■■■■■□□□■■■■■■■■□□□□□□□□■■■□□□□□□□□■■■■■■■□□□□□□□□□□□□□□□□□□□□□□□□□□□□□□	□	.	.	.	.	□	.	.	□	□	.	■	□	.	.	.	.	.	□	.	.	□	■	□	■	■
4,4.3,4.3.2		ERR751561	ERR751561	■■■■□□□□□□□■■■■□□■□□□■■■■■■■■□□□□□□□□□□□□□□□□□□□□□□□■□□□□□□□□■■■■■■■□□□□□□□□□□□□□□□□□□□□□□□□□□□□□□	□	.	.	.	.	□	.	.	□	□	.	.	.	.	.	.	.	.	□	.	.	□	■	□	■	■
4,4.3,4.3.2,4.3.2.1		SRR974839	SRR974839	■■■■□□□□□□□■■■■□□■□□□■■■■■■■■■■□□□■■■■■■■■□□□□□□□□■■■□□□□□□□□■■■■■■■□□□□□□□□□□□□□□□□□□□□□□□□□□□□□□	□	.	.	.	.	□	.	.	□	□	.	■	□	.	.	.	.	.	□	.	.	□	■	□	■	■
4,4.3,4.3.3	sel1	ERR234258	ERR234258	■■■■□□□□□□□■■■■□□■■■■■■■■■□□□□□■■■■□□□□■■■□□□□□□□□■■■□□□□□□□□■■■■■■■□□□□□□□□□□□□□□□□□□□□□□□□□□□□□□	□	.	.	.	.	□	.	□	□	.	.	.	.	.	.	.	.	.	□	.	.	□	■	□	■	■
4,4.3,4.3.3		ERR2652976	ERR2652976	■■■■□□□□□□□■■■■□□■■■■■■■■■■■■■■□□□■■■■■■■■□□□□□□□□■■■□□□□□□□□□■■■■■■□□□□□□□□□□□□□□□□□□□□□□□□□□□□□□	□	.	.	.	.	□	.	□	□	□	.	■	□	.	.	.	.	.	.	.	.	.	■	□	■	■
4,4.3,4.3.3		SRR1144793	SRR1144793	■■■■□□□□□□□■■■■□□■■■■■■■■■■■■■■□□□■■■■■■■■□□□□□□□□■■■□□□□□□□□□■■■■■■□□□□□□□□□□□□□□□□□□□□□□□□□□□□□□	□	.	.	.	.	□	.	□	□	□	.	■	□	.	.	.	.	.	.	.	.	.	■	□	■	■
4,4.3,4.3.3		SRR1144800	SRR1144800	■■■■□□□□□□□■■■■□□■■■■■■■■■■■■■■□□□■■■■■■■■□□□□□□□□■■■□□□□□□□□□■■■■■■□□□□□□□□□□□□□□□□□□□□□□□□□□□□□□	□	.	.	.	.	□	.	□	□	□	.	■	□	.	.	.	.	.	.	.	.	.	■	□	■	■
4,4.3,4.3.3		ERR751609	ERR751609	■■■■□□□□□□□■■■■□□■■■■■■■■■■■■■□□□□■■■■■■■■□□□□□□□□■■■□□□□□□□□■■■■■■■□□□□□□□□□□□□□□□□□□□□□□□□□□□□□□	□	.	.	.	.	□	.	□	□	□	.	■	□	.	.	.	.	.	□	.	.	□	■	□	■	■
4,4.3,4.3.3		ERR067683	ERR067683	□■■■□□□□□□□■■■■□□■■■■■■■■■■■■■■□□□■■■■■■■■□□□□□□□□■■■□□□□□□□□■■■■■■■□□□□□□□□□□□□□□□□□□□□□□□□□□□□□□	□	.	.	.	.	□	.	□	□	□	.	■	□	.	.	.	.	.	□	.	.	□	■	□	■	■
4,4.3,4.3.3		ERR2653145	ERR2653145	■■■■□□□□□□□■■■■□□■■■■■■■■■■■■■■□□□■■■■□■■■□□□□□□□□■□□□□□□□□□□□□□□□□■□□□□□□□□□□□□□□□□□□□□□□□□□□□□□□	□	.	.	.	.	□	.	□	□	□	.	■	.	.	.	.	.	.	.	.	.	.	.	.	.	.
4,4.3,4.3.3		ERR2653010	ERR2653010	■■■■□□□□□□□■■■■□□■■■■■■■■■■■■■■□□□□□□□□□□□□□□□□□□□□□□□□□□□□□□□□□□□□□□□□□□□□□□□□□□□□□□□□□□□□□□□□□□□	□	.	.	.	.	□	.	□	□	□	.	■	.	.	.	.	.	.	.	.	.	.	.	.	.	.
4,4.3,4.3.3		ERR2653156	ERR2653156	■■■■□□□□□□□■■■■□□■■■■■■■■■■■■■■□□□□□□□□□□□□□□□□□□□□□□□□□□□□□□□□□□□□□□□□□□□□□□□□□□□□□□□□□□□□□□□□□□□	□	.	.	.	.	□	.	□	□	□	.	■	.	.	.	.	.	.	.	.	.	.	.	.	.	.
4,4.3,4.3.3		ERR551502	ERR551502	■■■■□□□□□□□■■■■□□■■■■■□■■■■■■■■□□□□■■■□■■■□□□□□□□□■■■□□□□□□□□■■■■■■■□□□□□□□□□□□□□□□□□□□□□□□□□□□□□□	□	.	.	.	4*DR11*12	□	.	□	.	□	.	■	.	.	.	.	.	.	□	.	.	■	■	□	■	■
4,4.3,4.3.3		ERR553316	ERR553316	□□□□□□□□□□□□□□□□□□□□□□□□□□□□□□□□□□■■■■□■■■□□□□□□□□■■■□□□□□□□□■■■■■■■□□□□□□□□□□□□□□□□□□□□□□□□□□□□□□	.	.	.	.	.	.	.	.	.	.	.	.	.	.	.	.	.	.	□	.	.	□	■	□	■	■
4,4.3,4.3.4,4.3.4.1		ERR036187	ERR036187	■■■□□□□□□□□■■■■□□■■■■■■■■■■■■■■□□□■■■■■■■■□□□□□□□□■■■□□□□□□□□■■■■■■■□□□□□□□□□□□□□□□□□□□□□□□□□□□□□□	□	.	.	.	.	□	.	□	□	□	.	■	□	.	.	.	.	.	□	.	.	□	■	□	■	■
4,4.3,4.3.4,4.3.4.1		ERR779878	ERR779878	■■■□□□□□□□□■■■■□□■■■■■■■■■■■■■■□□□■■■■■■■■□□□□□□□□■■■□□□□□□□□■■■■■■■□□□□□□□□□□□□□□□□□□□□□□□□□□□□□□	□	.	.	.	.	□	.	□	□	□	.	■	□	.	.	.	.	.	□	.	.	□	■	□	■	■
4,4.3,4.3.4,4.3.4.1		ERR751382	ERR751382	■■■□□□□□□□□■■■■□□■■■■■■■■■■■■■■□□□■■■■■■■■□□□□□□□□■■■□□□□□□□□■■■■■■■□□□□□□□□□□□□□□□□□□□□□□□□□□□□□□	□	.	.	.	.	□	.	□	□	□	.	■	□	.	.	.	.	.	□	.	.	□	■	□	■	■
4,4.3,4.3.4,4.3.4.1		ERR2653154	ERR2653154	■■■□□□□□□□□■■■■□□■■■■■□■■■■■■■■□□□■■■■■■■■□□□□□□□□■■■□□□□□□□□■■■■■■■□□□□□□□□□□□□□□□□□□□□□□□□□□□□□□	□	.	.	.	.	□	.	□	.	□	.	■	□	.	.	.	.	.	□	.	.	□	■	□	■	■
4,4.3,4.3.4,4.3.4.2		ERR751545	ERR751545	■■■■□□□□□□□■■■■□□■■■■■■■■■■■■■■□□□■■□□□□□□□□□□□□□□□□□□□□□□□□□□■■■■■■□□□□□□□□□□□□□□□□□□□□□□□□□□□□□□	□	.	.	.	.	□	.	□	□	□	.	■	.	.	.	.	.	.	.	.	.	.	■	□	■	■
4,4.3,4.3.4,4.3.4.2		ERR2653227	ERR2653227	■■□■□□□□□□□■■■■□□■■■■■■■■■■■■■■□□□■■■■■■■■□□□□□□□□■■■□□□□□□□□■■■■■■■□□□□□□□□□□□□□□□□□□□□□□□□□□□□□□	□	.	.	.	.	□	.	□	□	□	.	■	□	.	.	.	.	.	□	.	.	□	■	□	■	■
4,4.3,4.3.4,4.3.4.2,4.3.4.2.1		ERR245848	ERR245848	■□□□□□□□□□□■■■■□□■■■■■■■■■■■■■■□□□■■□□□□■■□□□□□□□□■■□□□□□□□□□■■■■■■■□□□□□□□□□□□□□□□□□□□□□□□□□□□□□□	.	.	.	.	.	□	.	□	□	□	.	■	.	.	.	.	.	.	.	.	.	□	■	□	■	■
4,4.4,4.4.1		ERR2653229	ERR2653229	□□□□□□□□□□□□□□□□□□□□□□□□□□□□□□□□□□■■■■■■■■□□□□□□□□■■■□□□□□□□□■■■■■■■□□□□□□□□□□□□□□□□□□□□□□□□□□□□□□	.	.	.	.	.	.	.	.	.	.	.	.	□	.	.	.	.	.	□	.	.	□	■	□	■	■
4,4.4,4.4.1,4.4.1.1	sel1	SRR5073887	SRR5073887	■■■■□□□□□□□■■■■□□■□□■■■■■■■■■■■■■■■■■■■■■■□□□□□□□□■■■□□□□□□□□■■■■□□■□□□□□□□□□□□□□□□□□□□□□□□□□□□□□□	□	.	.	.	.	□	.	□	□	□	.	■	□	.	.	.	.	.	□	.	.	□	■	.	.	.
4,4.4,4.4.1,4.4.1.2		ERR257899	ERR257899	■■■■□□□□□□□■■■■□□■■■■■□□□□□■■■■■■■■■■■■■■■□□□□□□□□■■■□□□□□□□□■■■■■■■□□□□□□□□□□□□□□□□□□□□□□□□□□□□□□	□	.	.	.	.	□	.	□	.	□	.	■	□	.	.	.	.	.	□	.	.	□	■	□	■	■
4,4.4,4.4.2		SRR5067373	SRR5067373	■■■■□□□□□□□■■■■□□■■■■■■■■■■■■■■■■■■■■■■■■■□□□□□□□□■■■□□□□□□□□■■■■■■■□□□□□□□□□□□□□□□□□□□□□□□□□□□□□□	□	.	.	.	.	□	.	□	□	□	.	■	□	.	.	.	.	.	□	.	.	□	■	□	■	■
4,4.4,4.4.2		SRR5073675	SRR5073675	■■■■□□□□□□□■■■■□□■■■■□■■□□□□□□□□□□■■■■■■■■□□□□□□□□■■■□□□□□□□□■■■■■■■□□□□□□□□□□□□□□□□□□□□□□□□□□□□□□	□	.	.	.	.	□	.	.	□	.	.	.	□	.	.	.	.	.	□	.	.	□	■	□	■	■
4,4.4,4.4.2		ERR234183	ERR234183	■■■■□□□□□□□■■■■□□■■■■■■■■■■■■■■■■■■■■■■■■■□□□□□□□□■■□□□□□□□□□□■■■■■■□□□□□□□□□□□□□□□□□□□□□□□□□□□□□□	□	.	.	.	.	□	.	□	□	□	.	■	□	.	.	.	.	.	.	.	.	.	■	□	■	■
4,4.5	sel1	SRR5073715	SRR5073715	■■■■□□□□□□□■■■■□□■■■■■■■■■■■■■■■■■■■■■■■■■□□□□□□□□■■■□□□□□□□□■■■■■■■□□□□□□□□□□□□□□□□□□□□□□□□□□□□□□	□	.	.	.	.	□	.	□	□	□	.	■	□	.	.	.	.	.	□	.	.	□	■	□	■	■
4,4.5		SRR5065316	SRR5065316	■■■■□□□□□□□■■■■□□■■■■■■■■■■■■■■■■■■■■■■■■■□□□□□□□□■■■□□□□□□□□■■■■■■■□□□□□□□□□□□□□□□□□□□□□□□□□□□□□□	□	.	.	.	.	□	.	□	□	□	.	■	□	.	.	.	.	.	□	.	.	□	■	□	■	■
4,4.5		SRR5067674	SRR5067674	■■■■□□□□□□□■■■■□□■■■■■■■■■■■■■■■■■□□□□□□■■□□□□□□□□■■■□□□□□□□□■■■■■■■□□□□□□□□□□□□□□□□□□□□□□□□□□□□□□	□	.	.	.	.	□	.	□	□	□	.	■	□	.	.	.	.	.	□	.	.	□	■	□	■	■
4,4.5		SRR5065268	SRR5065268	■■■■□□□□□□□■■■■□□■■■■■■■■■■■■■■■■■□□□□□□■■□□□□□□□□■■■□□□□□□□□■■■■■■■□□□□□□□□□□□□□□□□□□□□□□□□□□□□□□	□	.	.	.	.	□	.	□	□	□	.	■	□	.	.	.	.	.	□	.	.	□	■	□	■	■
4,4.5		SRR5073746	SRR5073746	■■■■□□□□□□□■■■■□□□□□□□□□□□□□□■■■■■□□□□□□■■□□□□□□□□■■□□□□□□□□□□□■■■■■□□□□□□□□□□□□□□□□□□□□□□□□□□□□□□	□	.	.	.	.	□	.	.	.	.	.	■	.	.	.	.	.	.	.	.	.	.	■	□	■	■
4,4.5		SRR5067415	SRR5067415	□□□□□□□□□□□□□□□□□□□□□□□□□□□□□□□□□□□□□□□□■■□□□□□□□□■■■□□□□□□□□■■■■■■■□□□□□□□□□□□□□□□□□□□□□□□□□□□□□□	.	.	.	.	.	.	.	.	.	.	.	.	.	.	.	.	.	.	□	.	.	□	■	□	■	■
4,4.6,4.6.1,4.6.1.1	sel1	ERR551416	ERR551416	■■■□□□□□□□□□■■■□□■■■■■■■■■□□■■■■■■■■■■■■■■□□□□□□□□■■■□□□□□□□□□■■□□■■□□□□□□□□□□□□□□□□□□□□□□□□□□□□□□	□	.	.	.	.	□	.	□	□	□	.	■	□	.	.	.	.	.	.	.	.	.	■	.	.	■
4,4.6,4.6.1,4.6.1.2		ERR551583	ERR551583	■■■■□□□□□□□■■■■□□■■■■■□■■■■■■■■■■■■■■■■■■■□□□□□□□□■■■□□□□□□□□□■■■■■■□□□□□□□□□□□□□□□□□□□□□□□□□□□□□□	□	.	.	.	.	□	.	□	.	□	.	■	.	.	.	.	.	.	.	.	.	.	■	□	■	■
4,4.6,4.6.1,4.6.1.2		ERR040131	ERR040131	■■■■□□□□□□□■■■■□□■■■■■■■■■■■■■■■■■■■■■■■■■□□□□□□□□■■■□□□□□□□□□■■■■■■□□□□□□□□□□□□□□□□□□□□□□□□□□□□□□	□	.	.	.	.	□	.	□	□	□	.	■	□	.	.	.	.	.	.	.	.	.	■	□	■	■
4,4.6,4.6.1,4.6.1.2		ERR234163	ERR551253	■■■■□□□□□□□■■■■□□■■■■■■■■■■■■■■■■■■■■■■■■■□□□□□□□□■■■□□□□□□□□□□□□□□□□□□□□□□□□□□□□□□□□□□□□□□□□□□□□□	□	.	.	.	.	□	.	□	□	□	.	■	□	.	.	.	.	.	.	.	.	.	.	□	.	.
4,4.6,4.6.1,4.6.1.2		ERR551253	ERR234163	■■■■□□□□□□□■■■■□□■■■■■■■■■■■■■■■■■■■■■■■■■□□□□□□□□■■■□□□□□□□□□□■■■■■□□□□□□□□□□□□□□□□□□□□□□□□□□□□□□	□	.	.	.	.	□	.	□	□	□	.	■	□	.	.	.	.	.	.	.	.	.	■	.	■	■
4,4.6,4.6.2,4.6.2.2		ERR502488	ERR502488	■■■■□□□□□□□■■■■□□■■■■■■■■■■■■■■■□□□■■■□□■■□□□□□□□□■■■□□□□□□□□■■■■■■■□□□□□□□□□□□□□□□□□□□□□□□□□□□□□□	□	.	.	.	.	□	.	□	□	□	.	■	.	.	.	.	.	.	□	.	.	□	■	□	■	■
4,4.6,4.6.2,4.6.2.2		ERR751346	ERR751346	■■■■□□□□□□□■■■■□□■■■■■■■■■■■■■■■□□□■■■■■■■□□□□□□□□■■■□□□□□□□□■■■■■■■□□□□□□□□□□□□□□□□□□□□□□□□□□□□□□	□	.	.	.	.	□	.	□	□	□	.	■	□	.	.	.	.	.	□	.	.	□	■	□	■	■
4,4.6,4.6.2,4.6.2.2		ERR2704689	ERR2704689	■■■■□□□□□□□■■■■□□■■■■■■■■■■■■■■■□□□■■■■■■■□□□□□□□□■■■□□□□□□□□■■■■■■■□□□□□□□□□□□□□□□□□□□□□□□□□□□□□□	□	.	.	.	.	□	.	□	□	□	.	■	□	.	.	.	.	.	□	.	.	□	■	□	■	■
4,4.6,4.6.2,4.6.2.2		ERR2704705	ERR2704705	■■■■□□□□□□□■■■■□□■■■■■■■■■■■■■■■□□□■■■■■■■□□□□□□□□■■■□□□□□□□□■■■■■■■□□□□□□□□□□□□□□□□□□□□□□□□□□□□□□	□	.	.	.	.	□	.	□	□	□	.	■	□	.	.	.	.	.	□	.	.	□	■	□	■	■
4,4.6,4.6.2,4.6.2.2		SRR5067578	SRR5067578	■■■■□□□□□□□■■■■□□■■■■■■■■■■■■■■■□□□■■■■■■■□□□□□□□□■■■□□□□□□□□■■■■■■■□□□□□□□□□□□□□□□□□□□□□□□□□□□□□□	□	.	.	.	.	□	.	□	□	□	.	■	□	.	.	.	.	.	□	.	.	□	■	□	■	■
4,4.6,4.6.2,4.6.2.2		SRR5073620	SRR5073620	■■■■□□□□□□□■■■■□□■■■■■■■■■■■■■■■□□□■■■■■■■□□□□□□□□■■■□□□□□□□□■■■■■■■□□□□□□□□□□□□□□□□□□□□□□□□□□□□□□	□	.	.	.	.	□	.	□	□	□	.	■	□	.	.	.	.	.	□	.	.	□	■	□	■	■
4,4.6,4.6.2,4.6.2.2		ERR234159	ERR234159	■■■■□□□□□□□□□□□□□□□□□□□□□□□□□□□□□□□□□□□□□□□□□□□□□□□■■□□□□□□□□■■■■■■■□□□□□□□□□□□□□□□□□□□□□□□□□□□□□□	□	.	.	.	.	.	.	.	.	.	.	.	.	.	.	.	.	.	□	.	.	□	■	□	■	■
4,4.7	sel1	ERR2652992	ERR2652992	■■■■□□□□□□□■■■■□□■■■■■■■■■■■□□□□□□□□■■■■■■□□□□□□□□■■■□□□□□□□□■■■■■■■□□□□□□□□□□□□□□□□□□□□□□□□□□□□□□	□	.	.	.	.	□	.	□	□	□	.	.	□	.	.	.	.	.	□	.	.	□	■	□	■	■
4,4.7		ERR550939	ERR550939	■■■■□□□□□□□■■■□□□□□□□□□□□□□□□□□□□□□■■■■■■■□□□□□□□□■■■□□□□□□□□■■■■■■■□□□□□□□□□□□□□□□□□□□□□□□□□□□□□□	□	.	.	.	.	.	.	.	.	.	.	.	□	.	.	.	.	.	■	.	.	□	■	□	■	■
4,4.8		ERR2653002	ERR2653002	□□■■□□□□□□□■■■■□□■■■■■■■■■■■■■■■■■■■■■■■■■□□□□□□□□■■■□□□□□□□□■■■■■■■□□□□□□□□□□□□□□□□□□□□□□□□□□□□□□	.	.	.	.	.	□	.	□	□	□	.	■	□	.	.	.	.	.	□	.	.	□	■	□	■	■
4,4.8		SRR5073940	SRR5073940	■■■■□□□□□□□□■■■□□■■■■■■■■■■■■■■■■■■■■■■■■■□□□□□□□□■■■□□□□□□□□■■■■■■■□□□□□□□□□□□□□□□□□□□□□□□□□□□□□□	□	.	.	.	.	□	.	□	□	□	.	■	□	.	.	.	.	.	□	.	.	□	■	□	■	■
4,4.8		ERR1203071	ERR1203071	□■■■□□□□□□□■■■■□□■■■■■■■■■■■■■■■■■■■■■■■■■□□□□□□□□■■■□□□□□□□□■■■■■■■□□□□□□□□□□□□□□□□□□□□□□□□□□□□□□	□	.	.	.	.	□	.	□	□	□	.	■	□	.	.	.	.	.	□	.	.	□	■	□	■	■
4,4.8		ERR2724042	ERR2724042	■■■■□□□□□□□■■■■□□■■■■■■■■■■■■■■■■■■■■■■■■■□□□□□□□□■■■□□□□□□□□■■■■■■■□□□□□□□□□□□□□□□□□□□□□□□□□□□□□□	□	.	.	.	.	□	.	□	□	□	.	■	□	.	.	.	.	.	□	.	.	□	■	□	■	■
4,4.8		SRR7765063	SRR7765063	■■■■□□□□□□□■■■■□□■■■■■■■■■□■■■■■■■■■■■■■■■□□□□□□□□■■■□□□□□□□□■■■■■■■□□□□□□□□□□□□□□□□□□□□□□□□□□□□□□	□	.	.	.	.	□	.	□	□	□	.	■	□	.	.	.	.	.	□	.	.	□	■	□	■	■
4,4.8		ERR234221	ERR234221	■■■■□□□□□□□■■■■□□■■■■□□■■■■■■■■■■■■■■■■■■■□□□□□□□□■■■□□□□□□□□■■■■■■■□□□□□□□□□□□□□□□□□□□□□□□□□□□□□□	□	.	.	.	.	□	.	.	.	□	.	■	□	.	.	.	.	.	□	.	.	□	■	□	■	■
4,4.8		ERR245649	ERR245649	■■■■□□□□□□□□□□□□□□□■■■■■■■■■■■■■■■■■■■■■■■□□□□□□□□■■■□□□□□□□□■■■■■■■□□□□□□□□□□□□□□□□□□□□□□□□□□□□□□	□	.	.	.	.	.	.	□	□	□	.	■	□	.	.	.	.	.	□	.	.	□	■	□	■	■
4,4.9		ERR2653163	ERR2653163	■■■■□□□□□□□■■□□□□■■■■■■□□□□□□□□□□□■□□■■■■■□□□□□□□□■■■□□□□□□□□■■■■■■■□□□□□□□□□□□□□□□□□□□□□□□□□□□□□□	□	.	.	.	.	.	.	□	.	.	.	.	□	.	.	.	.	.	□	.	.	□	■	□	■	■
4,4.9	sel1	ERR2652941	ERR2652941	■■■■□□□□□□□□□■■□□■■■■■■■■■■■■■■■■■■■■■■■■■□□□□□□□□■■■□□□□□□□□■■■■■■■□□□□□□□□□□□□□□□□□□□□□□□□□□□□□□	□	.	.	.	.	.	.	□	□	□	.	■	□	.	.	.	.	.	□	.	.	□	■	□	■	■
4,4.9		SRR6407486	SRR6407486	■■■■□□□□□□□■■■■□□■■■■■■■■■■■■□□■■■■■■■■■■■□□□□□□□□■■■□□□□□□□□■■■■■■■□□□□□□□□□□□□□□□□□□□□□□□□□□□□□□	□	.	.	.	.	□	.	□	□	□	□	.	□	.	.	.	.	.	□	.	.	□	■	□	■	■
4,4.9		ERR979065	ERR979065	■■■■□□□□□□□■■■■□□■■■■■■■■■■■■■■■□□□□□□□□□□□□□□□□□□□□■□□□□□□□□■■■■■■■□□□□□□□□□□□□□□□□□□□□□□□□□□□□□□	□	.	.	.	.	□	.	□	□	□	.	■	.	.	.	.	.	.	□	.	.	□	■	□	■	■
5	sel1	ERR751300	ERR751300	■■■■■■■■■■■■■■■■■□□□□□■■■■■■■■■■■■■■■■■■■■■■■■■■■■□□□□□□□□□□■■■■■■■■□□□□□□□□□□□□□□□□□□□□□□□□□□□□□□	□	□	□	□	□	□	□	.	□	□	.	■	□	□	□	□	□	.	.	.	□	□	□	□	■	■
5		ERR702419	ERR702419	■■■■■■■■■■■■■■■■■□□□□□■■■■■■■■■■■■■■■■■■■■■■■■■■■■□□□□□□□□□□■■■■■■■■□□□□□□□□□□□□□□□□□□□□□□□□□□□□□□	□	□	□	□	□	□	□	.	□	□	.	■	□	□	□	□	□	.	.	.	□	□	□	□	■	■
5		ERR1215462	ERR1215462	■■■■■■■■■■■■■■■■■□□□□□■■■■■■■■■■■■■■■■■■■■■■■■■■■■□□□□□□□□□□■■■■■■■■□□□□□□□□□□□□□□□□□□□□□□□□□□□□□□	□	□	□	□	□	□	□	.	□	□	.	■	□	□	□	□	□	.	.	.	□	□	□	□	■	■
5		ERR2383620	ERR2383620	■■■■■■■■■■■■■■■■■□□□□□■■■■■■■■■■■■□□□□□□□□■■■■■■■■□□□□□□□□□□■■■■■■■■□□□□□□□□□□□□□□□□□□□□□□□□□□□□□□	□	□	□	□	□	□	□	.	□	□	.	■	.	□	□	□	□	.	.	.	□	□	□	□	■	■
5		ERR702416	ERR702416	■■■□□□□■■■■■■■■■■□□□□□■■■■■■■■■□□■■■■■■■■■■■■■■■■■□□□□□□□□□□■■■■■■■■□□□□□□□□□□□□□□□□□□□□□□□□□□□□□□	□	.	.	.	□	□	□	.	□	□	.	■	□	□	□	□	□	.	.	.	□	□	□	□	■	■
5		ERR751320	ERR751320	■■■■■■■■■■■■■■■■■□□□□□■■■■■■■■□□□□□□□□□□□□□□□□□■■■□□□□□□□□□□■□■■■■■■□□□□□□□□□□□□□□□□□□□□□□□□□□□□□□	□	□	□	□	□	□	□	.	□	□	.	.	.	.	.	.	□	.	.	.	.	.	□	□	■	■
5		ERR702435	ERR702435	■■■■■■■■■■■■■■■■■□□□□□■■■■■■■■□□□□□□□□□□□□□□□□□■■■□□□□□□□□□□■□■■■■■■□□□□□□□□□□□□□□□□□□□□□□□□□□□□□□	□	□	□	□	□	□	□	.	□	□	.	.	.	.	.	.	□	.	.	.	.	.	□	□	■	■
5		ERR751324	ERR751324	■■■■■■■■■■■■■■■■■□□□□□■■■■■■■■□□□□□□□□□□□□□□□□□■■■□□□□□□□□□□■□■■■■■■□□□□□□□□□□□□□□□□□□□□□□□□□□□□□□	□	□	□	□	□	□	□	.	□	□	.	.	.	.	.	.	□	.	.	.	.	.	□	□	■	■
5		ERR2704809	ERR2704809	■■■■■■■■■■■■■■■■■□□□□□■■■■■■■■□□□□■■□■■■■■□■■■■■■■□□□□□□□□□□■■■■■■■■□□□□□□□□□□□□□□□□□□□□□□□□□□□□□□	□	□	□	□	□	□	□	.	□	□	.	.	□	□	□	□	□	.	.	.	□	□	□	□	■	■
5		ERR751290	ERR751290	■■■■■■■■■■■■■■■■■□□□□□■■■■■■■■□□□□■■■■■■■■■■■■■■■■□□□□□□□□□□■■■■■■■■□□□□□□□□□□□□□□□□□□□□□□□□□□□□□□	□	□	□	□	□	□	□	.	□	□	.	.	□	□	□	□	□	.	.	.	□	□	□	□	■	■
5		ERR1082128	ERR1082128	■■■■■■■■■■■■■■■■■□□□□□■■■■■■■■□□□□■■■■■■■□■■■■■■■■□□□□□□□□□□■■■■■■■■□□□□□□□□□□□□□□□□□□□□□□□□□□□□□□	□	□	□	□	□	□	□	.	□	□	.	.	■	□	□	□	□	.	.	.	□	□	□	□	■	■
5		ERR2704692	ERR2704692	■■■■■■■■■■■■■■■■■□□□□□■■■■■■■■□□□□■■■■■■■■■■■■■■■■□□□□□□□□□□■□■■■■■■□□□□□□□□□□□□□□□□□□□□□□□□□□□□□□	□	□	□	□	□	□	□	.	□	□	.	.	□	□	□	□	□	.	.	.	.	.	□	□	■	■
5		ERR751292	ERR751292	■■■■■■■■■■■■■■■■□□□□□□■■■■■■■■□□□□■■■■■■■■■■■■■■■■□□□□□□□□□□■■■■■■■■□□□□□□□□□□□□□□□□□□□□□□□□□□□□□□	□	□	□	□	□	□	□	.	□	□	.	.	□	□	□	□	□	.	.	.	□	□	□	□	■	■
5		ERR2704686	ERR2704686	■■■■■■■■■■■■■■■■■□□□□□■■■■■■■■□□□□■■■■■■■■■■■■■■■■□□□□□□□□□□■■■■■■■■□□□□□□□□□□□□□□□□□□□□□□□□□□□□□□	□	□	□	□	□	□	□	.	□	□	.	.	□	□	□	□	□	.	.	.	□	□	□	□	■	■
5		ERR702414	ERR702414	■■■■■■■■■■■■■■■■■□□□□□■■■■■■■■□□□□■■■■■■■■■■■■■■■■□□□□□□□□□□■■■■■■■■□□□□□□□□□□□□□□□□□□□□□□□□□□□□□□	□	□	□	□	□	□	□	.	□	□	.	.	□	□	□	□	□	.	.	.	□	□	□	□	■	■
5		ERR1082127	ERR1082127	■■□■■■■■■■■■■■■■□□□□□□■■■■■■■■□□□□■■■■■■■■■■■■■■■■□□□□□□□□□□■■■■■■■■□□□□□□□□□□□□□□□□□□□□□□□□□□□□□□	□	□	□	□	□	□	.	.	□	□	.	.	□	□	□	□	□	.	.	.	□	□	□	□	■	■
5		ERR1082115	ERR1082115	■■□■■■■■■■■■■■■■□□□□□□■■■■■■■■□□□□■■■■■■■■■■■■■■■■□□□□□□□□□□■■■■■■■■□□□□□□□□□□□□□□□□□□□□□□□□□□□□□□	.	□	□	□	□	□	.	.	□	□	.	.	□	□	□	□	□	.	.	.	□	□	□	□	■	■
5		ERR1082143	ERR1082143	■■□■■■■■■■■■■■■■□□□□□□■■■■■■■■□□□□■■■■■■■■■■■■■■■■□□□□□□□□□□■■■■■■■■□□□□□□□□□□□□□□□□□□□□□□□□□□□□□□	.	□	□	□	□	□	.	.	□	□	.	.	□	□	□	□	□	.	.	.	□	□	□	□	■	■
5		ERR751291	ERR751291	■■□■■■■■■■■■■■■■□□□□□□■■■■■■■■□□□□■■■■■■■■■■■■■■■■□□□□□□□□□□■■■■■■■■□□□□□□□□□□□□□□□□□□□□□□□□□□□□□□	.	□	□	□	□	□	.	.	□	□	.	.	□	□	□	□	□	.	.	.	□	□	□	□	■	■
5		ERR1082117	ERR1082117	■■□■■■■■■■■■■■■■□□□□□□■■■■■■■■□□□□■■■□□■■■■■■■■■■■□□□□□□□□□□■■■■■■■■□□□□□□□□□□□□□□□□□□□□□□□□□□□□□□	.	□	□	□	□	□	.	.	□	□	.	.	.	□	□	□	□	.	.	.	□	□	□	□	■	■
5		ERR751334	ERR751334	■■□□■■■■■■■■■■■■□□□□□□■■■■■■■■□□□□■■■■■■■■■■■■■■■■□□□□□□□□□□■■■■■■■■□□□□□□□□□□□□□□□□□□□□□□□□□□□□□□	.	.	□	□	□	□	.	.	□	□	.	.	.	□	□	□	□	.	.	.	□	□	□	□	■	■
5		ERR2704808	ERR2704808	■■□□■■■■■■■■■■■■□□□□□□■■■■■■■■□□□□■■■□□■■■■■■■■■■■□□□□□□□□□□■■■■■■■■□□□□□□□□□□□□□□□□□□□□□□□□□□□□□□	.	.	□	□	□	□	.	.	□	□	.	.	.	□	□	□	□	.	.	.	□	□	□	□	■	■
5		ERR751298	ERR751298	■■■■■■■■■■■■■■■■□□□□□□□■■■■■■■□□□□■■■■■■■■■■■■■■■■□□□□□□□□□□■■■■■■■■□□□□□□□□□□□□□□□□□□□□□□□□□□□□□□	□	□	□	□	□	□	.	.	.	□	.	.	□	□	□	□	□	.	.	.	□	□	□	□	■	■
5		ERR751302	ERR751302	■■■■■■■■■■■■■■■■□□□□□□□■■■■■■■□□□□■■■■■■■■■■■■■■■■□□□□□□□□□□■■■■■■■■□□□□□□□□□□□□□□□□□□□□□□□□□□□□□□	□	□	□	□	□	□	.	.	.	□	.	.	□	□	□	□	□	.	.	.	□	□	□	□	■	■
5		ERR702420	ERR702420	■■■■■■■■■■■■■■■■□□□□□□□■■■■■■■□□□□■■■■■■■■■■■■■■■■□□□□□□□□□□■■■■■■■■□□□□□□□□□□□□□□□□□□□□□□□□□□□□□□	□	□	□	□	□	□	.	.	.	□	.	.	□	□	□	□	□	.	.	.	□	□	□	□	■	■
5		ERR1082119	ERR1082119	■■■■■■■■■■■■■■□□□□□□□□□□□□■■■■□□□□■■■■■■■■■■■■■■■■□□□□□□□□□□■□□□■■■■□□□□□□□□□□□□□□□□□□□□□□□□□□□□□□	□	□	□	□	□	.	.	.	.	.	.	.	□	□	□	□	□	.	.	.	.	.	.	□	■	■
5		ERR1082129	ERR1082129	■■■■■■■■■■■■■■□□□□□□□□□□□□■■■■□□□□■■□□■■■■■■■■■■■■□□□□□□□□□□■■■■■□□■□□□□□□□□□□□□□□□□□□□□□□□□□□□□□□	□	□	□	□	□	.	.	.	.	.	.	.	□	□	□	□	□	.	.	.	□	□	□	□	.	65■68
5		ERR1082142	ERR1082142	■■■■■■■■■■■■■■□□□□□□□□□□□□■■■■□□□□■■□□■■■■■■■■■■■■□□□□□□□□□□■■■■■■■■□□□□□□□□□□□□□□□□□□□□□□□□□□□□□□	□	□	□	□	□	.	.	.	.	.	.	.	□	□	□	□	□	.	.	.	□	□	□	□	■	■
5		ERR1215477	ERR1215477	■■■■■■■■■■■■■■■□□□□□□□□□□□□□□□□□□□■■■■■■■■■■■■■■■■□□□□□□□□□□■■■■■■■■□□□□□□□□□□□□□□□□□□□□□□□□□□□□□□	□	□	□	□	□	□	.	.	.	.	.	.	□	□	□	□	□	.	.	.	□	□	□	□	■	■
5		ERR1203054	ERR1203054	□□□□□□□□□□□□□□□□□□□□□□□□□□□□□□□□□□■■■■■■■■■■■■■■■■□□□□□□□□□□■□■■■■■■□□□□□□□□□□□□□□□□□□□□□□□□□□□□□□	.	.	.	.	.	.	.	.	.	.	.	.	□	□	□	□	□	.	.	.	.	.	□	□	■	■
5		ERR2383624	ERR2383624	□□□□□□□□□□□□□□□□□□□□□□□□□□□□□□□□□□□□□□□□□□□□□■■■■■□□□□□□□□□□■■■■■■■■□□□□□□□□□□□□□□□□□□□□□□□□□□□□□□	.	.	.	.	.	.	.	.	.	.	.	.	.	.	.	□	□	.	.	.	□	□	□	□	■	■
5		ERR751295	ERR751295	■■■■■■■■■■■■■■■■■□□□□□■■■■■■■□□□□□□□□■■□□□□□■■■■■■□□□□□□□□□□■□■■□■■■□□□□□□□□□□□□□□□□□□□□□□□□□□□□□□	□	□	□	□	□	□	□	.	□	□	.	.	.	.	□	□	□	.	.	.	.	.	□	.	■	■
5		ERR702415	ERR702415	■■■■■■■■■■■■■■■■■□□□□□■■■■■■■□□□□□□□□■■□□□□□■■■■■■□□□□□□□□□□■□■□■■■■□□□□□□□□□□□□□□□□□□□□□□□□□□□□□□	□	□	□	□	□	□	□	.	□	□	.	.	.	.	□	□	□	.	.	.	.	.	.	□	■	■
5		ERR502513	ERR502513	■■■□□■■■■■■■■■■■■□□□□□■■■■■■□□□□□□□□□■■■□□□■■■■■■■□□□□□□□□□□■□■■■■■■□□□□□□□□□□□□□□□□□□□□□□□□□□□□□□	□	.	□	□	□	□	□	.	□	□	.	.	□	□	□	□	□	.	.	.	.	.	□	□	■	■
5		ERR1082131	ERR1082131	■■■■■■■■■■■■■■■■■□□□□□■■■■□□□□□□□□■□□□□□□■■■■■■■■■□□□□□□□□□□■■■■■■■■□□□□□□□□□□□□□□□□□□□□□□□□□□□□□□	□	□	□	□	□	□	□	.	□	.	.	.	.	□	□	□	□	.	.	.	□	□	□	□	■	■
5		ERR1203056	ERR1203056	■■■■■■■■■■■■■■■■■□□□□□■■■■□□□□□□□□■□□□□□□■■■■■■■■■□□□□□□□□□□■■■■■■■■□□□□□□□□□□□□□□□□□□□□□□□□□□□□□□	□	□	□	□	□	□	□	.	□	.	.	.	.	□	□	□	□	.	.	.	□	□	□	□	■	■
5		ERR751335	ERR751335	■■■■■■■■■■■■■■■■■□□□□□■■■■■■□□□□□□■■■■■■■■■■■■■■■■□□□□□□□□□□■■■■■■■■□□□□□□□□□□□□□□□□□□□□□□□□□□□□□□	□	□	□	□	□	□	.	.	□	□	.	.	□	□	□	□	□	.	.	.	□	□	□	□	■	■
5		ERR2704706	ERR2704706	■■■■■■■■■■■■■■■■■□□□□□■■■■■■□□□□□□■■■■■■■■■■■■■■■■□□□□□□□□□□■■■■■■■■□□□□□□□□□□□□□□□□□□□□□□□□□□□□□□	□	□	□	□	□	□	□	.	□	□	.	.	□	□	□	□	□	.	.	.	□	□	□	□	■	■
5		ERR2704690	ERR2704690	■■■■■■■■■■■■■■■■■□□□□□■■■■■■□□□□□□■■■■■■■■■■■■■■■■□□□□□□□□□□■■■■■■■■□□□□□□□□□□□□□□□□□□□□□□□□□□□□□□	□	□	□	□	□	□	□	.	□	□	.	.	□	□	□	□	□	.	.	.	□	□	□	□	■	■
5		ERR751343	ERR751343	■■■■■■□□□□□■■■■■■□□□□□■■■■■■□□□□□□■■■■■■■■■■■■■■■■□□□□□□□□□□■■■■■■■■□□□□□□□□□□□□□□□□□□□□□□□□□□□□□□	□	□	.	.	.	□	□	.	□	□	.	.	□	□	□	□	□	.	.	.	□	□	□	□	■	■
5		ERR751322	ERR751322	■■■■■■□□□□□■■■■■■□□□□□■■■■■■□□□□□□■■■■■■■■■■■■■■■■□□□□□□□□□□■■■■■■■■□□□□□□□□□□□□□□□□□□□□□□□□□□□□□□	□	□	.	.	.	□	□	.	□	□	.	.	□	□	□	□	□	.	.	.	□	□	□	□	■	■
6		SRR998645	SRR998645	■■■■■■■■■■■■■■□□□□□■■■■■■■■■■■■■■■■■■■■■■■□■□□■■■■■■□□□□□■■■■■■■■■■■□□□□□□□□□□□□□□□□□□□□□□□□□□□□□□	□	□	□	□	□	.	.	□	□	□	.	■	□	.	.	.	□	□	.	.	□	□	□	□	■	10
6		SRR1162469	SRR1162469	■■■■■■■■■■■■■■□□□□□■■■■■■■■■■■■■■■■■■■■■■■□■□□■■■■■■□□□□□■■■■■■■■■■■□□□□□□□□□□□□□□□□□□□□□□□□□□□□□□	□	□	□	□	□	.	.	□	□	□	.	■	□	.	.	.	□	□	.	.	□	□	□	□	■	10
6, BOV_AFRI	sel1	SRR998631	SRR998631	■■■■■■■■■■■■■■□□□□□■■■■■■■■■■■■■■■■■■■■■■■□■■■■■■■■■□□□□□■■■■■■■■■■■□□□□□□□□□□□□□□□□□□□□□□□□□□□□□□	□	□	□	□	□	.	.	□	□	□	.	■	□	□	□	□	□	□	.	.	□	□	□	□	■	10
6, BOV_AFRI		SRR998629	SRR998629	■■■■■■■■■■■■■■□□□□□■■■■■■■■■■■■■■■■■■■■■■■□■■■■■■■■■□□□□□■■■■■■■■■■■□□□□□□□□□□□□□□□□□□□□□□□□□□□□□□	□	□	□	□	□	.	.	□	□	□	.	■	□	□	□	□	□	□	.	.	□	□	□	□	■	10
6, BOV_AFRI		SRR998628	SRR998628	■■■■■■■■■■■■■■□□□□□■■■■■■■■■■■■■■■■■■■■■■■□■■■■■■■■■□□□□□■■■■■■■■■■■□□□□□□□□□□□□□□□□□□□□□□□□□□□□□□	□	□	□	□	□	.	.	□	□	□	.	■	□	□	□	□	□	□	.	.	□	□	□	□	■	10
6, BOV_AFRI		ERR1082136	ERR1082136	■■■■■■■■■■■■■■□□□□□■■■■■■■■■■■■■■■■■■□■■■■■■■■■■■■■■□□□□□■□□■■■■■■■■□□□□□□□□□□□□□□□□□□□□□□□□□□□□□□	□	□	□	□	□	.	.	□	□	□	.	■	□	□	□	□	□	□	.	.	□	□	□	□	■	10
6, BOV_AFRI		ERR2704688	ERR2704688	■■□■■■■■■■■■■■□□□□□■■■■■■■■■■■■■■■■■■■■■■■■■■■■■■■■■□□□□□■■■■■■■■■■■□□□□□□□□□□□□□□□□□□□□□□□□□□□□□□	.	□	□	□	□	.	.	□	□	□	.	■	□	□	□	□	□	□	.	.	□	□	□	□	■	10
6, BOV_AFRI		SRR6045496	SRR6045496	■■■■■■■■■■■■■■□□□□□■■■■■■■■■■■■■■■■■■■■■■■■■■■■■■■■■□□□□□■■■■■■■■■■■□□□□□□□□□□□□□□□□□□□□□□□□□□□□□□	□	□	□	□	□	.	.	□	□	□	.	■	□	□	□	□	□	□	.	.	□	□	□	□	■	10
6, BOV_AFRI		ERR2704681	ERR2704681	■■■■■■■■■■■■■■□□□□□■■■■■■■■■■■■■■■■■■■■■■■■■■■■■■■■■□□□□□■■■■■■■■■■■□□□□□□□□□□□□□□□□□□□□□□□□□□□□□□	□	□	□	□	□	.	.	□	□	□	.	■	□	□	□	□	□	□	.	.	□	□	□	□	■	10
6, BOV_AFRI		SRR1577819	SRR1577819	■■■■■■■■■■■■■■□□□□□■■■■■■■■■■■■■■■■■■■■■■■■■■■■■■■■■□□□□□■■■■■■■■■■■□□□□□□□□□□□□□□□□□□□□□□□□□□□□□□	■	□	□	□	□	.	.	□	□	□	.	■	□	□	□	□	□	□	.	.	□	□	□	□	■	10
6, BOV_AFRI		ERR234184	ERR234184	■■■■■■■■■■■■■■□□□□□■■■■■■■■■■■■□□□■■■■■■■■■■■■■■■■■■□□□□□■■■■■■■■■■■□□□□□□□□□□□□□□□□□□□□□□□□□□□□□□	□	□	□	□	□	.	.	□	□	□	.	■	□	□	□	□	□	□	.	.	■	□	□	□	■	10
6, BOV_AFRI		SRR1049960	SRR1049960	■■■■■■■■■■■■■■□□□□□■■■■■■■■■■■■□□□■■■■■■■■■■■■■■■■■■□□□□□■■■■■■■■■■■□□□□□□□□□□□□□□□□□□□□□□□□□□□□□□	□	□	□	□	□	.	.	□	□	□	.	■	□	□	□	□	□	□	.	.	□	□	□	□	■	10
6, BOV_AFRI		ERR1082113	ERR1082113	■■■■■■■■■■■■■■□□□□□■■■■■■■■■■■■□□□■■■■■■■■■■■■■■■■■■□□□□□■■■■□■■■■■■□□□□□□□□□□□□□□□□□□□□□□□□□□□□□□	□	□	□	□	□	.	.	□	□	□	.	■	□	□	□	□	□	□	.	.	.	.	□	□	■	10
6, BOV_AFRI		ERR2704687	ERR2704687	■■■■■■■■■■■■■■□□□□□■■■■■■■■■■■■□□□■■■■■■■■■■■■■■■■■■□□□□□■■■■□■■■■■■□□□□□□□□□□□□□□□□□□□□□□□□□□□□□□	□	□	□	□	□	.	.	□	□	□	.	■	□	□	□	□	□	□	.	.	.	.	□	□	■	10
6, BOV_AFRI		ERR702421	ERR702421	■■■■■■■■■■■■■□□□□□□□□□□□■■■■■■■□□□■■■■■■■■■■■■■■■■■■□□□□□■■■■■■■■■■■□□□□□□□□□□□□□□□□□□□□□□□□□□□□□□	□	□	□	□	□	.	.	.	.	□	.	■	□	□	□	□	□	□	.	.	□	□	□	□	■	10
Mycobacterium orygis		SRR6045425	SRR6045425	■■■■■■■■■□□□□□□□□□□■■■■□□□□□□□□□□□■■■■■■■■■■■□□□□■■■□□□□□■■■□■■■■■■■□□□□□□□□□□□□□□□□□□□□□□□□□□□□□□	□	9	□	□	□	.	.	□	.	.	.	.	8	□	.	.	.	□	.	.	□	□	□	□	■	■
Mycobacterium orygis		SRR6046235	SRR6046235	■■■■■■■■■□□□□□□□□□□■■■■□□□□□□□□□□□■■■■■■■■■■■□□□□■■■□□□□□■■■□■■■■■■■□□□□□□□□□□□□□□□□□□□□□□□□□□□□□□	□	9	□	□	□	.	.	□	.	.	.	.	8	□	.	.	.	□	.	.	□	□	□	□	■	■
Mycobacterium orygis		SRR6046725	SRR6046725	■■■■■■■■■□□□□□□□□□□■■■■□□□□□□□□□□□■■■■■■■■■■■□□□□■■■□□□□□■■■□■■■■■■■□□□□□□□□□□□□□□□□□□□□□□□□□□□□□□	□	9	□	□	□	.	.	□	.	.	.	.	8	□	.	.	.	□	.	.	.	□	□	□	■	■
Mycobacterium orygis		SRR6046695	SRR6046695	■■■■■■■■■□□□□□□□□□□■■■■□□□□□□□□□□□■■■■■■■■■■■□□□□■■■□□□□□■■■□■■■■■■■□□□□□□□□□□□□□□□□□□□□□□□□□□□□□□	□	9	□	□	□	.	.	□	.	.	.	.	8	□	.	.	.	□	.	.	.	□	□	□	■	■
Mycobacterium orygis		SRR9157804	SRR9157804	■■■■■■■■■□□□□□□□□□□■■■■□□□□□□□□□□□■■■■■■■■■■■□□□□■■■□□□□□■■■□■■■■■■■□□□□□□□□□□□□□□□□□□□□□□□□□□□□□□	□	9	□	□	□	.	.	□	.	.	.	.	8	□	.	.	.	□	.	.	.	□	□	□	■	■
Mycobacterium orygis		SRR6046334	SRR6046334	■■■■■■■□□□□□□□□□□□□□□□■□□□□□□□□□□□■■■■■□■■■■■□□□□■■■□□□□□■■■□■■■■■■■□□□□□□□□□□□□□□□□□□□□□□□□□□□□□□	□	9	□	.	□	.	.	.	.	.	.	.	8	□	.	.	.	□	.	.	.	□	□	□	■	■
Aethiops vetus		ERR159959	ERR159959	■■■■■■□□■■■□□□□□□□□□□□□□□□□□□□□□□□■□□□□□□■■■■■■■■□■■■□□□□□□□□■■■■■■■□□□□□□□□□□□□□□□□□□□□□□□□□□□□□□	□	■	.	.	.	.	.	.	.	.	.	.	.	□	□	□	.	.	□	.	.	□	□	□	■	■
Aethiops vetus		ERR159958	ERR159958	■■■■■■□□■■■□□□□□□□□□□□□□□□□□□□□□□□■□□□□■■■■■■■■■■□■■■□□□□□□□□■■■■■■■□□□□□□□□□□□□□□□□□□□□□□□□□□□□□□	□	■	.	.	.	.	.	.	.	.	.	.	.	□	□	□	.	.	□	.	.	□	□	□	■	■
Aethiops vetus	sel1	ERR1971863	ERR1971863	■■■■■■□□■■■□□□□□□□□□□□□□□□□□□□□□□□■■■□□■■■■■■■■■■□■■■□□□□□□□□■■■■■■■□□□□□□□□□□□□□□□□□□□□□□□□□□□□□□	□	■	.	.	.	.	.	.	.	.	.	.	.	□	□	□	.	.	□	.	.	□	□	□	■	■
Aethiops vetus		ERR2704710	ERR2704710	■■■■■■□□■■■□□□□□□□□□□□□□□□□□□□□□□□■■■□□■■■■■■■■■■□■■■□□□□□□□□■■■■■■■□□□□□□□□□□□□□□□□□□□□□□□□□□□□□□	□	■	.	.	.	.	.	.	.	.	.	.	.	□	□	□	.	.	□	.	.	□	□	□	■	■
Aethiops vetus		ERR1971857	ERR1971857	■■■■■■□□■■■□□□□□□□□□□□□□□□□□□□□□□□■■■□□■■■■■■■■■■□■■■□□□□□□□□■■■■■■■□□□□□□□□□□□□□□□□□□□□□□□□□□□□□□	□	■	.	.	.	.	.	.	.	.	.	.	.	□	□	□	.	.	□	.	.	□	□	□	■	■
Aethiops vetus		ERR1971871	ERR1971871	■■■■■■□□■■■□□□□□□□□□□□□□□□□□□□□□□□■■■□□■■■■■■■■■■□■■■□□□□□□□□■■■■■■■□□□□□□□□□□□□□□□□□□□□□□□□□□□□□□	□	■	.	.	.	.	.	.	.	.	.	.	.	□	□	□	.	.	□	.	.	□	□	□	■	■
Aethiops vetus		ERR1971874	ERR1971874	■■■■■■□□■■■□□□□□□□□□□□□□□□□□□□□□□□■■■□□■■■■■■■■■■□■■■□□□□□□□□■■■■■■■□□□□□□□□□□□□□□□□□□□□□□□□□□□□□□	□	■	.	.	.	.	.	.	.	.	.	.	.	□	□	□	.	□	□	.	.	□	□	□	■	■
Aethiops vetus		ERR1971854	ERR1971854	■■■■■■□□■■■□□□□□□□□□□□□□□□□□□□□□□□■■■□□■■■■■■■■■■□■■■□□□□□□□□■■■■■■■□□□□□□□□□□□□□□□□□□□□□□□□□□□□□□	□	■	.	.	.	.	.	.	.	.	.	.	.	□	□	□	.	.	□	.	.	□	□	□	■	■
Aethiops vetus		ERR2704711	ERR2704711	■■■■■■□□■■■□□□□□□□□□□□□□□□□□□□□□□□■■■□□■■■■■■■■■■□■■■□□□□□□□□■■■■■■■□□□□□□□□□□□□□□□□□□□□□□□□□□□□□□	□	■	.	.	.	.	.	.	.	.	.	.	.	□	□	□	.	.	□	.	.	□	□	□	■	■
Aethiops vetus		ERR1971872	ERR1971872	■■■■■■□□■■■□□□□□□□□□□□□□□□□□□□□□□□■■■□□■■■■■■■■■■□■■■□□□□□□□□■■■■■■■□□□□□□□□□□□□□□□□□□□□□□□□□□□□□□	□	■	.	.	.	.	.	.	.	.	.	.	.	□	□	□	.	.	□	.	.	□	□	□	■	■
Mycobacterium microti		SRR3647357	SRR3647357	■□□□□■■■■□■■■■■■■□□□□□□□□□□□□□□□■■□□□□□□□□□□□□□□□□■■□□□□□■□□□□□□□■■■□□□□□□□□□□□□□□□□□□□□□□□□□□□□□□	.	.	□	□	□	□	□	.	.	.	.	.	.	.	.	.		.	.	.	.	.	.	.	■	■
Mycobacterium pinnipedii		SRR7693584	SRR7693584	■□□□□■■■■□■■■■■■■□□□□□□□□□□□□□□□■■■■■■■■■■■■■■■■■■■■□□□□□■□□□□□□□■■■□□□□□□□□□□□□□□□□□□□□□□□□□□□□□□	.	.	□	□	□	□	□	.	.	.	.	.	□	□	□	□	□	□	.	.	.	.	.	.	■	■
Mycobacterium pinnipedii		SRR1239339	SRR1239339	■□□□□■■■■□■■■■■■■□□□□□□□□□□□□□□□■■■■■■■■■■■■■■■■■■■■□□□□□■□□□□□□□■■■□□□□□□□□□□□□□□□□□□□□□□□□□□□□□□	.	.	□	□	□	□	□	.	.	.	.	.	□	□	□	□	□	□	.	.	.	.	.	.	■	■
Mycobacterium bovis		SRR1915486	SRR1915486	■■■□■■■■□□■■■■■■■■□■■■■■■□■■■■■■■■■■■■■■■■■■□■■■□■■■□□□□□□□□□□□□□□□□□□□□□□□□□□□□□□□□□□□□□□□□□□□□□□	□	.	□	□	.	□	□	□	□	.	.	■	□	.	.	■	.	□	.	.	.	.	.	.	.	.
Mycobacterium bovis		DRR029469	DRR029469	■■■□■■■■□□■■■■■■■■□■■■■■■□■■■■■■■■■■■■■■■■■■□■■■□■■■□□□□□□□□□□□□□□□□□□□□□□□□□□□□□□□□□□□□□□□□□□□□□□	□	.	□	□	.	□	□	□	□	.	.	■	□	.	.	■	.	□	.	.	.	.	.	.	.	.
Mycobacterium bovis		ERR502526	ERR502526	■■■□■■■■□□■■■□■■■■□■■■■■■□■■■□■■■■■■■■■□■■■■■■■■□■■■□□□□□□□□□□□□□□□□□□□□□□□□□□□□□□□□□□□□□□□□□□□□□□	□	.	□	□	.	.	□	□	□	.	.	29■31	.	□	□	■	.	□	.	.	.	.	.	.	.	.
Mycobacterium bovis	sel1	ERR502499	ERR502499	■■■□■■■■□□■■■■■■■■□■■■■■■□■■■■■■■■■■■■■□□□■■■■■■□■■■□□□□□□□□□□□□□□□□□□□□□□□□□□□□□□□□□□□□□□□□□□□□□□	□	.	□	□	.	□	□	□	□	.	.	■	.	□	□	■	.	□	.	.	.	.	.	.	.	.
Mycobacterium bovis		ERR1203064	ERR1203064	■■■□■■■■□□■■■■■■■■□■■■■■■□■■■■■■■■■■■■■□■■■■■■■■□■■■□□□□□□□□□□□□□□□□□□□□□□□□□□□□□□□□□□□□□□□□□□□□□□	□	.	□	□	.	□	□	□	□	.	.	■	.	□	□	■	.	□	.	.	.	.	.	.	.	.
Mycobacterium bovis		ERR502529	ERR502529	■■■□■■■■□□■■■■■■■■□■■■■■■□■■■■■■■■■■■■■□■■■■■■■■□■■■□□□□□□□□□□□□□□□□□□□□□□□□□□□□□□□□□□□□□□□□□□□□□□	□	.	□	□	.	□	□	□	□	.	.	■	.	□	□	■	.	□	.	.	.	.	.	.	.	.
Mycobacterium bovis		ERR502538	ERR502538	■■■□■■■■□□■■■■■■■■□■■■■■■□■■■■■■■■■■■■■□■■■■■■■■□■■■□□□□□□□□□□□□□□□□□□□□□□□□□□□□□□□□□□□□□□□□□□□□□□	□	.	□	□	.	□	□	□	□	.	.	■	.	□	□	■	.	□	.	.	.	.	.	.	.	.
Mycobacterium caprae	sel1	ERR1462634	ERR1462634	□□■□□□□□□□□□□□□□□□□□□□□□□□■■■■■■■■■■■□■■■■■■■■■■■■■■□□□□□□□□□□□□□□□□□□□□□□□□□□□□□□□□□□□□□□□□□□□□□□	.	.	.	.	.	.	.	.	.	.	.	■	.	■	□	■	■	□	.	.	.	.	.	.	.	.
Mycobacterium caprae		ERR1462633	ERR1462633	□□■□□□□□□□□□□□□□□□□□□□□□□□■■■■■■■■■■■□■■■■■■■■■■■■■■□□□□□□□□□□□□□□□□□□□□□□□□□□□□□□□□□□□□□□□□□□□□□□	.	.	.	.	.	.	.	.	.	.	.	■	.	■	□	■	■	□	.	.	.	.	.	.	.	.
Mycobacterium caprae		ERR1462632	ERR1462632	□□■□□□□□□□□□□□□□□□□□□□□□□□■■■■■■■■■■■□■■■■■■■■■■■■■■□□□□□□□□□□□□□□□□□□□□□□□□□□□□□□□□□□□□□□□□□□□□□□	.	.	.	.	.	.	.	.	.	.	.	■	□	■	□	■	■			.
Mycobacterium caprae		DRR120408	DRR120408	□□■□□□□□□□□□□□□□□□□□□□□□□□■■■■■■■■■■■□■■■■■■■■■■□■■■□□□□□□□□□□□□□□□□□□□□□□□□□□□□□□□□□□□□□□□□□□□□□□	.	.	.	.	.	.	.	.	.	.	.	■	□	□	□	■	.			.
Mycobacterium caprae		SRR7617662	SRR7617662	□□□□□□□□□□□□□□□□□□□□□□□□□□■■■■■■■■■■■□■■■■■■■■■■□■■■□□□□□□□□□□□□□□□□□□□□□□□□□□□□□□□□□□□□□□□□□□□□□□	.	.	.	.	.	.	.	.	.	.	.	■	.	.	■	■	.	□	.	.	.	.	.	.	.	.
Mycobacterium canettii	sel1	ERR1336822	ERR1336822	□□□□□□□□□□□□□□□□□□□□□□□□□□□□□□□□□□□□□□□□□□□□□□□□□□□□□□□□□□□□□□□□□□□□■■■■■■■■■■■■■■■■■■■■■■■■■■■■■■	.	.	.	.	.	.	.	.	.	.	.	.	.	.	.	.	.	.	.	.	.	.	.	.	.	.
Mycobacterium canettii		ERR266121	ERR266121	□□□□□□□□□□□□□□□□□□□□□□□□□□□□□□□□□□□□□□□□□□□□□□□□□□□□□□□□□□□□□□□□□□□□■■■■■■■■■■■■■■■■■■■■■■■■■■■■■■	.	.	.	.	.	.	.	.	.	.	.	.	.	.	.	.	.	.	.	.	.	.	.	.	.	.
Mycobacterium canettii		ERR313113	ERR313113	□□□□□□□□□□□□□□□□□□□□□□□□□□□□□□□□□□□□□□□□□□□□□□□□□□□□□□□□□□□□□□□□□□□□■■■■■■■■■■■■■■■■■■■■■■■■■■□□□□	.	.	.	.	.	.	.	.	.	.	.	.	.	.	.	.	.	.	.	.	.	.	.	.	.	.
Mycobacterium canettii		ERR266106	ERR266106	□□□□□□□□□□□□□□□□□□□□□□□□□□□□□□□□□□□□□□□□□□□□□□□□□□□□□□□□□□□□□□□□□□□□■■■■■■■■■■■■■■■■■■■■■■■■■■□□□□	.	.	.	.	.	.	.	.	.	.	.	.	.	.	.	.	.	.	.	.	.	.	.	.	.	.
Mycobacterium canettii		ERR266107	ERR266107	□□□□□□□□□□□□□□□□□□□□□□□□□□□□□□□□□□□□□□□□□□□□□□□□□□□□□□□□□□□□□□□□□□□□■■■■■■■■■■■■■■■■■■■■■■■■■■□□□□	.	.	.	.	.	.	.	.	.	.	.	.	.	.	.	.	.	.	.	.	.	.	.	.	.	.
Mycobacterium canettii		ERR266108	ERR266108	□□□□□□□□□□□□□□□□□□□□□□□□□□□□□□□□□□□□□□□□□□□□□□□□□□□□□□□□□□□□□□□□□□□□■■■■■■■■■■■■■■■■■■■■■■■■■■□□□□	.	.	.	.	.	.	.	.	.	.	.	.	.	.	.	.	.	.	.	.	.	.	.	.	.	.
Mycobacterium canettii		ERR266109	ERR266109	□□□□□□□□□□□□□□□□□□□□□□□□□□□□□□□□□□□□□□□□□□□□□□□□□□□□□□□□□□□□□□□□□□□□■■■■■■■■■■■■■■■■■■■■■■■■■■□□□□	.	.	.	.	.	.	.	.	.	.	.	.	.	.	.	.	.	.	.	.	.	.	.	.	.	.
Mycobacterium canettii		ERR266110	ERR266110	□□□□□□□□□□□□□□□□□□□□□□□□□□□□□□□□□□□□□□□□□□□□□□□□□□□□□□□□□□□□□□□□□□□□■■■■■■■■■■■■■■■■■■■■■■■■■■□□□□	.	.	.	.	.	.	.	.	.	.	.	.	.	.	.	.	.	.	.	.	.	.	.	.	.	.
Mycobacterium canettii		ERR313114	ERR313114	□□□□□□□□□□□□□□□□□□□□□□□□□□□□□□□□□□□□□□□□□□□□□□□□□□□□□□□□□□□□□□□□□□□□■■■■■■■■■■■■■■■■■■■■■■■■■■□□□□	.	.	.	.	.	.	.	.	.	.	.	.	.	.	.	.	.	.	.	.	.	.	.	.	.	.
Mycobacterium canettii		ERR313115	ERR313115	□□□□□□□□□□□□□□□□□□□□□□□□□□□□□□□□□□□□□□□□□□□□□□□□□□□□□□□□□□□□□□□□□□□□■■■■■■■■■■■■■■■■■■■■■■■■■■□□□□	.	.	.	.	.	.	.	.	.	.	.	.	.	.	.	.	.	.	.	.	.	.	.	.	.	.
Mycobacterium canettii		ERR313116	ERR313116	□□□□□□□□□□□□□□□□□□□□□□□□□□□□□□□□□□□□□□□□□□□□□□□□□□□□□□□□□□□□□□□□□□□□■■■■■■■■■■■■■■■■■■■■■■■■■■□□□□	.	.	.	.	.	.	.	.	.	.	.	.	.	.	.	.	.	.	.	.	.	.	.	.	.	.
Mycobacterium canettii		SRR6650709	SRR6650709	□□□□□□□□□□□□□□□□□□□□□□□□□□□□□□□□□□□□□□□□□□□□□□□□□□□□□□□□□□□□□□□□□□□□■■■■■■■■■■■■■■■■■■■■■■■■■■□□□□	.	.	.	.	.	.	.	.	.	.	.	.	.	.	.	.	.	.	.	.	.	.	.	.	.	.
Mycobacterium canettii		ERR266120	ERR266120	□□□□□□□□□□□□□□□□□□□□□□□□□□□□□□□□□□□□□□□□□□□□□□□□□□□□□□□□□□□□□□□□□□□□■■■■■■□□□□□□□□□□□□□□■■■□□■■■□□	.	.	.	.	.	.	.	.	.	.	.	.	.	.	.	.	.	.	.	.	.	.	.	.	.	.
Mycobacterium canettii		ERR266124	ERR266124	□□□□□□□□□□□□□□□□□□□□□□□□□□□□□□□□□□□□□□□□□□□□□□□□□□□□□□□□□□□□□□□□□□□□□□□□□□□□□□□□□□□□□□□□□□□□□□□□□□	.	.	.	.	.	.	.	.	.	.	.	.	.	.	.	.	.	.	.	.	.	.	.	.	.	.
Mycobacterium canettii		ERR266126	ERR266126	□□□□□□□□□□□□□□□□□□□□□□□□□□□□□□□□□□□□□□□□□□□□□□□□□□□□□□□□□□□□□□□□□□□□□□□□□□□□□□□□□□□□□□□□□□□□□□□□□□	.	.	.	.	.	.	.	.	.	.	.	.	.	.	.	.	.	.	.	.	.	.	.	.	.	.
Mycobacterium canettii		ERR1043163	ERR1336823	□□□□□□□□□□□□□□□□□□□□□□□□□□□□□□□□□□□□□□□□□□□□□□□□□□□□□□□□□□□□□□□□□□□□□□□□□□□□□□□□□□□□□□□□□□□□□□□□□□	.	.	.	.	.	.	.	.	.	.	.	.	.	.	.	.	.	.	.	.	.	.	.	.	.	.
Mycobacterium canettii		ERR1043163	ERR1043163	□□□□□□□□□□□□□□□□□□□□□□□□□□□□□□□□□□□□□□□□□□□□□□□□□□□□□□□□□□□□□□□□□□□□□□□□□□□□□□□□□□□□□□□□□□□□□□□□□□	.	.	.	.	.	.	.	.	.	.	.	.	.	.	.	.	.	.	.	.	.	.	.	.	.	.

## Sheet: Dupl
	sel1	Accession		1	2	1	2	3	50	51	52	53	4	5	5	57	6	3	4	5	6	7	8	9	6	8	10	9	10	11	12	3	13	14	15	16	17	18	19	20	4	5	6	7	8	9	10	18	19
1		ERR234272	ERR234272	■	■	□	□	■	□	□	□	□	■	■	□	□	■	□	□	□	□	■	■	■	■	□	□	□	□	□	■	□	■	■	■	■	■	■	■	■	□	□	□	□	□	□	□	□	□
1;1.1;1.1.1		ERR1334050	ERR1334050	■	■	□	□	■	□	□	□	□	□	■	□	□	■	□	□	□	□	■	■	■	□	□	■	□	□	■	■	□	■	■	■	■	■	■	■	■	□	□	□	□	□	□	□	□	□
1;1.1;1.1.1		ERR718485	ERR718485	■	■	□	□	■	□	□	□	□	■	■	□	□	■	□	□	□	□	■	■	■	□	□	□	□	□	□	□	□	■	■	■	■	■	■	■	■	□	□	□	□	□	□	□	□	□
1;1.1;1.1.1	sel1	ERR234156	ERR234156	■	■	□	□	■	□	□	□	□	■	■	□	□	■	□	□	□	□	■	■	■	□	□	■	□	□	■	■	□	■	■	■	■	■	■	■	■	□	□	□	□	□	□	□	□	□
1;1.1;1.1.1		ERR752009	ERR752009	■	■	□	□	■	□	□	□	□	■	■	□	□	■	□	□	□	□	■	■	■	□	□	■	□	□	■	■	□	■	□	□	□	□	■	■	■	□	□	□	□	□	□	□	□	□
1;1.1;1.1.1		ERR752195	ERR752195	■	■	□	□	■	□	□	□	□	■	■	□	□	■	□	□	□	□	■	■	■	□	□	■	□	□	■	■	□	■	■	■	■	■	■	■	■	□	□	□	□	□	□	□	□	□
1;1.1;1.1.1		ERR752187	ERR752187	■	■	□	□	■	□	□	□	□	■	■	□	□	■	□	□	□	□	■	■	■	□	□	■	□	□	■	■	□	■	■	■	■	■	■	■	■	□	□	□	□	□	□	□	□	□
1;1.1;1.1.1		ERR751824	ERR751824	■	■	□	□	■	□	□	□	□	■	■	□	□	■	□	□	□	□	■	■	■	□	□	■	□	□	■	■	□	■	■	■	■	■	■	■	■	□	□	□	□	□	□	□	□	□
1;1.1;1.1.1		ERR718353	ERR718353	■	■	□	□	■	□	□	□	□	■	■	□	□	■	□	□	□	□	■	■	■	□	□	■	□	□	■	■	□	■	■	□	■	■	■	■	■	□	□	□	□	□	□	□	□	□
1;1.1;1.1.1		ERR751676	ERR751676	■	■	□	□	■	□	□	□	□	■	■	□	□	■	□	□	□	□	■	■	■	□	□	■	□	□	■	■	□	■	■	■	■	■	■	■	■	□	□	□	□	□	□	□	□	□
1;1.1;1.1.1		ERR718495	ERR718495	■	■	□	□	■	□	□	□	□	■	■	□	□	■	□	□	□	□	■	■	■	□	□	■	□	□	■	■	□	■	■	■	■	■	■	■	■	□	□	□	□	□	□	□	□	□
1;1.1;1.1.1		ERR751690	ERR751690	■	■	□	□	■	□	□	□	□	■	■	□	□	■	□	□	□	□	■	■	■	□	□	■	□	□	■	■	□	■	■	■	■	■	■	■	■	□	□	□	□	□	□	□	□	□
1;1.1;1.1.1		ERR718301	ERR718301	■	■	□	□	■	□	□	□	□	■	■	□	□	■	□	□	□	□	■	■	■	□	□	■	□	□	■	■	□	■	■	■	■	■	■	■	■	□	□	□	□	□	□	□	□	□
1;1.1;1.1.1		ERR751769	ERR751769	■	■	□	□	■	□	□	□	□	■	■	□	□	■	□	□	□	□	■	■	■	□	□	■	□	□	■	■	□	■	■	■	■	■	■	■	■	□	□	□	□	□	□	□	□	□
1;1.1;1.1.1;1.1.1.1		ERR234207	ERR234207	■	■	□	□	■	□	□	□	□	■	■	□	□	■	□	□	□	□	■	■	■	□	□	■	□	□	■	■	□	■	■	■	■	■	■	■	■	□	□	□	□	□	□	□	□	□
1;1.1;1.1.1;1.1.1.1		ERR234157	ERR234157	■	■	□	□	■	□	□	□	□	■	■	□	□	■	□	□	□	□	■	■	■	□	□	■	□	□	■	■	□	■	■	■	■	■	■	■	■	□	□	□	□	□	□	□	□	□
1;1.1;1.1.1;1.1.1.1		ERR234238	ERR234238	■	■	□	□	■	□	□	□	□	■	■	□	□	■	□	□	□	□	■	■	■	□	□	■	□	□	■	■	□	■	■	■	■	■	■	■	■	□	□	□	□	□	□	□	□	□
1;1.1;1.1.1;1.1.1.1		ERR718222	ERR718222	■	■	□	□	■	□	□	□	□	■	■	□	□	■	□	□	□	□	□	□	□	□	□	■	□	□	■	■	□	■	■	■	■	■	■	■	■	□	□	□	□	□	□	□	□	□
1;1.1;1.1.1;1.1.1.1		ERR768035	ERR768035	■	■	□	□	■	□	□	□	□	■	■	□	□	■	□	□	□	□	■	■	■	□	□	■	□	□	■	■	□	■	■	■	■	■	■	■	■	□	□	□	□	□	□	□	□	□
1;1.1;1.1.1;1.1.1.1		ERR768013	ERR768013	■	■	□	□	■	□	□	□	□	■	■	□	□	■	□	□	□	□	■	■	■	□	□	■	□	□	■	■	□	■	■	■	■	■	■	■	■	□	□	□	□	□	□	□	□	□
1;1.1;1.1.1;1.1.1.1		ERR751673	ERR751673	■	■	□	□	□	□	□	□	□	□	■	□	□	■	□	□	□	□	■	■	■	□	□	■	□	□	■	■	□	■	■	■	■	■	■	■	■	□	□	□	□	□	□	□	□	□
1;1.1;1.1.1;1.1.1.3		ERR718408	ERR718408	■	■	□	□	■	□	□	□	□	■	□	□	□	□	□	□	□	□	■	□	■	□	□	■	□	□	■	■	□	■	■	■	■	■	■	■	■	□	□	□	□	□	□	□	□	□
1;1.1;1.1.1;1.1.1.3		ERR2704679	ERR2704679	■	■	□	□	■	□	□	□	□	■	■	□	□	■	□	□	□	□	■	■	■	□	□	■	□	□	■	■	□	■	■	■	■	■	■	■	■	□	□	□	□	□	□	□	□	□
1;1.1;1.1.1;1.1.1.3		ERR751795	ERR751795	■	■	□	□	■	□	□	□	□	■	■	□	□	■	□	□	□	□	■	■	■	□	□	■	□	□	■	■	□	■	■	■	■	■	■	■	■	□	□	□	□	□	□	□	□	□
1;1.1;1.1.1;1.1.1.3		ERR718315	ERR718315	■	■	□	□	■	□	□	□	□	■	■	□	□	■	□	□	□	□	■	■	■	□	□	■	□	□	■	■	□	■	■	■	■	■	■	■	■	□	□	□	□	□	□	□	□	□
1;1.1;1.1.1;1.1.1.3		ERR751870	ERR751870	■	■	□	□	■	□	□	□	□	■	■	□	□	■	□	□	□	□	■	■	■	□	□	■	□	□	■	■	□	■	■	■	■	■	■	■	■	□	□	□	□	□	□	□	□	□
1;1.1;1.1.1;1.1.1.3		ERR718520	ERR718520	■	■	□	□	■	□	□	□	□	■	■	□	□	■	□	□	□	□	□	■	■	□	□	■	□	□	■	■	□	■	■	■	■	■	■	■	■	□	□	□	□	□	□	□	□	□
1;1.1;1.1.1;1.1.1.3		ERR768010	ERR768010	■	■	□	□	■	□	□	□	□	■	□	□	□	□	□	□	□	□	■	■	■	□	□	■	□	□	■	■	□	■	■	■	■	■	■	■	■	□	□	□	□	□	□	□	□	□
1;1.1;1.1.1;1.1.1.3		ERR767967	ERR767967	■	■	□	□	■	□	□	□	□	■	■	□	□	■	□	□	□	□	■	■	■	□	□	■	□	□	■	□	□	■	■	■	■	■	■	■	■	□	□	□	□	□	□	□	□	□
1;1.1;1.1.1;1.1.1.3		ERR718318	ERR718318	■	■	□	□	■	□	□	□	□	■	□	□	□	□	□	□	□	□	■	■	■	□	□	■	□	□	■	■	□	■	■	■	■	■	■	■	■	□	□	□	□	□	□	□	□	□
1;1.1;1.1.1;1.1.1.3		ERR751680	ERR751680	■	■	□	□	■	□	□	□	□	■	□	□	□	□	□	□	□	□	■	■	■	□	□	■	□	□	■	■	□	■	■	■	■	■	■	■	■	□	□	□	□	□	□	□	□	□
1;1.1;1.1.1;1.1.1.3		ERR752068	ERR752068	■	■	□	□	■	□	□	□	□	■	■	□	□	■	□	□	□	□	■	■	■	□	□	■	□	□	■	■	□	■	■	■	■	■	■	■	■	□	□	□	□	□	□	□	□	□
1;1.1;1.1.1;1.1.1.3		ERR718341	ERR718341	□	□	□	□	□	□	□	□	□	□	□	□	□	□	□	□	□	□	□	□	□	□	□	□	□	□	□	□	□	□	□	□	□	□	□	□	□	□	□	□	□	□	□	□	□	□
1;1.1;1.1.1;1.1.1.4		ERR768021	ERR768021	■	■	□	□	■	□	□	□	□	■	■	□	□	■	□	□	□	□	□	■	■	□	□	■	□	□	■	■	□	■	■	■	■	■	■	■	■	□	□	□	□	□	□	□	□	□
1;1.1;1.1.1;1.1.1.4		ERR751930	ERR751930	■	■	□	□	■	□	□	□	□	■	■	□	□	■	□	□	□	□	■	■	■	□	□	■	□	□	■	■	□	■	■	■	■	■	■	■	■	□	□	□	□	□	□	□	□	□
1;1.1;1.1.1;1.1.1.5		ERR751951	ERR751951	■	■	□	□	■	□	□	□	□	■	■	□	□	■	□	□	□	□	■	■	■	□	□	■	□	□	■	■	□	■	■	■	□	□	□	□	□	□	□	□	□	□	□	□	□	□
1;1.1;1.1.1;1.1.1.5		ERR775790	ERR775790	■	■	□	□	■	□	□	□	□	■	■	□	□	■	□	□	□	□	■	■	■	□	□	■	□	□	■	■	□	■	■	■	■	■	□	□	□	□	□	□	□	□	□	□	□	□
1;1.1;1.1.1;1.1.1.5		ERR718415	ERR718415	■	■	□	□	■	□	□	□	□	■	■	□	□	■	□	□	□	□	■	■	■	□	□	■	□	□	■	■	□	■	■	■	■	■	□	□	□	□	□	□	□	□	□	□	□	□
1;1.1;1.1.1;1.1.1.5		ERR752275	ERR752275	■	■	□	□	■	□	□	□	□	■	■	□	□	■	□	□	□	□	■	■	■	□	□	■	□	□	■	■	□	■	■	■	■	■	□	□	□	□	□	□	□	□	□	□	□	□
1;1.1;1.1.1;1.1.1.5		ERR751900	ERR751900	■	■	□	□	■	□	□	□	□	■	■	□	□	■	□	□	□	□	■	■	■	□	□	■	□	□	■	■	□	■	■	■	■	■	□	□	□	□	□	□	□	□	□	□	□	□
1;1.1;1.1.1;1.1.1.5		ERR751971	ERR751971	■	■	□	□	■	□	□	□	□	■	■	□	□	□	□	□	□	□	■	■	■	□	□	■	□	□	■	■	□	■	■	■	■	■	□	□	□	□	□	□	□	□	□	□	□	□
1;1.1;1.1.1;1.1.1.5		ERR752160	ERR752160	■	■	□	□	■	□	□	□	□	■	■	□	□	■	□	□	□	□	■	■	■	□	□	■	□	□	■	■	□	■	■	■	■	■	□	□	□	□	□	□	□	□	□	□	□	□
1;1.1;1.1.1;1.1.1.5		ERR718547	ERR718547	■	■	□	□	■	□	□	□	□	■	■	□	□	■	□	□	□	□	■	■	■	□	□	■	□	□	■	■	□	■	■	■	■	■	□	□	□	□	□	□	□	□	□	□	□	□
1;1.1;1.1.1;1.1.1.5		ERR751996	ERR751996	■	■	□	□	■	□	□	□	□	■	■	□	□	■	□	□	□	□	■	■	■	□	□	□	□	□	■	■	□	■	■	■	■	■	□	□	□	□	□	□	□	□	□	□	□	□
1;1.1;1.1.1;1.1.1.5		ERR752289	ERR752289	■	■	□	□	■	□	□	□	□	■	□	□	□	■	□	□	□	□	■	■	■	□	□	■	□	□	■	■	□	■	■	■	■	■	□	□	□	□	□	□	□	□	□	□	□	□
1;1.1;1.1.1;1.1.1.5		ERR718398	ERR718398	■	■	□	□	□	□	□	□	□	■	■	□	□	■	□	□	□	□	■	□	■	□	□	■	■	■	■	■	□	■	■	■	■	■	□	□	□	□	□	□	□	□	□	□	□	□
1;1.1;1.1.1;1.1.1.5		ERR718243	ERR718243	■	■	□	□	■	□	□	□	□	□	■	□	□	■	□	□	□	□	■	■	■	□	□	■	□	□	■	■	□	■	■	■	■	■	□	□	□	□	□	□	□	□	□	□	□	□
1;1.1;1.1.1;1.1.1.6		ERR751749	ERR751749	■	■	□	□	■	□	□	□	□	■	■	□	□	■	□	□	□	□	■	■	■	□	□	■	□	□	■	■	□	■	■	■	■	■	■	■	■	□	□	□	□	□	□	□	□	□
1;1.1;1.1.1;1.1.1.6		ERR751998	ERR751998	■	■	□	□	■	□	□	□	□	■	■	□	□	■	□	□	□	□	■	■	■	□	■	■	□	□	■	■	□	■	■	■	■	■	■	■	■	□	□	□	□	□	□	□	□	□
1;1.1;1.1.1;1.1.1.7		ERR718229	ERR718229	■	■	□	□	■	□	□	□	□	■	■	□	□	□	□	□	□	□	□	□	□	□	□	□	□	□	□	□	□	□	□	□	□	■	■	■	■	□	□	□	□	□	□	□	□	□
1;1.1;1.1.1;1.1.1.7		ERR718447	ERR718447	■	■	□	□	■	□	□	□	□	■	■	□	□	■	□	□	□	□	■	■	■	□	□	■	□	□	■	■	□	■	■	■	■	■	■	□	□	□	□	□	□	□	□	□	□	□
1;1.1;1.1.1;1.1.1.7		ERR718390	ERR718390	■	■	□	□	■	□	□	□	□	■	■	□	□	■	□	□	□	□	■	■	■	□	□	■	□	□	■	■	□	■	■	■	■	■	■	■	■	□	□	□	□	□	□	□	□	□
1;1.1;1.1.1;1.1.1.7		ERR718197	ERR718197	■	■	□	□	■	□	□	□	□	■	■	□	□	■	□	□	□	□	■	■	■	□	□	■	□	□	■	■	□	■	■	■	■	■	■	■	■	□	□	□	□	□	□	□	□	□
1;1.1;1.1.1;1.1.1.7		ERR752102	ERR752102	■	■	□	□	■	□	□	□	□	■	■	□	□	■	□	□	□	□	■	■	■	□	□	■	□	□	■	■	□	■	■	■	■	■	■	■	■	□	□	□	□	□	□	□	□	□
1;1.1;1.1.1;1.1.1.7		ERR718418	ERR718418	■	■	□	□	■	□	□	□	□	■	■	□	□	■	□	□	□	□	■	■	■	□	□	■	□	□	■	■	□	■	■	■	■	■	■	■	■	□	□	□	□	□	□	□	□	□
1;1.1;1.1.1;1.1.1.7		ERR751880	ERR751880	■	■	□	□	■	□	□	□	□	■	■	□	□	■	□	□	□	□	■	■	■	□	□	■	□	□	■	■	□	■	■	■	■	■	■	■	■	□	□	□	□	□	□	□	□	□
1;1.1;1.1.1;1.1.1.7		ERR752003	ERR752003	■	■	□	□	■	□	□	□	□	■	■	□	□	■	□	□	□	□	□	□	■	□	□	■	□	□	■	■	□	■	■	■	■	■	■	■	■	□	□	□	□	□	□	□	□	□
1;1.1;1.1.1;1.1.1.7		ERR752133	ERR752133	■	■	□	□	■	□	□	□	□	■	■	□	□	■	□	□	□	□	■	■	■	□	□	■	□	□	■	■	□	■	■	■	■	■	■	■	■	□	□	□	□	□	□	□	□	□
1;1.1;1.1.1;1.1.1.7		ERR752161	ERR752161	■	■	□	□	■	□	□	□	□	■	■	□	□	■	□	□	□	□	■	■	■	□	□	■	□	□	■	■	□	■	■	■	■	■	■	■	■	□	□	□	□	□	□	□	□	□
1;1.1;1.1.1;1.1.1.7		ERR751909	ERR751909	■	■	□	□	■	□	□	□	□	■	■	□	□	■	□	□	□	□	■	■	■	□	□	■	□	□	■	■	□	■	■	■	■	■	■	■	■	□	□	□	□	□	□	□	□	□
1;1.1;1.1.1;1.1.1.7		ERR751707	ERR751707	■	■	□	□	■	□	□	□	□	■	■	□	□	■	□	□	□	□	■	■	■	□	□	■	□	□	■	■	□	■	■	■	■	■	■	■	■	□	□	□	□	□	□	□	□	□
1;1.1;1.1.1;1.1.1.7		ERR751982	ERR751982	■	■	□	□	■	□	□	□	□	■	■	□	□	□	□	□	□	□	□	□	□	□	□	□	□	□	■	■	□	■	■	■	■	■	■	■	■	□	□	□	□	□	□	□	□	□
1;1.1;1.1.1;1.1.1.7		ERR718445	ERR718445	■	■	□	□	■	□	□	□	□	■	■	□	□	□	□	□	□	□	□	□	□	□	□	□	□	□	■	■	□	■	■	■	■	■	■	■	■	□	□	□	□	□	□	□	□	□
1;1.1;1.1.1;1.1.1.7		ERR718371	ERR718371	■	■	□	□	■	□	□	□	□	■	■	□	□	■	□	□	□	□	■	■	■	□	□	■	□	□	■	■	□	■	■	■	■	■	■	■	■	□	□	□	□	□	□	□	□	□
1;1.1;1.1.1;1.1.1.8		ERR718201	ERR718201	■	■	□	□	■	□	□	□	□	■	■	□	□	■	□	□	□	□	■	□	□	□	□	■	□	□	■	■	□	■	■	■	■	■	■	■	■	□	□	□	□	□	□	□	□	□
1;1.1;1.1.1;1.1.1.8		ERR767979	ERR767979	■	■	□	□	■	□	□	□	□	■	■	□	□	■	□	□	□	□	■	■	■	□	□	■	□	□	■	■	□	■	■	■	■	■	■	■	■	□	□	□	□	□	□	□	□	□
1;1.1;1.1.1;1.1.1.8		ERR752138	ERR752138	■	■	□	□	■	□	□	□	□	■	■	□	□	■	□	□	□	□	■	■	■	□	□	■	□	□	■	■	□	■	■	■	■	■	■	■	■	□	□	□	□	□	□	□	□	□
1;1.1;1.1.1;1.1.1.8		ERR718346	ERR718346	■	■	□	□	■	□	□	□	□	■	■	□	□	■	□	□	□	□	■	■	■	□	□	■	□	□	□	□	□	■	■	■	■	■	■	■	■	□	□	□	□	□	□	□	□	□
1;1.1;1.1.1;1.1.1.8		ERR718366	ERR718366	■	■	□	□	■	□	□	□	□	■	■	□	□	■	□	□	□	□	■	■	■	□	□	■	□	□	■	■	□	■	■	■	■	■	■	■	■	□	□	□	□	□	□	□	□	□
1;1.1;1.1.1;1.1.1.8		ERR718331	ERR718331	■	■	□	□	■	□	□	□	□	■	■	□	□	■	□	□	□	□	■	■	■	□	□	■	□	□	■	■	□	■	■	■	■	■	■	■	■	□	□	□	□	□	□	□	□	□
1;1.1;1.1.1;1.1.1.8		ERR775778	ERR775778	■	■	□	□	■	□	□	□	□	■	■	□	□	■	□	□	□	□	■	■	■	□	□	■	□	□	■	■	□	■	■	■	■	■	■	■	■	□	□	□	□	□	□	□	□	□
1;1.1;1.1.1;1.1.1.8		ERR751878	ERR751878	■	■	□	□	■	□	□	□	□	■	■	□	□	■	□	□	□	□	■	■	■	□	□	■	□	□	■	■	□	■	■	■	■	■	■	■	■	□	□	□	□	□	□	□	□	□
1;1.1;1.1.1;1.1.1.8		ERR718410	ERR718410	■	■	□	□	■	□	□	□	□	■	■	□	□	■	□	□	□	□	■	■	■	□	□	■	□	□	■	■	□	□	□	■	■	■	■	■	■	□	□	□	□	□	□	□	□	□
1;1.1;1.1.1;1.1.1.8		ERR751916	ERR751916	■	■	□	□	□	□	□	□	□	■	■	□	□	■	□	□	□	□	■	■	■	□	□	■	□	□	■	■	□	■	■	■	■	■	■	■	■	□	□	□	□	□	□	□	□	□
1;1.1;1.1.1;1.1.1.8		ERR718522	ERR718522	■	■	□	□	■	□	□	□	□	■	■	□	□	■	□	□	□	□	■	■	■	□	□	■	□	□	■	■	□	■	■	■	■	■	■	■	■	□	□	□	□	□	□	□	□	□
1;1.1;1.1.1;1.1.1.8		ERR752256	ERR752256	■	■	□	□	■	□	□	□	□	■	■	□	□	■	□	□	□	□	■	■	■	□	□	■	□	□	■	■	□	■	■	■	■	■	■	■	■	□	□	□	□	□	□	□	□	□
1;1.1;1.1.1;1.1.1.8		ERR751681	ERR751681	■	■	□	□	■	□	□	□	□	■	■	□	□	■	□	□	□	□	■	■	■	□	□	■	□	□	■	■	□	■	■	■	■	■	■	■	■	□	□	□	□	□	□	□	□	□
1;1.1;1.1.1;1.1.1.8		ERR752006	ERR752006	■	■	□	□	■	□	□	□	□	■	■	□	□	■	□	□	□	□	■	■	■	□	□	■	□	□	■	■	□	■	■	■	■	■	■	■	■	□	□	□	□	□	□	□	□	□
1;1.1;1.1.1;1.1.1.8		ERR718553	ERR718553	■	■	□	□	■	□	□	□	□	■	■	□	□	■	□	□	□	□	■	■	■	□	□	■	□	□	■	■	□	■	■	■	■	■	■	■	■	□	□	□	□	□	□	□	□	□
1;1.1;1.1.1;1.1.1.9		ERR718555	ERR718555	□	■	□	□	■	□	□	□	□	■	■	□	□	■	□	□	□	□	■	■	■	□	□	■	□	□	■	■	□	■	■	■	■	■	■	■	■	□	□	□	□	□	□	□	□	□
1;1.1;1.1.1;1.1.1.9		ERR768039	ERR768039	■	■	□	□	■	□	□	□	□	■	■	□	□	■	□	□	□	□	■	■	■	□	□	■	□	□	■	■	□	■	■	■	■	■	■	■	■	□	□	□	□	□	□	□	□	□
1;1.1;1.1.1;1.1.1.9		ERR718381	ERR718381	■	■	□	□	■	□	□	□	□	■	■	□	□	■	□	□	□	□	■	■	■	□	□	■	□	□	■	■	□	■	■	■	■	■	■	■	■	□	□	□	□	□	□	□	□	□
1;1.1;1.1.1;1.1.1.9		ERR718209	ERR718209	■	■	□	□	■	□	□	□	□	■	■	□	□	■	□	□	□	□	■	■	■	□	□	■	□	□	■	■	□	■	■	■	■	■	■	■	■	□	□	□	□	□	□	□	□	□
1;1.1;1.1.1;1.1.1.9		ERR718402	ERR718402	■	■	□	□	■	□	□	□	□	□	■	□	□	■	□	□	□	□	■	■	■	□	□	■	□	□	■	■	□	■	■	■	■	■	■	■	■	□	□	□	□	□	□	□	□	□
1;1.1;1.1.1;1.1.1.9		ERR718233	ERR718233	■	■	□	□	■	□	□	□	□	■	■	□	□	■	□	□	□	□	■	■	■	□	□	■	□	□	□	□	□	□	■	■	■	■	■	■	■	□	□	□	□	□	□	□	□	□
1;1.1;1.1.1;1.1.1.9		ERR718356	ERR718356	■	■	□	□	■	□	□	□	□	■	■	□	□	■	□	□	□	□	■	■	■	□	□	■	□	□	■	■	□	■	■	■	■	■	■	■	■	□	□	□	□	□	□	□	□	□
1;1.1;1.1.1;1.1.1.9		ERR751965	ERR751965	■	■	□	□	■	□	□	□	□	□	■	□	□	■	□	□	□	□	■	■	□	□	□	□	□	□	■	■	□	■	■	■	■	■	■	■	■	□	□	□	□	□	□	□	□	□
1;1.1;1.1.1;1.1.1.9		ERR234155	ERR234155	■	■	□	□	■	□	□	□	□	□	■	□	□	■	□	□	□	□	■	■	■	□	□	■	□	□	■	■	□	□	■	■	■	■	□	□	□	□	□	□	□	□	□	□	□	□
1;1.1;1.1.2;1.1.2.1	sel1	ERR718235	ERR718235	■	■	□	□	■	□	□	□	□	■	■	□	□	■	□	□	□	□	■	■	■	□	□	■	□	□	■	■	□	■	■	■	■	■	□	■	■	□	□	□	□	□	□	□	□	□
1;1.1;1.1.2;1.1.2.1		ERR775800	ERR775800	■	■	□	□	■	□	□	□	□	■	■	□	□	■	□	□	□	□	■	■	■	□	□	■	□	□	■	■	□	■	■	■	■	■	□	■	■	□	□	□	□	□	□	□	□	□
1;1.1;1.1.2;1.1.2.1		ERR775792	ERR775792	■	■	□	□	■	□	□	□	□	■	■	□	□	■	□	□	□	□	■	■	■	□	□	■	□	□	■	■	□	■	■	■	■	■	□	■	■	□	□	□	□	□	□	□	□	□
1;1.1;1.1.2;1.1.2.1		ERR751956	ERR751956	■	■	□	□	■	□	□	□	□	■	■	□	□	■	□	□	□	□	■	■	■	□	□	■	□	□	■	■	□	■	■	■	■	■	□	■	■	□	□	□	□	□	□	□	□	□
1;1.1;1.1.2;1.1.2.1		ERR751929	ERR751929	■	■	□	□	■	□	□	□	□	■	■	□	□	■	□	□	□	□	■	■	■	□	□	■	□	□	■	■	□	■	■	■	■	■	□	■	■	□	□	□	□	□	□	□	□	□
1;1.1;1.1.2;1.1.2.1		ERR718556	ERR718556	■	■	□	□	■	□	□	□	□	■	■	□	□	■	□	□	□	□	■	■	■	□	□	■	□	□	■	■	□	■	■	■	■	■	□	■	■	□	□	□	□	□	□	□	□	□
1;1.1;1.1.2;1.1.2.2		ERR718436	ERR718436	■	■	□	□	□	□	□	□	□	□	■	□	□	■	□	□	□	□	■	■	■	□	□	■	□	□	■	■	□	■	■	■	■	■	□	■	■	□	□	□	□	□	□	□	□	□
1;1.1;1.1.2;1.1.2.2		ERR234185	ERR234185	■	■	□	□	□	□	□	□	□	□	■	□	□	■	□	□	□	□	■	■	■	□	□	■	□	□	■	■	□	■	■	■	■	■	■	■	■	□	□	□	□	□	□	□	□	□
1;1.1;1.1.2;1.1.2.2		ERR046832	ERR046832	■	■	□	□	□	□	□	□	□	□	■	□	□	■	□	□	□	□	■	■	■	□	□	■	□	□	■	■	□	■	■	■	■	■	■	■	■	□	□	□	□	□	□	□	□	□
1;1.1;1.1.2;1.1.2.2		ERR234169	ERR234169	■	■	□	□	□	□	□	□	□	□	■	□	□	■	□	□	□	□	■	■	■	□	□	■	□	□	■	■	□	■	■	■	■	■	■	■	■	□	□	□	□	□	□	□	□	□
1;1.1;1.1.2;1.1.2.2		ERR752154	ERR752154	■	■	□	□	□	□	□	□	□	□	■	□	□	■	□	□	□	□	■	■	■	□	□	■	□	□	■	■	□	■	■	■	■	■	■	■	■	□	□	□	□	□	□	□	□	□
1;1.1;1.1.2;1.1.2.2		ERR234237	ERR234237	■	■	□	□	□	□	□	□	□	□	■	□	□	■	□	□	□	□	■	■	■	□	□	■	□	□	□	□	□	□	■	■	■	■	■	■	■	□	□	□	□	□	□	□	□	□
1;1.1;1.1.2;1.1.2.2		ERR037473	ERR037473	■	■	□	□	□	□	□	□	□	□	■	□	□	■	□	□	□	□	■	■	■	□	□	■	□	□	■	■	□	■	■	■	■	■	■	■	■	□	□	□	□	□	□	□	□	□
1;1.1;1.1.2;1.1.2.2		ERR234205	ERR234205	■	■	□	□	□	□	□	□	□	□	■	□	□	■	□	□	□	□	■	■	■	□	□	■	□	□	■	■	□	■	■	■	■	■	□	□	□	□	□	□	□	□	□	□	□	□
1;1.1;1.1.2;1.1.2.2		SRR3103071	SRR3103071	■	■	□	□	□	□	□	□	□	□	■	□	□	■	□	□	□	□	■	■	■	□	□	■	□	□	■	■	□	■	■	■	□	□	□	□	□	□	□	□	□	□	□	□	□	□
1;1.1;1.1.2;1.1.2.2		ERR2704680	ERR2704680	■	■	□	□	□	□	□	□	□	□	■	□	□	■	□	□	□	□	■	■	■	□	□	■	□	□	■	■	□	■	■	■	■	■	■	■	■	□	□	□	□	□	□	□	□	□
1;1.1;1.1.2;1.1.2.2		ERR751779	ERR751779	■	■	□	□	□	□	□	□	□	□	■	□	□	■	□	□	□	□	■	■	■	□	□	□	□	□	■	■	□	■	■	■	■	■	■	■	■	□	□	□	□	□	□	□	□	□
1;1.1;1.1.2;1.1.2.2		ERR751737	ERR751737	■	■	□	□	□	□	□	□	□	□	■	□	□	■	□	□	□	□	■	■	■	□	□	■	□	□	■	■	□	■	■	■	■	□	□	□	□	□	□	□	□	□	□	□	□	□
1;1.1;1.1.2;1.1.2.2		ERR234165	ERR234165	■	■	□	□	□	□	□	□	□	□	■	□	□	■	□	□	□	□	■	□	□	□	□	□	□	□	□	□	□	□	□	□	□	□	□	□	□	□	□	□	□	□	□	□	□	□
1;1.1;1.1.3		ERR245734	ERR245734	■	■	□	□	■	□	□	□	□	■	■	□	□	■	□	□	□	□	□	□	□	□	□	□	□	□	■	□	□	□	□	□	□	□	□	□	■	□	□	□	□	□	□	□	□	□
1;1.1;1.1.3		ERR245703	ERR245703	■	■	□	□	■	□	□	□	□	■	■	□	□	■	□	□	□	□	□	□	□	□	□	□	□	□	■	□	□	□	□	□	□	□	□	□	■	□	□	□	□	□	□	□	□	□
1;1.1;1.1.3	sel1	ERR036222	ERR036222	■	■	□	□	■	□	□	□	□	■	■	□	□	■	□	□	□	□	□	□	□	□	□	□	□	□	■	□	□	□	□	□	□	□	□	□	■	□	□	□	□	□	□	□	□	□
1;1.1;1.1.3		ERR036201	ERR036201	■	■	□	□	■	□	□	□	□	■	■	□	□	■	□	□	□	□	□	□	□	□	□	□	□	□	■	□	□	□	□	□	□	□	□	□	■	□	□	□	□	□	□	□	□	□
1;1.1;1.1.3		ERR036217	ERR036217	■	■	□	□	■	□	□	□	□	■	■	□	□	■	□	□	□	□	□	□	□	□	□	□	□	□	■	□	□	□	□	□	□	□	□	□	■	□	□	□	□	□	□	□	□	□
1;1.1;1.1.3		ERR036230	ERR036230	■	■	□	□	■	□	□	□	□	■	■	□	□	■	□	□	□	□	□	□	□	□	□	□	□	□	■	□	□	□	□	□	□	□	□	□	■	□	□	□	□	□	□	□	□	□
1;1.1;1.1.3;1.1.3.1		ERR752166	ERR752166	■	■	□	□	■	□	□	□	□	■	■	□	□	□	□	□	□	□	□	■	■	□	□	■	□	□	■	■	□	■	■	■	■	■	■	■	■	□	□	□	□	□	□	□	□	□
1;1.1;1.1.3;1.1.3.1		ERR751757	ERR751757	■	■	□	□	■	□	□	□	□	■	■	□	□	□	□	□	□	□	□	■	■	□	□	■	□	□	■	■	□	■	■	■	■	■	■	■	■	□	□	□	□	□	□	□	□	□
1;1.1;1.1.3;1.1.3.1		ERR752005	ERR752005	■	■	□	□	■	□	□	□	□	■	■	□	□	□	□	□	□	□	□	■	■	□	□	■	□	□	■	■	□	■	■	■	■	■	■	■	■	□	□	□	□	□	□	□	□	□
1;1.1;1.1.3;1.1.3.1		ERR234197	ERR234197	■	■	□	□	■	□	□	□	□	■	■	□	□	□	□	□	□	□	□	■	■	□	□	■	□	□	■	■	□	■	■	■	■	■	■	■	■	□	□	□	□	□	□	□	□	□
1;1.1;1.1.3;1.1.3.1		ERR718382	ERR718382	■	■	□	□	■	□	□	□	□	■	■	□	□	□	□	□	□	□	□	■	□	□	□	□	□	□	■	■	□	■	■	■	■	■	■	■	■	□	□	□	□	□	□	□	□	□
1;1.1;1.1.3;1.1.3.1		ERR718544	ERR718544	■	■	□	□	■	□	□	□	□	■	■	□	□	□	□	□	□	□	□	■	■	□	□	■	□	□	■	■	□	■	■	■	■	■	■	■	■	□	□	□	□	□	□	□	□	□
1;1.1;1.1.3;1.1.3.1		ERR718388	ERR718388	■	■	□	□	■	□	□	□	□	■	■	□	□	□	□	□	□	□	□	■	■	□	□	■	□	□	■	■	□	■	■	■	■	■	■	■	■	□	□	□	□	□	□	□	□	□
1;1.1;1.1.3;1.1.3.2		ERR752022	ERR752022	■	■	□	□	■	□	□	□	□	■	■	□	□	■	□	□	□	□	■	■	■	□	□	■	□	□	■	■	□	■	■	■	■	■	■	■	■	□	□	□	□	□	□	□	□	□
1;1.1;1.1.3;1.1.3.2		ERR751849	ERR751669	■	■	□	□	■	□	□	□	□	■	■	□	□	■	□	□	□	□	■	■	■	□	□	■	□	□	□	□	□	■	■	■	■	■	■	■	■	□	□	□	□	□	□	□	□	□
1;1.1;1.1.3;1.1.3.2		ERR751669	ERR751849	■	■	□	□	■	□	□	□	□	■	■	□	□	■	□	□	□	□	■	■	■	□	□	■	□	□	■	■	□	■	■	■	■	■	■	■	■	□	□	□	□	□	□	□	□	□
1;1.1;1.1.3;1.1.3.2		ERR718343	ERR718343	■	■	□	□	■	□	□	□	□	■	■	□	□	■	□	□	□	□	■	■	■	□	□	■	□	□	■	■	□	■	■	■	■	■	■	■	■	□	□	□	□	□	□	□	□	□
1;1.1;1.1.3;1.1.3.3		ERR752163	ERR752163	■	■	□	□	■	□	□	□	□	■	■	□	□	■	□	□	□	□	■	■	■	□	□	■	□	□	■	■	□	■	■	■	■	■	■	■	■	□	□	□	□	□	□	□	□	□
1;1.1;1.1.3;1.1.3.3		ERR751961	ERR751961	■	■	□	□	■	□	□	□	□	■	■	□	□	■	□	□	□	□	■	■	■	□	□	■	□	□	■	■	□	■	■	■	■	■	■	■	■	□	□	□	□	□	□	□	□	□
1;1.1;1.1.3;1.1.3.3		ERR718404	ERR718404	■	■	□	□	■	□	□	□	□	■	■	□	□	■	□	□	□	□	■	■	■	□	□	■	□	□	■	■	□	■	■	■	■	■	■	■	■	□	□	□	□	□	□	□	□	□
1;1.2.1		ERR234262	ERR234262	■	■	□	□	■	□	□	□	□	□	■	□	□	■	□	□	□	□	■	■	■	□	□	□	□	□	■	■	□	■	■	■	■	■	■	□	□	□	□	□	□	□	□	□	□	□
1;1.2.1		ERR234264	ERR234264	■	■	□	□	■	□	□	□	□	□	■	□	□	■	□	□	□	□	■	■	■	□	□	□	□	□	■	■	□	■	■	■	■	■	■	■	■	□	□	□	□	□	□	□	□	□
1;1.2.1;1.2.1.1	sel1	ERR751771	ERR751771	■	■	□	□	■	□	□	□	□	□	■	□	□	■	□	□	□	□	■	■	■	□	□	□	□	□	■	■	□	■	■	■	■	■	■	■	■	□	□	□	□	□	□	□	□	□
1;1.2.1;1.2.1.1		ERR2704704	ERR2704704	■	■	□	□	■	□	□	□	□	□	■	□	□	■	□	□	□	□	■	■	■	□	□	□	□	□	■	■	□	■	■	■	■	■	■	■	■	□	□	□	□	□	□	□	□	□
1;1.2.1;1.2.1.1		ERR718471	ERR718471	■	■	□	□	■	□	□	□	□	□	■	□	□	■	□	□	□	□	■	■	■	□	□	□	□	□	■	■	□	■	■	■	■	■	■	■	■	□	□	□	□	□	□	□	□	□
1;1.2.1;1.2.1.1		ERR752101	ERR752101	■	■	□	□	■	□	□	□	□	□	■	□	□	■	□	□	□	□	■	■	■	□	□	□	□	□	■	■	□	■	■	■	■	■	■	■	■	□	□	□	□	□	□	□	□	□
1;1.2.1;1.2.1.1		ERR718394	ERR718394	■	■	□	□	■	□	□	□	□	□	■	□	□	■	□	□	□	□	■	■	■	□	□	□	□	□	■	■	□	■	■	■	■	■	■	■	■	□	□	□	□	□	□	□	□	□
1;1.2.1;1.2.1.2		ERR751722	ERR751722	■	■	□	□	■	□	□	□	□	□	■	□	□	■	□	□	□	□	■	■	■	□	□	□	□	□	■	■	□	■	■	■	■	□	□	□	□	□	□	□	□	□	□	□	□	□
1;1.2.1;1.2.1.2		ERR751990	ERR751990	■	■	□	□	■	□	□	□	□	□	■	□	□	■	□	□	□	□	■	■	■	□	□	□	□	□	■	■	□	■	■	■	■	□	□	□	□	□	□	□	□	□	□	□	□	□
1;1.2.1;1.2.1.2		ERR751874	ERR751874	■	■	□	□	■	□	□	□	□	□	■	□	□	■	□	□	□	□	■	■	■	□	□	□	□	□	■	■	□	■	■	■	■	□	□	□	□	□	□	□	□	□	□	□	□	□
1;1.2.1;1.2.1.2		ERR751657	ERR751657	■	■	□	□	■	□	□	□	□	□	■	□	□	■	□	□	□	□	■	■	■	□	□	□	□	□	■	■	□	■	■	■	■	□	□	□	□	□	□	□	□	□	□	□	□	□
1;1.2.1;1.2.1.2		ERR768003	ERR768003	■	■	□	□	■	□	□	□	□	□	■	□	□	■	□	□	□	□	■	■	■	□	□	□	□	□	■	■	□	■	■	■	■	□	□	□	□	□	□	□	□	□	□	□	□	□
1;1.2.1;1.2.1.2		ERR234214	ERR234214	■	■	□	□	■	□	□	□	□	□	■	□	□	■	□	□	□	□	■	■	■	□	□	□	□	□	■	■	□	■	■	■	■	□	□	□	□	□	□	□	□	□	□	□	□	□
1;1.2.1;1.2.1.2		ERR775762	ERR775762	■	■	□	□	■	□	□	□	□	□	■	□	□	■	□	□	□	□	■	■	■	□	□	□	□	□	■	■	□	■	■	■	■	□	□	□	□	□	□	□	□	□	□	□	□	□
1;1.2.1;1.2.1.2		ERR752000	ERR752000	■	■	□	□	■	□	□	□	□	□	■	□	■	□	□	□	□	□	■	■	■	□	□	□	□	□	■	■	□	■	■	■	■	□	□	□	□	□	□	□	□	□	□	□	□	□
1;1.2.1;1.2.1.2		ERR752168	ERR752168	■	■	□	□	□	□	□	□	□	□	□	□	□	■	□	□	□	□	■	■	■	□	□	□	□	□	■	■	□	■	■	■	■	□	□	□	□	□	□	□	□	□	□	□	□	□
1;1.2.1;1.2.1.2		ERR751726	ERR751726	□	■	□	□	■	□	□	□	□	□	■	□	□	■	□	□	□	□	■	■	■	□	□	□	□	□	■	■	□	■	■	■	■	□	□	□	□	□	□	□	□	□	□	□	□	□
1;1.2.1;1.2.1.2		ERR751679	ERR751679	■	■	□	□	■	□	□	□	□	□	■	□	□	■	□	□	□	□	■	■	■	□	□	□	□	□	■	■	□	■	■	■	■	□	□	□	□	□	□	□	□	□	□	□	□	□
1;1.2.1;1.2.1.2		ERR752162	ERR752162	■	■	□	□	■	□	□	□	□	□	■	□	□	■	□	□	□	□	■	■	■	□	□	□	□	□	■	■	□	■	■	■	■	□	□	□	□	□	□	□	□	□	□	□	□	□
1;1.2.1;1.2.1.2		ERR752031	ERR752031	■	■	□	□	□	□	□	□	□	□	■	□	□	■	□	□	□	□	■	■	□	□	□	□	□	□	□	□	□	□	□	□	□	□	□	□	□	□	□	□	□	□	□	□	□	□
1;1.2.1;1.2.1.3		ERR234266	ERR234266	■	■	□	□	□	□	□	□	□	□	■	□	□	■	□	□	□	□	■	■	■	□	□	□	□	□	■	■	□	■	■	■	■	■	■	■	■	□	□	□	□	□	□	□	□	□
1;1.2.1;1.2.1.3		ERR751792	ERR751792	■	■	□	□	□	□	□	□	□	□	■	□	□	■	□	□	□	□	■	■	■	□	□	□	□	□	■	■	□	■	■	■	■	■	■	■	■	□	□	□	□	□	□	□	□	□
1;1.2.1;1.2.1.3		ERR718466	ERR718466	■	■	□	□	□	□	□	□	□	□	■	□	□	■	□	□	□	□	■	■	■	□	□	□	□	□	■	■	□	■	■	■	■	■	■	■	■	□	□	□	□	□	□	□	□	□
1;1.2.2	sel1	ERR234164	ERR234164	■	■	□	□	■	□	□	□	□	■	■	□	□	■	□	□	□	□	■	■	■	□	□	■	□	□	■	■	□	■	■	■	■	■	■	■	■	□	□	□	□	□	□	□	□	□
1;1.2.2		ERR751953	ERR751953	■	■	□	□	■	□	□	□	□	■	■	□	□	■	□	□	□	□	■	■	■	□	□	■	□	□	■	■	□	■	■	■	■	■	■	■	■	□	□	□	□	□	□	□	□	□
1;1.2.2		ERR718502	ERR718502	■	■	□	□	■	□	□	□	□	■	■	□	□	■	□	□	□	□	■	■	■	□	□	■	□	□	■	■	□	■	■	■	■	■	■	■	■	□	□	□	□	□	□	□	□	□
1;1.2.2		ERR036223	ERR036223	■	■	□	□	■	□	□	□	□	■	□	□	□	□	□	□	□	□	□	□	■	□	□	■	□	□	■	■	□	□	■	■	■	■	■	■	■	□	□	□	□	□	□	□	□	□
1;1.2.2		ERR718554	ERR718554	■	■	□	□	■	□	□	□	□	■	■	□	□	■	□	□	□	□	■	■	■	□	□	■	□	□	■	■	□	■	■	■	■	■	■	■	■	□	□	□	□	□	□	□	□	□
1;1.2.2		ERR718354	ERR718354	■	■	□	□	■	□	□	□	□	■	■	□	□	■	□	□	□	□	■	■	■	□	□	■	□	□	■	■	□	■	■	■	■	■	■	□	□	□	□	□	□	□	□	□	□	□
1;1.2.2		ERR752054	ERR752054	■	■	□	□	□	□	□	□	□	■	■	□	□	■	□	□	□	□	■	■	■	□	□	■	□	□	■	■	□	■	■	■	■	■	■	■	■	□	□	□	□	□	□	□	□	□
1;1.2.2		ERR751844	ERR751844	■	■	□	□	□	□	□	□	□	■	■	□	□	■	□	□	□	□	■	■	■	□	□	■	□	□	■	■	□	■	■	■	■	■	■	■	■	□	□	□	□	□	□	□	□	□
1;1.2.2		ERR751739	ERR751739	■	■	□	□	■	□	□	□	□	■	■	□	□	■	□	□	□	□	■	■	■	□	□	■	□	□	■	■	□	■	■	■	■	■	■	■	■	□	□	□	□	□	□	□	□	□
1;1.2.2		ERR718489	ERR718489	■	■	□	□	■	□	□	□	□	■	■	□	□	■	□	□	□	□	■	■	■	□	□	■	□	□	■	■	□	■	■	■	■	■	■	■	■	□	□	□	□	□	□	□	□	□
1;1.2.2		ERR046898	ERR046898	■	□	□	□	□	□	□	□	□	□	□	□	□	□	□	□	□	□	□	□	□	□	□	□	□	□	■	■	□	■	■	■	■	■	■	■	■	□	□	□	□	□	□	□	□	□
1;1.2.2		ERR752250	ERR752250	■	■	□	□	■	□	□	□	□	■	■	□	□	□	□	□	□	□	■	■	■	□	□	■	□	□	■	■	□	■	■	■	■	■	■	■	■	□	□	□	□	□	□	□	□	□
1;1.2.2		ERR234191	ERR234191	■	■	□	□	■	□	□	□	□	■	■	□	□	■	□	□	□	□	■	■	■	□	□	■	□	□	■	■	□	■	■	■	■	■	■	■	■	□	□	□	□	□	□	□	□	□
2;2.1	sel1	SRR1710060	SRR1710060	■	■	□	□	■	□	□	□	□	■	■	■	□	■	□	□	□	□	■	■	■	□	□	■	□	□	■	■	□	■	■	■	□	□	■	■	■	□	□	□	□	□	□	□	□	□
2;2.1		ERR2704676	ERR2704676	■	■	□	□	■	□	□	□	□	■	■	■	□	■	□	□	□	□	■	■	■	□	□	■	□	□	■	■	□	■	■	■	□	□	■	■	■	□	□	□	□	□	□	□	□	□
2;2.1		ERR234216	ERR234216	□	■	□	□	■	□	□	□	□	■	■	□	□	■	□	□	□	□	□	□	■	□	□	■	□	□	■	■	□	■	■	■	□	□	■	■	■	□	□	□	□	□	□	□	□	□
2;2.1	sel1	ERR234252	ERR234252	□	□	□	□	□	□	□	□	□	□	□	□	□	□	□	□	□	□	□	□	□	□	□	□	□	□	□	□	□	□	□	□	□	□	□	□	□	□	□	□	□	□	□	□	□	□
2;2.1		ERR234248	ERR234248	□	□	□	□	□	□	□	□	□	□	□	□	□	□	□	□	□	□	□	□	□	□	□	□	□	□	□	□	□	□	□	□	□	□	□	□	□	□	□	□	□	□	□	□	□	□
2;2.2;2.2.1		ERR234209	ERR234209	□	□	□	□	□	□	□	□	□	□	□	□	□	□	□	□	□	□	□	□	□	□	□	□	□	□	□	□	□	□	□	□	□	□	□	□	□	□	□	□	□	□	□	□	□	□
2;2.2;2.2.1		ERR234105	ERR234105	□	□	□	□	□	□	□	□	□	□	□	□	□	□	□	□	□	□	□	□	□	□	□	□	□	□	□	□	□	□	□	□	□	□	□	□	□	□	□	□	□	□	□	□	□	□
2;2.2;2.2.1;2.2.1.1		ERR234133	ERR234133	□	□	□	□	□	□	□	□	□	□	□	□	□	□	□	□	□	□	□	□	□	□	□	□	□	□	□	□	□	□	□	□	□	□	□	□	□	□	□	□	□	□	□	□	□	□
2;2.2;2.2.1;2.2.1.1	sel1	ERR2704702	ERR2704702	□	□	□	□	□	□	□	□	□	□	□	□	□	□	□	□	□	□	□	□	□	□	□	□	□	□	□	□	□	□	□	□	□	□	□	□	□	□	□	□	□	□	□	□	□	□
2;2.2;2.2.1;2.2.1.2		ERR234103	ERR234103	□	□	□	□	□	□	□	□	□	□	□	□	□	□	□	□	□	□	□	□	□	□	□	□	□	□	□	□	□	□	□	□	□	□	□	□	□	□	□	□	□	□	□	□	□	□
2;2.2;2.2.1;2.2.1.2;2.2.1.2.1		SRR671795	SRR671795	□	□	□	□	□	□	□	□	□	□	□	□	□	□	□	□	□	□	□	□	□	□	□	□	□	□	□	□	□	□	□	□	□	□	□	□	□	□	□	□	□	□	□	□	□	□
2;2.2;2.2.1;2.2.1.2;2.2.1.2.2		ERR234112	ERR234112	□	□	□	□	□	□	□	□	□	□	□	□	□	□	□	□	□	□	□	□	□	□	□	□	□	□	□	□	□	□	□	□	□	□	□	□	□	□	□	□	□	□	□	□	□	□
2;2.2;2.2.1;2.2.1.2;2.2.1.2.2		ERR234129	ERR234129	□	□	□	□	□	□	□	□	□	□	□	□	□	□	□	□	□	□	□	□	□	□	□	□	□	□	□	□	□	□	□	□	□	□	□	□	□	□	□	□	□	□	□	□	□	□
2;2.2;2.2.1;2.2.1.2;2.2.1.2.2		ERR2704703	ERR2704703	□	□	□	□	□	□	□	□	□	□	□	□	□	□	□	□	□	□	□	□	□	□	□	□	□	□	□	□	□	□	□	□	□	□	□	□	□	□	□	□	□	□	□	□	□	□
2;2.2;2.2.1;2.2.1.2;2.2.1.2.2		ERR2704684	ERR2704684	□	□	□	□	□	□	□	□	□	□	□	□	□	□	□	□	□	□	□	□	□	□	□	□	□	□	□	□	□	□	□	□	□	□	□	□	□	□	□	□	□	□	□	□	□	□
2;2.2;2.2.1;2.2.1.2;2.2.1.2.2		ERR234245	ERR234245	□	□	□	□	□	□	□	□	□	□	□	□	□	□	□	□	□	□	□	□	□	□	□	□	□	□	□	□	□	□	□	□	□	□	□	□	□	□	□	□	□	□	□	□	□	□
2;2.2;2.2.1;2.2.1.2;2.2.1.2.2;2.2.1.2.2.2	sel1	ERR234210	ERR234210	□	□	□	□	□	□	□	□	□	□	□	□	□	□	□	□	□	□	□	□	□	□	□	□	□	□	□	□	□	□	□	□	□	□	□	□	□	□	□	□	□	□	□	□	□	□
2;2.2;2.2.1;2.2.1.2;2.2.1.2.2;2.2.1.2.2.3.1		SRR849475	SRR849475	□	□	□	□	□	□	□	□	□	□	□	□	□	□	□	□	□	□	□	□	□	□	□	□	□	□	□	□	□	□	□	□	□	□	□	□	□	□	□	□	□	□	□	□	□	□
2;2.2;2.2.1;2.2.1.2;2.2.1.2.2;2.2.1.2.2.3.2;2.2.1.2.2.3.2.1		ERR067702	ERR067702	□	□	□	□	□	□	□	□	□	□	□	□	□	□	□	□	□	□	□	□	□	□	□	□	□	□	□	□	□	□	□	□	□	□	□	□	□	□	□	□	□	□	□	□	□	□
2;2.2;2.2.1;2.2.1.2;2.2.1.2.2;2.2.1.2.2.3.2;2.2.1.2.2.3.2.1		ERR067746	ERR067746	□	□	□	□	□	□	□	□	□	□	□	□	□	□	□	□	□	□	□	□	□	□	□	□	□	□	□	□	□	□	□	□	□	□	□	□	□	□	□	□	□	□	□	□	□	□
2;2.2;2.2.1;2.2.1.2;2.2.1.2.2;2.2.1.2.2.3.2;2.2.1.2.2.3.2.1		ERR067765	ERR067765	□	□	□	□	□	□	□	□	□	□	□	□	□	□	□	□	□	□	□	□	□	□	□	□	□	□	□	□	□	□	□	□	□	□	□	□	□	□	□	□	□	□	□	□	□	□
2;2.2;2.2.1;2.2.1.2;2.2.1.2.2;2.2.1.2.2.3.2;2.2.1.2.2.3.2.1		ERR029210	ERR029210	□	□	□	□	□	□	□	□	□	□	□	□	□	□	□	□	□	□	□	□	□	□	□	□	□	□	□	□	□	□	□	□	□	□	□	□	□	□	□	□	□	□	□	□	□	□
2;2.2;2.2.1;2.2.1.2;2.2.1.2.2;2.2.1.2.2.4		ERR234102	ERR234102	□	□	□	□	□	□	□	□	□	□	□	□	□	□	□	□	□	□	□	□	□	□	□	□	□	□	□	□	□	□	□	□	□	□	□	□	□	□	□	□	□	□	□	□	□	□
2;2.2;2.2.1;2.2.1.2;2.2.1.2.2;2.2.1.2.2.4		ERR234269	ERR234269	□	□	□	□	□	□	□	□	□	□	□	□	□	□	□	□	□	□	□	□	□	□	□	□	□	□	□	□	□	□	□	□	□	□	□	□	□	□	□	□	□	□	□	□	□	□
2;2.2;2.2.1;2.2.1.2;2.2.1.2.2;2.2.1.2.2.4;2.2.1.2.2.4.1		ERR234263	ERR234263	□	□	□	□	□	□	□	□	□	□	□	□	□	□	□	□	□	□	□	□	□	□	□	□	□	□	□	□	□	□	□	□	□	□	□	□	□	□	□	□	□	□	□	□	□	□
2;2.2;2.2.1;2.2.1.2;2.2.1.2.2;2.2.1.2.2.5		ERR234190	ERR234190	□	□	□	□	□	□	□	□	□	□	□	□	□	□	□	□	□	□	□	□	□	□	□	□	□	□	□	□	□	□	□	□	□	□	□	□	□	□	□	□	□	□	□	□	□	□
2;2.2;2.2.1;2.2.1.2;2.2.1.2.2;2.2.1.2.2.5		ERR2704701	ERR2704701	□	□	□	□	□	□	□	□	□	□	□	□	□	□	□	□	□	□	□	□	□	□	□	□	□	□	□	□	□	□	□	□	□	□	□	□	□	□	□	□	□	□	□	□	□	□
2;2.2;2.2.1;2.2.1.2;2.2.1.2.2;2.2.1.2.2.5		ERR234256	ERR234256	□	□	□	□	□	□	□	□	□	□	□	□	□	□	□	□	□	□	□	□	□	□	□	□	□	□	□	□	□	□	□	□	□	□	□	□	□	□	□	□	□	□	□	□	□	□
2;2.2;2.2.1;2.2.1.2;2.2.1.2.2;2.2.1.2.2.5		ERR234249	ERR234249	□	□	□	□	□	□	□	□	□	□	□	□	□	□	□	□	□	□	□	□	□	□	□	□	□	□	□	□	□	□	□	□	□	□	□	□	□	□	□	□	□	□	□	□	□	□
2;2.2;2.2.1;2.2.1.2;2.2.1.2.2;2.2.1.2.2.5		ERR2704683	ERR2704683	□	□	□	□	□	□	□	□	□	□	□	□	□	□	□	□	□	□	□	□	□	□	□	□	□	□	□	□	□	□	□	□	□	□	□	□	□	□	□	□	□	□	□	□	□	□
2;2.2;2.2.2		ERR552177	ERR552177	□	□	□	□	□	□	□	□	□	□	□	□	□	□	□	□	□	□	□	□	□	□	□	□	□	□	□	□	□	□	□	□	□	□	□	□	□	□	□	□	□	□	□	□	□	□
2;2.2;2.2.2	sel1	ERR551636	ERR551636	□	□	□	□	□	□	□	□	□	□	□	□	□	□	□	□	□	□	□	□	□	□	□	□	□	□	□	□	□	□	□	□	□	□	□	□	□	□	□	□	□	□	□	□	□	□
2;2.2;2.2.2		ERR2704698	ERR2704698	□	□	□	□	□	□	□	□	□	□	□	□	□	□	□	□	□	□	□	□	□	□	□	□	□	□	□	□	□	□	□	□	□	□	□	□	□	□	□	□	□	□	□	□	□	□
2;2.2;2.2.2		ERR2704677	ERR2704677	□	□	□	□	□	□	□	□	□	□	□	□	□	□	□	□	□	□	□	□	□	□	□	□	□	□	□	□	□	□	□	□	□	□	□	□	□	□	□	□	□	□	□	□	□	□
2;2.2;2.2.2		ERR2704699	ERR2704699	□	□	□	□	□	□	□	□	□	□	□	□	□	□	□	□	□	□	□	□	□	□	□	□	□	□	□	□	□	□	□	□	□	□	□	□	□	□	□	□	□	□	□	□	□	□
2;2.2;2.2.2		ERR234211	ERR234211	□	□	□	□	□	□	□	□	□	□	□	□	□	□	□	□	□	□	□	□	□	□	□	□	□	□	□	□	□	□	□	□	□	□	□	□	□	□	□	□	□	□	□	□	□	□
3		ERR234219	ERR234219	■	■	□	□	■	□	□	□	□	■	■	□	□	■	□	□	□	□	■	■	■	□	□	■	□	□	□	□	□	□	□	□	□	□	■	■	■	□	□	□	□	□	□	□	□	□
3	sel1	ERR234109	ERR234109	■	■	□	□	■	□	□	□	□	■	■	□	□	■	□	□	□	□	■	■	■	□	□	■	□	□	□	□	□	□	□	□	□	□	■	■	■	□	□	□	□	□	□	□	□	□
3		ERR234178	ERR234178	■	■	□	□	■	□	□	□	□	■	■	□	□	■	□	□	□	□	■	■	■	□	□	■	□	□	□	□	□	□	□	□	□	□	■	■	■	□	□	□	□	□	□	□	□	□
3		ERR234179	ERR234179	□	□	□	□	□	□	□	□	□	□	□	□	□	□	□	□	□	□	□	□	□	□	□	□	□	□	□	□	□	□	□	□	□	□	□	■	■	□	□	□	□	□	□	□	□	□
3		ERR036209	ERR036209	■	■	□	□	■	□	□	□	□	■	■	□	□	■	□	□	□	□	■	■	■	□	□	■	□	□	□	□	□	□	□	□	□	□	■	■	■	□	□	□	□	□	□	□	□	□
3		ERR245793	ERR245793	■	■	□	□	■	□	□	□	□	■	■	□	□	■	□	□	□	□	■	■	■	□	□	■	□	□	□	□	□	□	□	□	□	□	■	■	■	□	□	□	□	□	□	□	□	□
3		ERR245753	ERR234218	■	■	□	□	■	□	□	□	□	■	■	□	□	■	□	□	□	□	■	■	■	□	□	■	□	□	□	□	□	□	□	□	□	□	■	■	■	□	□	□	□	□	□	□	□	□
3		ERR234189	ERR245753	■	■	□	□	■	□	□	□	□	■	■	■	□	■	□	□	□	□	■	■	■	□	□	■	□	□	□	□	□	□	□	□	□	□	■	■	■	□	□	□	□	□	□	□	□	□
3		ERR234218	ERR234189	□	■	□	□	■	□	□	□	□	■	■	■	□	■	□	□	□	□	■	■	■	□	□	■	□	□	□	□	□	□	□	□	□	□	■	■	■	□	□	□	□	□	□	□	□	□
3		ERR245747	ERR245747	□	■	□	□	■	□	□	□	□	■	■	■	□	■	□	□	□	□	■	■	■	□	□	■	□	□	□	□	□	□	□	□	□	□	■	■	■	□	□	□	□	□	□	□	□	□
3		ERR234153	ERR234153	■	■	□	□	■	□	□	□	□	■	■	■	□	■	□	□	□	□	■	■	■	□	□	■	□	□	□	□	□	□	□	□	□	□	■	■	■	□	□	□	□	□	□	□	□	□
3		ERR2704693	ERR2704693	■	■	□	□	■	□	□	□	□	■	■	■	□	■	□	□	□	□	■	■	■	□	□	■	□	□	□	□	□	□	□	□	□	□	■	■	■	□	□	□	□	□	□	□	□	□
3		ERR234234	ERR234234	■	■	□	□	■	□	□	□	□	■	■	■	□	■	□	□	□	□	■	■	■	□	□	■	□	□	□	□	□	□	□	□	□	□	■	■	□	□	□	□	□	□	□	□	□	□
3		ERR2704697	ERR2704697	■	■	□	□	■	□	□	□	□	■	■	■	□	■	□	□	□	□	■	■	■	□	□	■	□	□	□	□	□	□	□	□	□	□	■	■	■	□	□	□	□	□	□	□	□	□
3, 3.1.1		ERR2704675	ERR2704675	■	■	□	□	■	□	□	□	□	■	■	■	□	■	□	□	□	□	■	■	■	□	□	■	□	□	□	□	□	□	□	□	□	□	■	■	■	□	□	□	□	□	□	□	□	□
3	sel1	ERR502535	ERR502535	■	■	□	□	■	□	□	□	□	■	■	■	□	■	□	□	□	□	■	■	■	□	□	■	□	□	□	□	□	□	□	□	□	□	■	■	■	□	□	□	□	□	□	□	□	□
3		ERR072024	ERR072024	■	■	□	□	■	□	□	□	□	■	■	■	□	■	□	□	□	□	■	■	■	□	□	■	□	□	□	□	□	□	□	□	□	□	■	■	□	□	□	□	□	□	□	□	□	□
3, 3.1.1	sel1	ERR2245388	ERR2245388	■	■	□	□	■	□	□	□	□	■	■	■	□	■	□	□	□	□	■	■	■	□	□	■	□	□	□	□	□	□	□	□	□	□	■	■	□	■	□	□	□	□	□	□	□	□
3, 3.1.1		ERR245757	ERR245757	■	■	□	□	■	□	□	□	□	■	■	■	□	■	□	□	□	□	■	■	■	□	□	■	□	□	□	□	□	□	□	□	□	□	■	■	□	■	□	□	□	□	□	□	□	□
3, 3.1.1		ERR2245394	ERR2245394	■	■	□	□	■	□	□	□	□	■	■	■	□	■	□	□	□	□	■	■	■	□	□	■	□	□	□	□	□	□	□	□	□	□	■	■	□	■	□	□	□	□	□	□	□	□
3, 3.1.1		ERR2245418	ERR2245418	■	■	□	□	■	□	□	□	□	■	■	■	□	■	□	□	□	□	■	■	■	□	□	■	□	□	□	□	□	□	□	□	□	□	■	■	□	■	□	□	□	□	□	□	□	□
3, 3.1.1		ERR2245427	ERR2245427	■	■	□	□	■	□	□	□	□	■	■	■	□	■	□	□	□	□	■	■	■	□	□	■	□	□	□	□	□	□	□	□	□	□	■	■	□	■	□	□	□	□	□	□	□	□
3, 3.1.1		ERR2245396	ERR2245396	■	■	□	□	■	□	□	□	□	■	■	■	□	■	□	□	□	□	■	■	■	□	□	■	□	□	□	□	□	□	□	□	□	□	■	■	□	■	□	□	□	□	□	□	□	□
3, 3.1.1		ERR2245421	ERR2245421	■	■	□	□	■	□	□	□	□	■	■	■	□	■	□	□	□	□	■	■	■	□	□	■	□	□	□	□	□	□	□	□	□	□	■	■	□	■	□	□	□	□	□	□	□	□
3, 3.1.1		ERR2245409	ERR2245409	■	■	□	□	■	■	■	■	■	□	□	□	□	□	□	□	□	□	□	■	■	□	□	■	□	□	□	□	□	□	□	□	□	□	■	■	□	■	□	□	□	□	□	□	□	□
3, 3.1.1		ERR2245380	ERR2245380	■	■	□	□	■	□	□	□	□	■	■	■	□	■	□	□	□	□	■	■	■	□	□	■	□	□	□	□	□	□	□	□	□	□	■	■	□	■	□	□	□	□	□	□	□	□
3, 3.1.1		ERR234167	ERR234167	■	■	□	□	■	□	□	□	□	■	■	■	□	■	□	□	□	□	■	■	■	□	□	■	□	□	□	□	□	□	□	□	□	□	■	■	□	■	■	■	■	■	■	■	■	■
3, 3.1.2, 3.1.2.1	sel1	ERR234192	ERR234192	■	■	□	□	■	□	□	□	□	■	■	■	□	■	□	□	□	□	■	■	■	□	□	□	□	□	□	□	□	□	□	□	□	□	□	□	□	□	□	□	□	□	□	□	□	□
4		ERR072039	ERR072039	■	□	□	□	□	□	□	□	□	□	□	□	□	□	□	□	□	□	□	□	□	□	□	□	□	□	□	□	□	■	■	■	□	□	■	■	■	□	□	□	□	□	□	□	□	□
4,4.1		ERR751340	ERR751340	■	■	□	□	■	□	□	□	□	■	□	□	□	□	□	□	□	□	□	□	□	□	□	□	□	□	□	■	□	■	■	■	□	■	■	■	■	□	□	□	□	□	□	□	□	□
4,4.1,4.1.1		ERR2652916	ERR2652916	■	■	□	□	■	□	□	□	□	■	□	□	□	□	□	□	□	□	□	□	□	□	□	□	□	□	□	□	□	□	□	□	□	□	□	□	□	□	□	□	□	□	□	□	□	□
4,4.1,4.1.1,4.1.1.1		ERR2653019	ERR2653019	■	■	□	□	■	□	□	□	□	■	□	□	□	□	□	□	□	□	□	□	□	□	□	□	□	□	□	■	□	■	■	■	□	□	■	■	■	□	□	□	□	□	□	□	□	□
4,4.1,4.1.1,4.1.1.2		SRR1188530	SRR1188530	■	■	□	□	■	□	□	□	□	■	□	□	□	□	□	□	□	□	□	□	□	□	□	□	□	□	□	■	□	■	■	■	□	□	■	■	■	□	□	□	□	□	□	□	□	□
4,4.1,4.1.1,4.1.1.3	sel1	ERR072087	ERR072087	■	■	□	□	■	□	□	□	□	■	□	□	□	□	□	□	□	□	□	□	□	□	□	□	□	□	□	■	□	■	■	■	□	□	■	■	■	□	□	□	□	□	□	□	□	□
4,4.1,4.1.1,4.1.1.3		ERR234203	ERR234203	■	■	□	□	■	□	□	□	□	■	□	□	□	□	□	□	□	□	□	□	□	□	□	□	□	□	□	□	□	□	□	□	□	□	□	□	□	□	□	□	□	□	□	□	□	□
4,4.1,4.1.1,4.1.1.3		SRR1051196	SRR1051196	■	■	□	□	■	□	□	□	□	■	□	□	□	□	□	□	□	□	□	□	□	□	□	□	□	□	□	□	□	□	□	□	□	□	□	□	□	□	□	□	□	□	□	□	□	□
4,4.1,4.1.1,4.1.1.3		SRR1011465	SRR1011465	■	■	□	□	■	□	□	□	□	■	□	□	□	□	□	□	□	□	□	□	□	□	□	□	□	□	□	□	□	□	□	□	□	□	□	□	□	□	□	□	□	□	□	□	□	□
4,4.1,4.1.2		SRR1187089	SRR1187089	■	■	□	□	■	□	□	□	□	■	□	□	□	□	□	□	□	□	□	□	□	□	□	□	□	□	□	□	□	□	□	■	□	□	■	■	■	□	□	□	□	□	□	□	□	□
4,4.1,4.1.2		SRR1640562	SRR1640562	■	■	□	□	■	□	□	□	□	■	□	□	□	□	□	□	□	□	□	□	□	□	□	□	□	□	□	□	□	□	□	■	□	□	■	■	■	□	□	□	□	□	□	□	□	□
4,4.1,4.1.2		SRR1190470	SRR1190470	■	■	□	□	■	□	□	□	□	■	□	□	□	□	□	□	□	□	□	□	□	□	□	□	□	□	□	□	□	□	□	■	□	□	■	■	■	□	□	□	□	□	□	□	□	□
4,4.1,4.1.2		ERR550697	ERR550697	■	■	□	□	■	□	□	□	□	■	□	□	□	□	□	□	□	□	□	□	□	□	□	□	□	□	□	■	□	■	■	■	□	□	■	■	■	□	□	□	□	□	□	□	□	□
4,4.1,4.1.2	sel1	ERR2652972	ERR2652972	■	■	□	□	■	□	□	□	□	■	□	□	□	□	□	□	□	□	□	□	□	□	□	□	□	□	□	■	□	■	■	■	□	□	■	■	■	□	□	□	□	□	□	□	□	□
4,4.1,4.1.2,4.1.2.1		SRR5073877	SRR5073877	■	■	□	□	■	□	□	□	□	■	□	□	□	□	□	□	□	□	□	□	□	□	□	□	□	□	□	■	□	■	■	■	□	□	■	■	■	□	□	□	□	□	□	□	□	□
4,4.1,4.1.2,4.1.2.1		SRR7765062	SRR7765062	■	■	□	□	□	□	□	□	□	□	□	□	□	□	□	□	□	□	□	□	□	□	□	□	□	□	□	■	□	■	■	■	□	□	■	■	■	□	□	□	□	□	□	□	□	□
4,4.1,4.1.2,4.1.2.1		ERR234175	ERR234175	■	■	□	□	■	□	□	□	□	■	□	□	□	□	□	□	□	□	□	□	□	□	□	□	□	□	□	■	□	■	■	■	□	□	■	■	■	□	□	□	□	□	□	□	□	□
4,4.1,4.1.2,4.1.2.1		SRR5074075	SRR5074075	■	■	□	□	■	□	□	□	□	■	□	□	□	□	□	□	□	□	□	□	□	□	□	□	□	□	□	■	□	■	■	■	□	□	■	■	■	□	□	□	□	□	□	□	□	□
4,4.1,4.1.2,4.1.2.1		ERR257932	ERR257932	■	■	□	□	■	□	□	□	□	■	□	□	□	□	□	□	□	□	□	□	□	□	□	□	□	□	□	■	□	■	■	■	□	□	■	■	■	□	□	□	□	□	□	□	□	□
4,4.1,4.1.2,4.1.2.1		SRR5073855	SRR5073855	■	■	□	□	■	□	□	□	□	■	□	□	□	□	□	□	□	□	□	□	□	□	□	□	□	□	□	■	□	■	■	■	□	□	■	■	■	□	□	□	□	□	□	□	□	□
4,4.1,4.1.2,4.1.2.1		SRR5067389	SRR5067389	■	■	□	□	■	□	□	□	□	■	□	□	□	□	□	□	□	□	□	□	□	□	□	□	□	□	□	■	□	■	■	■	□	□	■	■	■	□	□	□	□	□	□	□	□	□
4,4.1,4.1.2,4.1.2.1		ERR552680	ERR552680	■	■	□	□	■	□	□	□	□	■	□	□	□	□	□	□	□	□	□	□	□	□	□	□	□	□	□	■	□	■	■	■	□	□	■	■	■	□	□	□	□	□	□	□	□	□
4,4.1,4.1.2,4.1.2.1		ERR552202	ERR552202	■	■	□	□	■	□	□	□	□	■	□	□	□	□	□	□	□	□	□	□	□	□	□	□	□	□	□	■	□	■	■	■	□	□	■	■	■	□	□	□	□	□	□	□	□	□
4,4.1,4.1.2,4.1.2.1		ERR551655	ERR551655	■	■	□	□	■	□	□	□	□	■	□	□	□	□	□	□	□	□	□	□	□	□	□	□	□	□	□	■	□	■	■	■	□	□	■	■	■	□	□	□	□	□	□	□	□	□
4,4.1,4.1.2,4.1.2.1		ERR553084	ERR553084	■	■	□	□	■	□	□	□	□	■	□	□	□	□	□	□	□	□	□	□	□	□	□	□	□	□	□	■	□	■	■	■	□	□	■	■	■	□	□	□	□	□	□	□	□	□
4,4.1,4.1.2,4.1.2.1		ERR553271	ERR553271	■	■	□	□	■	□	□	□	□	■	□	□	□	□	□	□	□	□	□	□	□	□	□	□	□	□	□	■	□	■	■	■	□	□	■	■	■	□	□	□	□	□	□	□	□	□
4,4.1,4.1.2,4.1.2.1		ERR552212	ERR552212	■	■	□	□	■	□	□	□	□	■	□	□	□	□	□	□	□	□	□	□	□	□	□	□	□	□	□	■	□	■	■	■	□	□	■	■	■	□	□	□	□	□	□	□	□	□
4,4.1,4.1.2,4.1.2.1		SRR974846	SRR974846	■	■	□	□	■	□	□	□	□	■	□	□	□	□	□	□	□	□	□	□	□	□	□	□	□	□	□	■	□	■	■	■	□	□	□	■	■	□	□	□	□	□	□	□	□	□
4,4.1,4.1.2,4.1.2.1		SRR1011525	SRR1011525	■	■	□	□	■	□	□	□	□	■	□	□	□	□	□	□	□	□	□	□	□	□	□	□	□	□	□	■	□	■	■	■	□	□	■	■	■	□	□	□	□	□	□	□	□	□
4,4.1,4.1.2,4.1.2.1		ERR234259	ERR234259	■	■	□	□	■	□	□	□	□	■	□	□	□	□	□	□	□	□	□	□	□	□	□	□	□	□	□	■	□	■	■	■	□	□	■	■	■	□	□	□	□	□	□	□	□	□
4,4.1,4.1.2,4.1.2.1		ERR234222	ERR234222	■	■	□	□	■	□	□	□	□	■	□	□	□	□	□	□	□	□	□	□	□	□	□	□	□	□	□	■	□	■	■	■	□	□	■	■	■	□	□	□	□	□	□	□	□	□
4,4.1,4.1.2,4.1.2.1		ERR552192	ERR552192	■	■	□	□	■	□	□	□	□	■	□	□	□	□	□	□	□	□	□	□	□	□	□	□	□	□	□	■	□	■	■	■	□	□	■	■	■	□	□	□	□	□	□	□	□	□
4,4.1,4.1.2,4.1.2.1		SRR5067625	SRR5067625	■	■	□	□	■	□	□	□	□	■	□	□	□	□	□	□	□	□	□	□	□	□	□	□	□	□	□	■	□	■	■	■	□	□	■	■	■	□	□	□	□	□	□	□	□	□
4,4.1,4.1.2,4.1.2.1		ERR234170	ERR234170	■	■	□	□	■	□	□	□	□	■	□	□	□	□	□	□	□	□	□	□	□	□	□	□	□	□	□	■	□	■	■	■	□	□	■	■	■	□	□	□	□	□	□	□	□	□
4,4.1,4.1.2,4.1.2.1		SRR5073565	SRR5073565	■	■	□	□	■	□	□	□	□	■	□	□	□	□	□	□	□	□	□	□	□	□	□	□	□	□	□	■	□	■	■	■	□	□	■	■	■	□	□	□	□	□	□	□	□	□
4,4.1,4.1.2,4.1.2.1		ERR2653148	ERR2653148	■	■	□	□	■	□	□	□	□	■	□	□	□	□	□	□	□	□	□	□	□	□	□	□	□	□	□	■	□	■	■	■	□	□	■	■	■	□	□	□	□	□	□	□	□	□
4,4.1,4.1.2,4.1.2.1		ERR2653128	ERR2653128	□	□	□	□	□	□	□	□	□	□	□	□	□	□	□	□	□	□	□	□	□	□	□	□	□	□	□	□	□	□	□	□	□	□	□	□	□	□	□	□	□	□	□	□	□	□
4,4.1,4.1.2,4.1.2.1		ERR757147	ERR757147	□	□	□	□	□	□	□	□	□	□	□	□	□	□	□	□	□	□	□	□	□	□	□	□	□	□	□	□	□	□	□	□	□	□	□	□	□	□	□	□	□	□	□	□	□	□
4,4.1,4.1.2,4.1.2.1		ERR550622	ERR550622	□	□	□	□	□	□	□	□	□	□	□	□	□	□	□	□	□	□	□	□	□	□	□	□	□	□	□	□	□	□	□	□	□	□	□	□	□	□	□	□	□	□	□	□	□	□
4,4.2,4.2.1	sel1	ERR067645	ERR067645	■	■	□	□	■	□	□	□	□	■	□	□	□	□	□	□	□	□	□	□	□	□	□	□	□	□	□	■	□	■	■	■	□	□	□	□	■	□	□	□	□	□	□	□	□	□
4,4.2,4.2.2		ERR552448	ERR552448	■	■	□	□	■	□	□	□	□	■	□	□	□	□	□	□	□	□	□	□	□	□	□	□	□	□	□	■	□	■	■	■	□	□	■	■	■	□	□	□	□	□	□	□	□	□
4,4.2,4.2.2,4.2.2.1		ERR028615	ERR028615	■	■	□	□	■	□	□	□	□	■	□	□	□	□	□	□	□	□	□	□	□	□	□	□	□	□	□	■	□	■	■	■	□	□	■	■	■	□	□	□	□	□	□	□	□	□
4,4.3,4.3.1		SRR5067407	SRR5067407	■	■	□	□	■	□	□	□	□	■	□	□	□	□	□	□	□	□	□	□	□	□	□	□	□	□	□	■	□	■	■	■	□	□	■	■	■	□	□	□	□	□	□	□	□	□
4,4.3,4.3.1		SRR5065239	SRR5065239	■	■	□	□	■	□	□	□	□	■	□	□	□	□	□	□	□	□	□	□	□	□	□	□	□	□	□	■	□	■	■	■	□	□	■	■	■	□	□	□	□	□	□	□	□	□
4,4.3,4.3.2		ERR751607	ERR751607	■	■	□	□	■	□	□	□	□	■	□	□	□	□	□	□	□	□	□	□	□	□	□	□	□	□	□	■	□	■	■	■	□	□	■	□	□	□	□	□	□	□	□	□	□	□
4,4.3,4.3.2		ERR2653192	ERR2653192	■	■	□	□	■	□	□	□	□	■	□	□	□	□	□	□	□	□	□	□	□	□	□	□	□	□	□	■	□	■	■	■	□	□	■	□	□	□	□	□	□	□	□	□	□	□
4,4.3,4.3.2		ERR751561	ERR751561	■	■	□	□	■	□	□	□	□	■	□	□	□	□	□	□	□	□	□	□	□	□	□	□	□	□	□	■	□	■	■	■	□	□	■	□	□	□	□	□	□	□	□	□	□	□
4,4.3,4.3.2,4.3.2.1		SRR974839	SRR974839	■	■	□	□	■	□	□	□	□	■	□	□	□	□	□	□	□	□	□	□	□	□	□	□	□	□	□	■	□	■	■	■	□	□	■	□	□	□	□	□	□	□	□	□	□	□
4,4.3,4.3.3	sel1	ERR234258	ERR234258	■	■	□	□	■	□	□	□	□	■	□	□	□	□	□	□	□	□	□	□	□	□	□	□	□	□	□	■	□	■	■	■	□	□	■	■	■	□	□	□	□	□	□	□	□	□
4,4.3,4.3.3		ERR2652976	ERR2652976	■	■	□	□	■	□	□	□	□	■	□	□	□	□	□	□	□	□	□	□	□	□	□	□	□	□	□	■	□	■	■	■	□	□	■	■	■	□	□	□	□	□	□	□	□	□
4,4.3,4.3.3		SRR1144793	SRR1144793	■	■	□	□	■	□	□	□	□	■	□	□	□	□	□	□	□	□	□	□	□	□	□	□	□	□	□	■	□	■	■	■	□	□	■	■	■	□	□	□	□	□	□	□	□	□
4,4.3,4.3.3		SRR1144800	SRR1144800	■	■	□	□	■	□	□	□	□	■	□	□	□	□	□	□	□	□	□	□	□	□	□	□	□	□	□	■	□	■	■	■	□	□	■	■	■	□	□	□	□	□	□	□	□	□
4,4.3,4.3.3		ERR751609	ERR751609	■	■	□	□	■	□	□	□	□	■	□	□	□	□	□	□	□	□	□	□	□	□	□	□	□	□	□	■	□	■	■	■	□	□	■	■	■	□	□	□	□	□	□	□	□	□
4,4.3,4.3.3		ERR067683	ERR067683	□	■	□	□	■	□	□	□	□	■	□	□	□	□	□	□	□	□	□	□	□	□	□	□	□	□	□	■	□	■	■	■	□	□	■	■	■	□	□	□	□	□	□	□	□	□
4,4.3,4.3.3		ERR2653145	ERR2653145	■	■	□	□	■	□	□	□	□	■	□	□	□	□	□	□	□	□	□	□	□	□	□	□	□	□	□	■	□	■	■	■	□	□	■	■	■	□	□	□	□	□	□	□	□	□
4,4.3,4.3.3		ERR2653010	ERR2653010	■	■	□	□	■	□	□	□	□	■	□	□	□	□	□	□	□	□	□	□	□	□	□	□	□	□	□	■	□	■	■	■	□	□	■	■	■	□	□	□	□	□	□	□	□	□
4,4.3,4.3.3		ERR2653156	ERR2653156	■	■	□	□	■	□	□	□	□	■	□	□	□	□	□	□	□	□	□	□	□	□	□	□	□	□	□	■	□	■	■	■	□	□	■	■	■	□	□	□	□	□	□	□	□	□
4,4.3,4.3.3		ERR551502	ERR551502	■	■	□	□	■	□	□	□	□	■	□	□	□	□	□	□	□	□	□	□	□	□	□	□	□	□	□	■	□	■	■	■	□	□	■	■	■	□	□	□	□	□	□	□	□	□
4,4.3,4.3.3		ERR553316	ERR553316	□	□	□	□	□	□	□	□	□	□	□	□	□	□	□	□	□	□	□	□	□	□	□	□	□	□	□	□	□	□	□	□	□	□	□	□	□	□	□	□	□	□	□	□	□	□
4,4.3,4.3.4,4.3.4.1		ERR036187	ERR036187	■	■	□	□	■	□	□	□	□	□	□	□	□	□	□	□	□	□	□	□	□	□	□	□	□	□	□	■	■	■	■	■	□	□	■	■	■	□	□	□	□	□	□	□	□	□
4,4.3,4.3.4,4.3.4.1		ERR779878	ERR779878	■	■	□	□	■	□	□	□	□	□	□	□	□	□	□	□	□	□	□	□	□	□	□	□	□	□	□	■	□	■	■	■	□	□	■	■	■	□	□	□	□	□	□	□	□	□
4,4.3,4.3.4,4.3.4.1		ERR751382	ERR751382	■	■	□	□	■	□	□	□	□	□	□	□	□	□	□	□	□	□	□	□	□	□	□	□	□	□	□	■	□	■	■	■	□	□	■	■	■	□	□	□	□	□	□	□	□	□
4,4.3,4.3.4,4.3.4.1		ERR2653154	ERR2653154	■	■	□	□	■	□	□	□	□	■	□	□	□	□	□	□	□	□	□	□	□	□	□	□	□	□	□	■	□	■	■	■	□	□	■	■	■	□	□	□	□	□	□	□	□	□
4,4.3,4.3.4,4.3.4.2		ERR751545	ERR751545	■	■	□	□	■	□	□	□	□	■	□	□	□	□	□	□	□	□	□	□	□	□	□	□	□	□	□	■	□	■	■	■	□	□	■	■	■	□	□	□	□	□	□	□	□	□
4,4.3,4.3.4,4.3.4.2		ERR2653227	ERR2653227	■	■	□	□	□	□	□	□	□	■	□	□	□	□	□	□	□	□	□	□	□	□	□	□	□	□	□	■	□	■	■	■	□	□	■	■	■	□	□	□	□	□	□	□	□	□
4,4.3,4.3.4,4.3.4.2,4.3.4.2.1		ERR245848	ERR245848	■	□	□	□	□	□	□	□	□	□	□	□	□	□	□	□	□	□	□	□	□	□	□	□	□	□	□	■	□	■	■	■	□	□	■	■	■	□	□	□	□	□	□	□	□	□
4,4.4,4.4.1		ERR2653229	ERR2653229	□	□	□	□	□	□	□	□	□	□	□	□	□	□	□	□	□	□	□	□	□	□	□	□	□	□	□	□	□	□	□	□	□	□	□	□	□	□	□	□	□	□	□	□	□	□
4,4.4,4.4.1,4.4.1.1	sel1	SRR5073887	SRR5073887	■	■	□	□	■	□	□	□	□	■	□	□	□	□	□	□	□	□	□	□	□	□	□	□	□	□	□	■	□	■	■	■	□	□	■	□	□	□	□	□	□	□	□	□	□	□
4,4.4,4.4.1,4.4.1.2		ERR257899	ERR257899	■	■	□	□	■	□	□	□	□	■	□	□	□	□	□	□	□	□	□	□	□	□	□	□	□	□	□	■	□	■	■	■	□	□	■	■	■	□	□	□	□	□	□	□	□	□
4,4.4,4.4.2		SRR5067373	SRR5067373	■	■	□	□	■	□	□	□	□	■	□	□	□	□	□	□	□	□	□	□	□	□	□	□	□	□	□	■	□	■	■	■	□	□	■	■	■	□	□	□	□	□	□	□	□	□
4,4.4,4.4.2		SRR5073675	SRR5073675	■	■	□	□	■	□	□	□	□	■	□	□	□	□	□	□	□	□	□	□	□	□	□	□	□	□	□	■	□	■	■	■	□	□	■	■	■	□	□	□	□	□	□	□	□	□
4,4.4,4.4.2		ERR234183	ERR234183	■	■	□	□	■	□	□	□	□	■	□	□	□	□	□	□	□	□	□	□	□	□	□	□	□	□	□	■	□	■	■	■	□	□	■	■	■	□	□	□	□	□	□	□	□	□
4,4.5	sel1	SRR5073715	SRR5073715	■	■	□	□	■	□	□	□	□	■	□	□	□	□	□	□	□	□	□	□	□	□	□	□	□	□	□	■	□	■	■	■	□	□	■	■	■	□	□	□	□	□	□	□	□	□
4,4.5		SRR5065316	SRR5065316	■	■	□	□	■	□	□	□	□	■	□	□	□	□	□	□	□	□	□	□	□	□	□	□	□	□	□	■	□	■	■	■	□	□	■	■	■	□	□	□	□	□	□	□	□	□
4,4.5		SRR5067674	SRR5067674	■	■	□	□	■	□	□	□	□	■	□	□	□	□	□	□	□	□	□	□	□	□	□	□	□	□	□	■	□	■	■	■	□	□	■	■	■	□	□	□	□	□	□	□	□	□
4,4.5		SRR5065268	SRR5065268	■	■	□	□	■	□	□	□	□	■	□	□	□	□	□	□	□	□	□	□	□	□	□	□	□	□	□	■	□	■	■	■	□	□	■	■	■	□	□	□	□	□	□	□	□	□
4,4.5		SRR5073746	SRR5073746	■	■	□	□	■	□	□	□	□	■	□	□	□	□	□	□	□	□	□	□	□	□	□	□	□	□	□	■	□	■	■	■	□	□	□	□	□	□	□	□	□	□	□	□	□	□
4,4.5		SRR5067415	SRR5067415	□	□	□	□	□	□	□	□	□	□	□	□	□	□	□	□	□	□	□	□	□	□	□	□	□	□	□	□	□	□	□	□	□	□	□	□	□	□	□	□	□	□	□	□	□	□
4,4.6,4.6.1,4.6.1.1	sel1	ERR551416	ERR551416	■	■	□	□	■	□	□	□	□	□	□	□	□	□	□	□	□	□	□	□	□	□	□	□	□	□	□	□	□	■	■	■	□	□	■	■	■	□	□	□	□	□	□	□	□	□
4,4.6,4.6.1,4.6.1.2		ERR551583	ERR551583	■	■	□	□	■	□	□	□	□	■	□	□	□	□	□	□	□	□	□	□	□	□	□	□	□	□	□	■	□	■	■	■	□	□	■	■	■	□	□	□	□	□	□	□	□	□
4,4.6,4.6.1,4.6.1.2		ERR040131	ERR040131	■	■	□	□	■	□	□	□	□	■	□	□	□	□	□	□	□	□	□	□	□	□	□	□	□	□	□	■	□	■	■	■	□	□	■	■	■	□	□	□	□	□	□	□	□	□
4,4.6,4.6.1,4.6.1.2		ERR234163	ERR551253	■	■	□	□	■	□	□	□	□	■	□	□	□	□	□	□	□	□	□	□	□	□	□	□	□	□	□	■	□	■	■	■	□	□	■	■	■	□	□	□	□	□	□	□	□	□
4,4.6,4.6.1,4.6.1.2		ERR551253	ERR234163	■	■	□	□	■	□	□	□	□	■	□	□	□	□	□	□	□	□	□	□	□	□	□	□	□	□	□	■	□	■	■	■	□	□	■	■	■	□	□	□	□	□	□	□	□	□
4,4.6,4.6.2,4.6.2.2		ERR502488	ERR502488	■	■	□	□	■	□	□	□	□	■	□	□	□	□	□	□	□	□	□	□	□	□	□	□	□	□	□	■	□	■	■	■	□	□	■	■	■	□	□	□	□	□	□	□	□	□
4,4.6,4.6.2,4.6.2.2		ERR751346	ERR751346	■	■	□	□	■	□	□	□	□	■	□	□	□	□	□	□	□	□	□	□	□	□	□	□	□	□	□	■	□	■	■	■	□	□	■	■	■	□	□	□	□	□	□	□	□	□
4,4.6,4.6.2,4.6.2.2		ERR2704689	ERR2704689	■	■	□	□	■	□	□	□	□	■	□	□	□	□	□	□	□	□	□	□	□	□	□	□	□	□	□	■	□	■	■	■	□	□	■	■	■	□	□	□	□	□	□	□	□	□
4,4.6,4.6.2,4.6.2.2		ERR2704705	ERR2704705	■	■	□	□	■	□	□	□	□	■	□	□	□	□	□	□	□	□	□	□	□	□	□	□	□	□	□	■	□	■	■	■	□	□	■	■	■	□	□	□	□	□	□	□	□	□
4,4.6,4.6.2,4.6.2.2		SRR5067578	SRR5067578	■	■	□	□	■	□	□	□	□	■	□	□	□	□	□	□	□	□	□	□	□	□	□	□	□	□	□	■	□	■	■	■	□	□	■	■	■	□	□	□	□	□	□	□	□	□
4,4.6,4.6.2,4.6.2.2		SRR5073620	SRR5073620	■	■	□	□	■	□	□	□	□	■	□	□	□	□	□	□	□	□	□	□	□	□	□	□	□	□	□	■	□	■	■	■	□	□	■	■	■	□	□	□	□	□	□	□	□	□
4,4.6,4.6.2,4.6.2.2		ERR234159	ERR234159	■	■	□	□	■	□	□	□	□	■	□	□	□	□	□	□	□	□	□	□	□	□	□	□	□	□	□	□	□	□	□	□	□	□	□	□	□	□	□	□	□	□	□	□	□	□
4,4.7	sel1	ERR2652992	ERR2652992	■	■	□	□	■	□	□	□	□	■	□	□	□	□	□	□	□	□	□	□	□	□	□	□	□	□	□	■	□	■	■	■	□	□	■	■	■	□	□	□	□	□	□	□	□	□
4,4.7		ERR550939	ERR550939	■	■	□	□	■	□	□	□	□	■	□	□	□	□	□	□	□	□	□	□	□	□	□	□	□	□	□	■	□	■	■	□	□	□	□	□	□	□	□	□	□	□	□	□	□	□
4,4.8		ERR2653002	ERR2653002	□	□	□	□	■	□	□	□	□	■	□	□	□	□	□	□	□	□	□	□	□	□	□	□	□	□	□	■	□	■	■	■	□	□	■	■	■	□	□	□	□	□	□	□	□	□
4,4.8		SRR5073940	SRR5073940	■	■	□	□	■	□	□	□	□	■	□	□	□	□	□	□	□	□	□	□	□	□	□	□	□	□	□	□	□	■	■	■	□	□	■	■	■	□	□	□	□	□	□	□	□	□
4,4.8		ERR1203071	ERR1203071	□	■	□	□	■	□	□	□	□	■	□	□	□	□	□	□	□	□	□	□	□	□	□	□	□	□	□	■	□	■	■	■	□	□	■	■	■	□	□	□	□	□	□	□	□	□
4,4.8		ERR2724042	ERR2724042	■	■	□	□	■	□	□	□	□	■	□	□	□	□	□	□	□	□	□	□	□	□	□	□	□	□	□	■	□	■	■	■	□	□	■	■	■	□	□	□	□	□	□	□	□	□
4,4.8		SRR7765063	SRR7765063	■	■	□	□	■	□	□	□	□	■	□	□	□	□	□	□	□	□	□	□	□	□	□	□	□	□	□	■	□	■	■	■	□	□	■	■	■	□	□	□	□	□	□	□	□	□
4,4.8		ERR234221	ERR234221	■	■	□	□	■	□	□	□	□	■	□	□	□	□	□	□	□	□	□	□	□	□	□	□	□	□	□	■	□	■	■	■	□	□	■	■	■	□	□	□	□	□	□	□	□	□
4,4.8		ERR245649	ERR245649	■	■	□	□	■	□	□	□	□	■	□	□	□	□	□	□	□	□	□	□	□	□	□	□	□	□	□	□	□	□	□	□	□	□	□	□	■	□	□	□	□	□	□	□	□	□
4,4.9		ERR2653163	ERR2653163	■	■	□	□	■	□	□	□	□	■	□	□	□	□	□	□	□	□	□	□	□	□	□	□	□	□	□	■	□	■	□	□	□	□	■	■	■	□	□	□	□	□	□	□	□	□
4,4.9	sel1	ERR2652941	ERR2652941	■	■	□	□	■	□	□	□	□	■	□	□	□	□	□	□	□	□	□	□	□	□	□	□	□	□	□	□	□	□	■	■	□	□	■	■	■	□	□	□	□	□	□	□	□	□
4,4.9		SRR6407486	SRR6407486	■	■	□	□	■	□	□	□	□	■	□	□	□	□	□	□	□	□	□	□	□	□	□	□	□	□	□	■	□	■	■	■	□	□	■	■	■	□	□	□	□	□	□	□	□	□
4,4.9		ERR979065	ERR979065	■	■	□	□	■	□	□	□	□	■	□	□	□	□	□	□	□	□	□	□	□	□	□	□	□	□	□	■	□	■	■	■	□	□	■	■	■	□	□	□	□	□	□	□	□	□
5	sel1	ERR751300	ERR751300	■	■	□	□	■	□	□	□	□	■	■	□	□	■	□	□	□	□	■	■	■	□	□	■	□	□	■	■	□	■	■	■	■	■	□	□	□	□	□	□	□	□	□	□	□	□
5		ERR702419	ERR702419	■	■	□	□	■	□	□	□	□	■	■	□	□	■	□	□	□	□	■	■	■	□	□	■	□	□	■	■	□	■	■	■	■	■	□	□	□	□	□	□	□	□	□	□	□	□
5		ERR1215462	ERR1215462	■	■	□	□	■	□	□	□	□	■	■	□	□	■	□	□	□	□	■	■	■	□	□	■	□	□	■	■	□	■	■	■	■	■	□	□	□	□	□	□	□	□	□	□	□	□
5		ERR2383620	ERR2383620	■	■	□	□	■	□	□	□	□	■	■	□	□	■	□	□	□	□	■	■	■	□	□	■	□	□	■	■	□	■	■	■	■	■	□	□	□	□	□	□	□	□	□	□	□	□
5		ERR702416	ERR702416	■	■	□	□	■	□	□	□	□	□	□	□	□	□	□	□	□	□	□	■	■	□	□	■	□	□	■	■	□	■	■	■	■	■	□	□	□	□	□	□	□	□	□	□	□	□
5		ERR751320	ERR751320	■	■	□	□	■	□	□	□	□	■	■	□	□	■	□	□	□	□	■	■	■	□	□	■	□	□	■	■	□	■	■	■	■	■	□	□	□	□	□	□	□	□	□	□	□	□
5		ERR702435	ERR702435	■	■	□	□	■	□	□	□	□	■	■	□	□	■	□	□	□	□	■	■	■	□	□	■	□	□	■	■	□	■	■	■	■	■	□	□	□	□	□	□	□	□	□	□	□	□
5		ERR751324	ERR751324	■	■	□	□	■	□	□	□	□	■	■	□	□	■	□	□	□	□	■	■	■	□	□	■	□	□	■	■	□	■	■	■	■	■	□	□	□	□	□	□	□	□	□	□	□	□
5		ERR2704809	ERR2704809	■	■	□	□	■	□	□	□	□	■	■	□	□	■	□	□	□	□	■	■	■	□	□	■	□	□	■	■	□	■	■	■	■	■	□	□	□	□	□	□	□	□	□	□	□	□
5		ERR751290	ERR751290	■	■	□	□	■	□	□	□	□	■	■	□	□	■	□	□	□	□	■	■	■	□	□	■	□	□	■	■	□	■	■	■	■	■	□	□	□	□	□	□	□	□	□	□	□	□
5		ERR1082128	ERR1082128	■	■	□	□	■	□	□	□	□	■	■	□	□	■	□	□	□	□	■	■	■	□	□	■	□	□	■	■	□	■	■	■	■	■	□	□	□	□	□	□	□	□	□	□	□	□
5		ERR2704692	ERR2704692	■	■	□	□	■	□	□	□	□	■	■	□	□	■	□	□	□	□	■	■	■	□	□	■	□	□	■	■	□	■	■	■	■	■	□	□	□	□	□	□	□	□	□	□	□	□
5		ERR751292	ERR751292	■	■	□	□	■	□	□	□	□	■	■	□	□	■	□	□	□	□	■	■	■	□	□	■	□	□	■	■	□	■	■	■	■	■	□	□	□	□	□	□	□	□	□	□	□	□
5		ERR2704686	ERR2704686	■	■	□	□	■	□	□	□	□	■	■	□	□	■	□	□	□	□	■	■	■	□	□	■	□	□	■	■	□	■	■	■	■	■	□	□	□	□	□	□	□	□	□	□	□	□
5		ERR702414	ERR702414	■	■	□	□	■	□	□	□	□	■	■	□	□	■	□	□	□	□	■	■	■	□	□	■	□	□	■	■	□	■	■	■	■	■	□	□	□	□	□	□	□	□	□	□	□	□
5		ERR1082127	ERR1082127	■	■	□	□	■	□	□	□	□	■	■	□	□	■	□	□	□	□	■	■	■	□	□	■	□	□	■	■	□	■	■	■	■	□	□	□	□	□	□	□	□	□	□	□	□	□
5		ERR1082115	ERR1082115	■	■	□	□	□	□	□	□	□	■	■	□	□	■	□	□	□	□	■	■	■	□	□	■	□	□	■	■	□	■	■	■	■	□	□	□	□	□	□	□	□	□	□	□	□	□
5		ERR1082143	ERR1082143	■	■	□	□	□	□	□	□	□	■	■	□	□	■	□	□	□	□	■	■	■	□	□	■	□	□	■	■	□	■	■	■	■	□	□	□	□	□	□	□	□	□	□	□	□	□
5		ERR751291	ERR751291	■	■	□	□	□	□	□	□	□	■	■	□	□	■	□	□	□	□	■	■	■	□	□	■	□	□	■	■	□	■	■	■	■	□	□	□	□	□	□	□	□	□	□	□	□	□
5		ERR1082117	ERR1082117	■	■	□	□	□	□	□	□	□	■	■	□	□	■	□	□	□	□	■	■	■	□	□	■	□	□	■	■	□	■	■	■	■	□	□	□	□	□	□	□	□	□	□	□	□	□
5		ERR751334	ERR751334	■	■	□	□	□	□	□	□	□	□	■	□	□	■	□	□	□	□	■	■	■	□	□	■	□	□	■	■	□	■	■	■	■	□	□	□	□	□	□	□	□	□	□	□	□	□
5		ERR2704808	ERR2704808	■	■	□	□	□	□	□	□	□	□	■	□	□	■	□	□	□	□	■	■	■	□	□	■	□	□	■	■	□	■	■	■	■	□	□	□	□	□	□	□	□	□	□	□	□	□
5		ERR751298	ERR751298	■	■	□	□	■	□	□	□	□	■	■	□	□	■	□	□	□	□	■	■	■	□	□	■	□	□	■	■	□	■	■	■	■	□	□	□	□	□	□	□	□	□	□	□	□	□
5		ERR751302	ERR751302	■	■	□	□	■	□	□	□	□	■	■	□	□	■	□	□	□	□	■	■	■	□	□	■	□	□	■	■	□	■	■	■	■	□	□	□	□	□	□	□	□	□	□	□	□	□
5		ERR702420	ERR702420	■	■	□	□	■	□	□	□	□	■	■	□	□	■	□	□	□	□	■	■	■	□	□	■	□	□	■	■	□	■	■	■	■	□	□	□	□	□	□	□	□	□	□	□	□	□
5		ERR1082119	ERR1082119	■	■	□	□	■	□	□	□	□	■	■	□	□	■	□	□	□	□	■	■	■	□	□	■	□	□	■	■	□	■	■	□	□	□	□	□	□	□	□	□	□	□	□	□	□	□
5		ERR1082129	ERR1082129	■	■	□	□	■	□	□	□	□	■	■	□	□	■	□	□	□	□	■	■	■	□	□	■	□	□	■	■	□	■	■	□	□	□	□	□	□	□	□	□	□	□	□	□	□	□
5		ERR1082142	ERR1082142	■	■	□	□	■	□	□	□	□	■	■	□	□	■	□	□	□	□	■	■	■	□	□	■	□	□	■	■	□	■	■	□	□	□	□	□	□	□	□	□	□	□	□	□	□	□
5		ERR1215477	ERR1215477	■	■	□	□	■	□	□	□	□	■	■	□	□	■	□	□	□	□	■	■	■	□	□	■	□	□	■	■	□	■	■	■	□	□	□	□	□	□	□	□	□	□	□	□	□	□
5		ERR1203054	ERR1203054	□	□	□	□	□	□	□	□	□	□	□	□	□	□	□	□	□	□	□	□	□	□	□	□	□	□	□	□	□	□	□	□	□	□	□	□	□	□	□	□	□	□	□	□	□	□
5		ERR2383624	ERR2383624	□	□	□	□	□	□	□	□	□	□	□	□	□	□	□	□	□	□	□	□	□	□	□	□	□	□	□	□	□	□	□	□	□	□	□	□	□	□	□	□	□	□	□	□	□	□
5		ERR751295	ERR751295	■	■	□	□	■	□	□	□	□	■	■	□	□	■	□	□	□	□	■	■	■	□	□	■	□	□	■	■	□	■	■	■	■	■	□	□	□	□	□	□	□	□	□	□	□	□
5		ERR702415	ERR702415	■	■	□	□	■	□	□	□	□	■	■	□	□	■	□	□	□	□	■	■	■	□	□	■	□	□	■	■	□	■	■	■	■	■	□	□	□	□	□	□	□	□	□	□	□	□
5		ERR502513	ERR502513	■	■	□	□	■	□	□	□	□	□	□	□	□	■	□	□	□	□	■	■	■	□	□	■	□	□	■	■	□	■	■	■	■	■	□	□	□	□	□	□	□	□	□	□	□	□
5		ERR1082131	ERR1082131	■	■	□	□	■	□	□	□	□	■	■	□	□	■	□	□	□	□	■	■	■	□	□	■	□	□	■	■	□	■	■	■	■	■	□	□	□	□	□	□	□	□	□	□	□	□
5		ERR1203056	ERR1203056	■	■	□	□	■	□	□	□	□	■	■	□	□	■	□	□	□	□	■	■	■	□	□	■	□	□	■	■	□	■	■	■	■	■	□	□	□	□	□	□	□	□	□	□	□	□
5		ERR751335	ERR751335	■	■	□	□	■	□	□	□	□	■	■	□	□	■	□	□	□	□	■	■	■	□	□	■	□	□	■	■	□	■	■	■	■	■	□	□	□	□	□	□	□	□	□	□	□	□
5		ERR2704706	ERR2704706	■	■	□	□	■	□	□	□	□	■	■	□	□	■	□	□	□	□	■	■	■	□	□	■	□	□	■	■	□	■	■	■	■	■	□	□	□	□	□	□	□	□	□	□	□	□
5		ERR2704690	ERR2704690	■	■	□	□	■	□	□	□	□	■	■	□	□	■	□	□	□	□	■	■	■	□	□	■	□	□	■	■	□	■	■	■	■	■	□	□	□	□	□	□	□	□	□	□	□	□
5		ERR751343	ERR751343	■	■	□	□	■	□	□	□	□	■	■	□	□	■	□	□	□	□	□	□	□	□	□	□	□	□	□	■	□	■	■	■	■	■	□	□	□	□	□	□	□	□	□	□	□	□
5		ERR751322	ERR751322	■	■	□	□	■	□	□	□	□	■	■	□	□	■	□	□	□	□	□	□	□	□	□	□	□	□	□	■	□	■	■	■	■	■	□	□	□	□	□	□	□	□	□	□	□	□
6		SRR998645	SRR998645	■	■	□	□	■	□	□	□	□	■	■	□	□	■	□	□	□	□	■	■	■	□	□	■	□	□	■	■	□	■	■	□	□	□	□	□	■	□	□	□	□	□	□	□	□	□
6		SRR1162469	SRR1162469	■	■	□	□	■	□	□	□	□	■	■	□	□	■	□	□	□	□	■	■	■	□	□	■	□	□	■	■	□	■	■	□	□	□	□	□	■	□	□	□	□	□	□	□	□	□
6, BOV_AFRI	sel1	SRR998631	SRR998631	■	■	□	□	■	□	□	□	□	■	■	□	□	■	□	□	□	□	■	■	■	□	□	■	□	□	■	■	□	■	■	□	□	□	□	□	■	□	□	□	□	□	□	□	□	□
6, BOV_AFRI		SRR998629	SRR998629	■	■	□	□	■	□	□	□	□	■	■	□	□	■	□	□	□	□	■	■	■	□	□	■	□	□	■	■	□	■	■	□	□	□	□	□	■	□	□	□	□	□	□	□	□	□
6, BOV_AFRI		SRR998628	SRR998628	■	■	□	□	■	□	□	□	□	■	■	□	□	■	□	□	□	□	■	■	■	□	□	■	□	□	■	■	□	■	■	□	□	□	□	□	■	□	□	□	□	□	□	□	□	□
6, BOV_AFRI		ERR1082136	ERR1082136	■	■	□	□	■	□	□	□	□	■	■	□	□	■	□	□	□	□	■	■	■	□	□	■	□	□	■	■	□	■	■	□	□	□	□	□	■	□	□	□	□	□	□	□	□	□
6, BOV_AFRI		ERR2704688	ERR2704688	■	■	□	□	□	□	□	□	□	■	■	□	□	■	□	□	□	□	■	■	■	□	□	■	□	□	■	■	□	■	■	□	□	□	□	□	■	□	□	□	□	□	□	□	□	□
6, BOV_AFRI		SRR6045496	SRR6045496	■	■	□	□	■	□	□	□	□	■	■	□	□	■	□	□	□	□	■	■	■	□	□	■	□	□	■	■	□	■	■	□	□	□	□	□	■	□	□	□	□	□	□	□	□	□
6, BOV_AFRI		ERR2704681	ERR2704681	■	■	□	□	■	□	□	□	□	■	■	□	□	■	□	□	□	□	■	■	■	□	□	■	□	□	■	■	□	■	■	□	□	□	□	□	■	□	□	□	□	□	□	□	□	□
6, BOV_AFRI		SRR1577819	SRR1577819	■	■	□	□	■	□	□	□	□	■	■	□	□	■	□	□	□	□	■	■	■	□	□	■	□	□	■	■	□	■	■	□	□	□	□	□	■	□	□	□	□	□	□	□	□	□
6, BOV_AFRI		ERR234184	ERR234184	■	■	□	□	■	□	□	□	□	■	■	□	□	■	□	□	□	□	■	■	■	□	□	■	□	□	■	■	□	■	■	□	□	□	□	□	■	□	□	□	□	□	□	□	□	□
6, BOV_AFRI		SRR1049960	SRR1049960	■	■	□	□	■	□	□	□	□	■	■	□	□	■	□	□	□	□	■	■	■	□	□	■	□	□	■	■	□	■	■	□	□	□	□	□	■	□	□	□	□	□	□	□	□	□
6, BOV_AFRI		ERR1082113	ERR1082113	■	■	□	□	■	□	□	□	□	■	■	□	□	■	□	□	□	□	■	■	■	□	□	■	□	□	■	■	□	■	■	□	□	□	□	□	■	□	□	□	□	□	□	□	□	□
6, BOV_AFRI		ERR2704687	ERR2704687	■	■	□	□	■	□	□	□	□	■	■	□	□	■	□	□	□	□	■	■	■	□	□	■	□	□	■	■	□	■	■	□	□	□	□	□	■	□	□	□	□	□	□	□	□	□
6, BOV_AFRI		ERR702421	ERR702421	■	■	□	□	■	□	□	□	□	■	■	□	□	■	□	□	□	□	■	■	■	□	□	■	□	□	■	■	□	■	□	□	□	□	□	□	□	□	□	□	□	□	□	□	□	□
Mycobacterium orygis		SRR6045425	SRR6045425	■	■	□	□	■	□	□	□	□	■	■	□	□	■	□	□	□	□	■	■	■	□	□	□	□	□	□	□	□	□	□	□	□	□	□	□	■	□	□	□	□	□	□	□	□	□
Mycobacterium orygis		SRR6046235	SRR6046235	■	■	□	□	■	□	□	□	□	■	■	□	□	■	□	□	□	□	■	■	■	□	□	□	□	□	□	□	□	□	□	□	□	□	□	□	■	□	□	□	□	□	□	□	□	□
Mycobacterium orygis		SRR6046725	SRR6046725	■	■	□	□	■	□	□	□	□	■	■	□	□	■	□	□	□	□	■	■	■	□	□	□	□	□	□	□	□	□	□	□	□	□	□	□	■	□	□	□	□	□	□	□	□	□
Mycobacterium orygis		SRR6046695	SRR6046695	■	■	□	□	■	□	□	□	□	■	■	□	□	■	□	□	□	□	■	■	■	□	□	□	□	□	□	□	□	□	□	□	□	□	□	□	■	□	□	□	□	□	□	□	□	□
Mycobacterium orygis		SRR9157804	SRR9157804	■	■	□	□	■	□	□	□	□	■	■	□	□	■	□	□	□	□	■	■	■	□	□	□	□	□	□	□	□	□	□	□	□	□	□	□	■	□	□	□	□	□	□	□	□	□
Mycobacterium orygis		SRR6046334	SRR6046334	■	■	□	□	■	□	□	□	□	■	■	□	□	■	□	□	□	□	■	□	□	□	□	□	□	□	□	□	□	□	□	□	□	□	□	□	□	□	□	□	□	□	□	□	□	□
Aethiops vetus		ERR159959	ERR159959	■	■	□	□	■	□	□	□	□	■	■	□	□	■	□	□	□	□	□	□	■	□	□	■	□	□	■	□	□	□	□	□	□	□	□	□	□	□	□	□	□	□	□	□	□	□
Aethiops vetus		ERR159958	ERR159958	■	■	□	□	■	□	□	□	□	■	■	□	□	■	□	□	□	□	□	□	■	□	□	■	□	□	■	□	□	□	□	□	□	□	□	□	□	□	□	□	□	□	□	□	□	□
Aethiops vetus	sel1	ERR1971863	ERR1971863	■	■	□	□	■	□	□	□	□	■	■	□	□	■	□	□	□	□	□	□	■	□	□	■	□	□	■	□	□	□	□	□	□	□	□	□	□	□	□	□	□	□	□	□	□	□
Aethiops vetus		ERR2704710	ERR2704710	■	■	□	□	■	□	□	□	□	■	■	□	□	■	□	□	□	□	□	□	■	□	□	■	□	□	■	□	□	□	□	□	□	□	□	□	□	□	□	□	□	□	□	□	□	□
Aethiops vetus		ERR1971857	ERR1971857	■	■	□	□	■	□	□	□	□	■	■	□	□	■	□	□	□	□	□	□	■	□	□	■	□	□	■	□	□	□	□	□	□	□	□	□	□	□	□	□	□	□	□	□	□	□
Aethiops vetus		ERR1971871	ERR1971871	■	■	□	□	■	□	□	□	□	■	■	□	□	■	□	□	□	□	□	□	■	□	□	■	□	□	■	□	□	□	□	□	□	□	□	□	□	□	□	□	□	□	□	□	□	□
Aethiops vetus		ERR1971874	ERR1971874	■	■	□	□	■	□	□	□	□	■	■	□	□	■	□	□	□	□	□	□	■	□	□	■	□	□	■	□	□	□	□	□	□	□	□	□	□	□	□	□	□	□	□	□	□	□
Aethiops vetus		ERR1971854	ERR1971854	■	■	□	□	■	□	□	□	□	■	■	□	□	■	□	□	□	□	□	□	■	□	□	■	□	□	■	□	□	□	□	□	□	□	□	□	□	□	□	□	□	□	□	□	□	□
Aethiops vetus		ERR2704711	ERR2704711	■	■	□	□	■	□	□	□	□	■	■	□	□	■	□	□	□	□	□	□	■	□	□	■	□	□	■	□	□	□	□	□	□	□	□	□	□	□	□	□	□	□	□	□	□	□
Aethiops vetus		ERR1971872	ERR1971872	■	■	□	□	■	□	□	□	□	■	■	□	□	■	■	■	■	■	□	□	■	□	□	■	□	□	■	c	□	□	□	□	□	□	□	□	□	□	□	□	□	□	□	□	□	□
Mycobacterium microti		SRR3647357	SRR3647357	■	□	□	□	□	□	□	□	□	□	□	□	□	■	□	□	□	□	■	■	■	□	□	□	□	□	■	■	□	■	■	■	■	■	□	□	□	□	□	□	□	□	□	□	□	□
Mycobacterium pinnipedii		SRR7693584	SRR7693584	■	□	□	□	□	□	□	□	□	□	□	□	□	■	□	□	□	□	■	■	■	□	□	□	□	□	■	■	□	■	■	■	■	■	□	□	□	□	□	□	□	□	□	□	□	□
Mycobacterium pinnipedii		SRR1239339	SRR1239339	■	□	□	□	□	□	□	□	□	□	□	□	□	■	□	□	□	□	■	■	■	□	□	□	□	□	■	■	□	■	■	■	■	■	□	□	□	□	□	□	□	□	□	□	□	□
Mycobacterium bovis		SRR1915486	SRR1915486	■	■	□	□	■	□	□	□	□	□	■	□	□	■	□	□	□	□	■	■	□	□	□	□	□	□	■	■	□	■	■	■	■	■	■	□	■	□	□	□	□	□	□	□	□	□
Mycobacterium bovis		DRR029469	DRR029469	■	■	□	□	■	□	□	□	□	□	■	□	□	■	□	□	□	□	■	■	□	□	□	□	□	□	■	■	□	■	■	■	■	■	■	□	■	□	□	□	□	□	□	□	□	□
Mycobacterium bovis		ERR502526	ERR502526	■	■	□	□	■	□	□	□	□	□	■	□	□	■	□	□	□	□	■	■	□	□	□	□	□	□	■	■	□	■	□	■	■	■	■	□	■	□	□	□	□	□	□	□	□	□
Mycobacterium bovis	sel1	ERR502499	ERR502499	■	■	■	■	■	□	□	□	□	□	■	□	□	■	□	□	□	□	■	■	□	□	□	□	□	□	■	■	□	■	■	■	■	■	■	□	■	□	□	□	□	□	□	□	□	□
Mycobacterium bovis		ERR1203064	ERR1203064	■	■	□	□	■	□	□	□	□	□	■	□	□	■	□	□	□	□	■	■	□	□	□	□	□	□	■	■	□	■	■	■	■	■	■	□	■	□	□	□	□	□	□	□	□	□
Mycobacterium bovis		ERR502529	ERR502529	■	■	□	□	■	□	□	□	□	□	■	□	□	■	□	□	□	□	■	■	□	□	□	□	□	□	■	■	□	■	■	■	■	■	■	□	■	□	□	□	□	□	□	□	□	□
Mycobacterium bovis		ERR502538	ERR502538	■	■	□	□	■	□	□	□	□	□	■	□	□	■	□	□	□	□	■	■	□	□	□	□	□	□	■	■	□	■	■	■	■	■	■	□	■	□	□	□	□	□	□	□	□	□
Mycobacterium caprae	sel1	ERR1462634	ERR1462634	□	□	□	□	■	□	□	□	□	□	□	□	□	□	□	□	□	□	□	□	□	□	□	□	□	□	□	□	□	□	□	□	□	□	□	□	□	□	□	□	□	□	□	□	□	□
Mycobacterium caprae		ERR1462633	ERR1462633	□	□	□	□	■	□	□	□	□	□	□	□	□	□	□	□	□	□	□	□	□	□	□	□	□	□	□	□	□	□	□	□	□	□	□	□	□	□	□	□	□	□	□	□	□	□
Mycobacterium caprae		ERR1462632	ERR1462632	□	□	□	□	■	□	□	□	□	□	□	□	□	□	□	□	□	□	□	□	□	□	□	□	□	□	□	□	□	□	□	□	□	□	□	□	□	□	□	□	□	□	□	□	□	□
Mycobacterium caprae		DRR120408	DRR120408	□	□	□	□	■	□	□	□	□	□	□	□	□	□	□	□	□	□	□	□	□	□	□	□	□	□	□	□	□	□	□	□	□	□	□	□	□	□	□	□	□	□	□	□	□	□
Mycobacterium caprae		SRR7617662	SRR7617662	□	□	□	□	□	□	□	□	□	□	□	□	□	□	□	□	□	□	□	□	□	□	□	□	□	□	□	□	□	□	□	□	□	□	□	□	□	□	□	□	□	□	□	□	□	□
Mycobacterium canettii	sel1	ERR1336822	ERR1336822	□	□	□	□	□	□	□	□	□	□	□	□	□	□	□	□	□	□	□	□	□	□	□	□	□	□	□	□	□	□	□	□	□	□	□	□	□	□	□	□	□	□	□	□	□	□
Mycobacterium canettii		ERR266121	ERR266121	□	□	□	□	□	□	□	□	□	□	□	□	□	□	□	□	□	□	□	□	□	□	□	□	□	□	□	□	□	□	□	□	□	□	□	□	□	□	□	□	□	□	□	□	□	□
Mycobacterium canettii		ERR313113	ERR313113	□	□	□	□	□	□	□	□	□	□	□	□	□	□	□	□	□	□	□	□	□	□	□	□	□	□	□	□	□	□	□	□	□	□	□	□	□	□	□	□	□	□	□	□	□	□
Mycobacterium canettii		ERR266106	ERR266106	□	□	□	□	□	□	□	□	□	□	□	□	□	□	□	□	□	□	□	□	□	□	□	□	□	□	□	□	□	□	□	□	□	□	□	□	□	□	□	□	□	□	□	□	□	□
Mycobacterium canettii		ERR266107	ERR266107	□	□	□	□	□	□	□	□	□	□	□	□	□	□	□	□	□	□	□	□	□	□	□	□	□	□	□	□	□	□	□	□	□	□	□	□	□	□	□	□	□	□	□	□	□	□
Mycobacterium canettii		ERR266108	ERR266108	□	□	□	□	□	□	□	□	□	□	□	□	□	□	□	□	□	□	□	□	□	□	□	□	□	□	□	□	□	□	□	□	□	□	□	□	□	□	□	□	□	□	□	□	□	□
Mycobacterium canettii		ERR266109	ERR266109	□	□	□	□	□	□	□	□	□	□	□	□	□	□	□	□	□	□	□	□	□	□	□	□	□	□	□	□	□	□	□	□	□	□	□	□	□	□	□	□	□	□	□	□	□	□
Mycobacterium canettii		ERR266110	ERR266110	□	□	□	□	□	□	□	□	□	□	□	□	□	□	□	□	□	□	□	□	□	□	□	□	□	□	□	□	□	□	□	□	□	□	□	□	□	□	□	□	□	□	□	□	□	□
Mycobacterium canettii		ERR313114	ERR313114	□	□	□	□	□	□	□	□	□	□	□	□	□	□	□	□	□	□	□	□	□	□	□	□	□	□	□	□	□	□	□	□	□	□	□	□	□	□	□	□	□	□	□	□	□	□
Mycobacterium canettii		ERR313115	ERR313115	□	□	□	□	□	□	□	□	□	□	□	□	□	□	□	□	□	□	□	□	□	□	□	□	□	□	□	□	□	□	□	□	□	□	□	□	□	□	□	□	□	□	□	□	□	□
Mycobacterium canettii		ERR313116	ERR313116	□	□	□	□	□	□	□	□	□	□	□	□	□	□	□	□	□	□	□	□	□	□	□	□	□	□	□	□	□	□	□	□	□	□	□	□	□	□	□	□	□	□	□	□	□	□
Mycobacterium canettii		SRR6650709	SRR6650709	□	□	□	□	□	□	□	□	□	□	□	□	□	□	□	□	□	□	□	□	□	□	□	□	□	□	□	□	□	□	□	□	□	□	□	□	□	□	□	□	□	□	□	□	□	□
Mycobacterium canettii		ERR266120	ERR266120	□	□	□	□	□	□	□	□	□	□	□	□	□	□	□	□	□	□	□	□	□	□	□	□	□	□	□	□	□	□	□	□	□	□	□	□	□	□	□	□	□	□	□	□	□	□
Mycobacterium canettii		ERR266124	ERR266124	□	□	□	□	□	□	□	□	□	□	□	□	□	□	□	□	□	□	□	□	□	□	□	□	□	□	□	□	□	□	□	□	□	□	□	□	□	□	□	□	□	□	□	□	□	□
Mycobacterium canettii		ERR266126	ERR266126	□	□	□	□	□	□	□	□	□	□	□	□	□	□	□	□	□	□	□	□	□	□	□	□	□	□	□	□	□	□	□	□	□	□	□	□	□	□	□	□	□	□	□	□	□	□
Mycobacterium canettii		ERR1043163	ERR1336823	□	□	□	□	□	□	□	□	□	□	□	□	□	□	□	□	□	□	□	□	□	□	□	□	□	□	□	□	□	□	□	□	□	□	□	□	□	□	□	□	□	□	□	□	□	□
Mycobacterium canettii		ERR1043163	ERR1043163	□	□	□	□	□	□	□	□	□	□	□	□	□	□	□	□	□	□	□	□	□	□	□	□	□	□	□	□	□	□	□	□	□	□	□	□	□	□	□	□	□	□	□	□	□	□
[truncated: 156 more columns]
